# Supplementary material for: Comment on ‘SARS-CoV-2 suppresses anticoagulant and fibrinolytic gene expression in the lung’
Source: eLife. 2022 Jan 11;11:e74268. doi: 10.7554/eLife.74268 (PMC8752089; doi:10.7554/eLife.74268)
Supplement: Supplementary file 2. — The subset of genes include all mentioned genes of interest analyzed in the Mast et al., 2021 publication. All genes of interest from Mast et al. were included regardless of count totals. [file elife-74268-supp2.xlsx]

## Sheet: eLife_GOI_Counts_genename
	Obese Asthmatic	Obese Smoker	Obese	Obese Smoker	Obese Smoker	Obese Asthmatic	Obese	Obese Asthmatic	Obese Smoker	Asthmatic	Asthmatic	Asthmatic	Asthmatic Ex-smoker	Asthmatic	Obese Astmatic	Healthy	Obese Astmatic	Astmatic Ex-smoker	Asthmatic Smoker	Smoker	Healthy	Asthmatic	Healthy	Smoker	Obese	Obese	Obese	Asthmatic	Asthmatic	Smoker	Obese Smoker	Asthmatic	Obese Asthmatic	Obese	Obese Asthmatic	Asthmatic Ex-smoker	Smoker	Obese Asthmatic	Obese Asthmatic Smoker	Obese Asthmatic	COVID+	COVID+	COVID+	COVID+	COVID+	COVID+	COVID+	COVID+	COVID+
A2M	5471	1150	4213	1163	2648	3177	3576	3161	10653	7030	13588	3045	6928	4103	2244	4515	797	4690	42572	8523	8197	4928	584	20356	8622	11808	9849	3463	677	7869	2594	4205	3570	5241	540	5558	936	3135	2954	2213	0	0	0	0	0	51	0	0	0
BDKRB1	0	1	0	0	0	0	0	0	0	0	0	0	0	0	0	0	0	0	0	0	0	0	0	0	0	0	0	0	0	0	0	0	0	0	0	0	0	0	0	0	0	0	0	0	8	10	14	35	0
BDKRB2	3	1	1	0	0	39	2	2	4	0	4	9	3	0	13	7	8	6	0	4	2	10	0	4	1	1	2	3	1	0	1	1	2	16	1	4	1	1	4	0	2	4	5	7	28	40	70	113	3
F10	0	0	0	0	0	0	0	0	0	0	0	0	0	0	0	0	0	0	0	0	0	0	0	0	0	0	0	0	0	0	0	0	0	0	0	0	0	0	0	0	0	0	0	0	0	0	0	0	0
F11	0	0	0	0	0	0	0	0	0	0	0	0	0	0	0	0	0	0	0	0	0	0	0	0	0	0	0	0	0	0	0	0	0	0	0	0	0	0	0	0	0	0	0	0	0	0	0	0	0
F12	56	101	59	42	66	57	88	109	156	59	71	106	70	127	85	74	75	90	49	90	47	92	119	82	92	95	51	61	39	65	84	115	96	118	49	83	105	228	62	86	0	0	0	0	0	0	0	0	0
F13A1	414	202	169	125	69	97	736	105	209	301	414	246	284	238	279	102	621	144	120	208	302	938	68	125	943	211	423	487	580	501	223	190	228	1200	119	183	295	305	680	495	3	4	3	7	7	43	28	27	1
F13B	0	0	0	0	0	0	0	0	0	0	0	0	0	0	0	0	0	0	0	0	0	0	0	0	0	0	0	0	0	0	0	0	0	0	0	0	0	0	0	0	0	0	0	1	0	0	0	0	0
F2	1	0	0	0	0	0	0	0	0	0	0	0	0	0	0	0	0	0	0	0	0	0	0	0	0	0	0	1	0	0	0	0	0	0	0	0	0	0	0	0	0	2	2	0	5	7	12	22	1
F3	103	156	86	120	254	186	118	112	117	131	190	80	40	171	207	120	513	84	60	128	60	73	434	85	184	218	100	61	65	113	109	73	104	75	116	61	146	128	134	52	0	0	3	13	33	36	18	13	9
F5	197	116	372	273	572	681	291	345	130	102	152	232	137	450	373	191	147	158	51	187	111	111	102	61	170	143	374	158	154	113	251	95	537	705	586	172	115	240	307	214	14	0	24	2	0	0	0	0	8
F8	42	30	44	33	19	32	26	14	12	34	53	30	26	39	53	34	25	51	32	45	42	56	32	35	12	31	50	28	36	27	18	41	30	46	13	32	44	37	43	14	4	6	6	10	10	10	38	14	4
F9	0	0	0	0	0	0	0	0	0	0	0	0	0	0	0	0	0	0	0	0	0	0	0	0	0	0	0	0	0	0	0	0	0	0	0	0	0	0	0	0	0	0	0	0	0	0	0	0	0
FGB	0	0	0	0	0	0	0	0	0	0	0	0	0	0	0	0	0	0	0	0	0	0	0	0	0	0	0	0	0	0	0	0	0	0	0	0	0	0	0	0	0	0	0	0	0	0	3	2	0
KLKB1	16	0	54	0	0	0	16	0	0	4	2	0	0	0	0	0	3	0	20	10	29	27	8	0	0	5	9	7	0	7	6	0	33	0	24	0	0	14	38	13	0	0	0	0	0	0	0	0	0
KNG1	1	0	0	0	0	1	0	0	0	1	1	0	0	0	2	0	0	1	0	0	1	0	0	2	0	0	0	2	0	1	2	0	0	0	0	0	1	0	0	0	5	4	5	11	18	14	55	43	3
F7	0	0	0	0	0	0	0	0	0	0	0	0	0	0	0	0	0	0	0	0	0	0	0	0	0	0	0	0	0	0	0	0	0	0	0	0	0	0	0	0	0	0	0	0	0	0	0	7	0
FGG	0	0	0	0	0	0	0	0	0	0	0	0	0	0	0	0	0	0	0	0	0	0	0	0	0	0	0	0	0	0	0	0	0	0	0	0	0	0	0	0	0	0	0	0	0	1	0	2	0
FGA	0	0	0	0	0	0	0	0	0	2	0	0	0	0	0	0	2	1	0	0	0	0	0	0	0	0	0	0	0	0	0	0	0	0	0	0	1	0	1	0	3	0	2	0	9	0	17	22	2
PLAT	0	0	0	0	0	0	2	0	0	0	0	0	0	0	0	0	0	0	0	10	17	0	0	0	0	0	0	0	0	0	0	0	0	0	0	0	0	17	0	0	0	0	0	0	7	0	0	45	0
PLAU	2142	2649	2760	1759	1952	2601	3203	1918	2338	2841	4791	2576	2873	2025	3349	2679	2484	2615	3283	2151	2941	4200	2749	2033	3232	1546	1464	2227	2925	2945	2703	2476	2832	2729	2069	2650	2598	2082	2121	2031	0	0	0	0	0	40	53	0	0
PLAUR	10474	10181	9471	9439	9098	8356	10403	10560	9368	10086	8675	9654	9316	9791	10253	10502	6931	11058	7861	8487	9025	10697	10775	7551	9787	8701	7083	7115	9878	11763	9098	9943	12339	8173	9667	8262	12048	8215	8222	7733	0	0	0	0	28	0	0	0	0
PLG	1	0	1	1	0	7	0	0	1	0	1	2	5	0	0	0	3	0	0	1	0	0	0	1	0	0	1	0	1	1	2	1	1	0	2	1	0	1	0	0	5	2	12	7	4	4	19	13	1
PROC	0	0	0	0	0	0	0	0	0	0	0	0	0	0	0	0	0	0	0	0	0	0	0	0	0	0	0	0	0	0	0	0	0	0	0	0	0	0	0	0	0	0	0	0	0	0	0	0	0
PROCR	2202	2123	3665	4198	2380	2512	3769	4633	1578	1478	1288	1558	1295	1688	2954	1686	1842	2230	884	2003	674	1925	1188	1198	1778	1975	2275	1570	2813	847	1196	2149	3428	3441	2474	2448	1696	1446	1351	3541	1	1	5	1	6	15	27	15	2
PROS1	5180	5271	8083	7187	6230	7344	7461	5963	4120	4942	4207	5840	4747	6875	7737	6387	6108	6274	2855	5590	5065	4458	6247	4443	4970	7221	6010	4408	5611	4854	4126	6684	6783	9527	7696	5643	6633	6322	7018	6175	2	3	3	9	35	39	28	15	0
SERPINA5	0	0	0	0	0	0	0	0	0	0	0	0	0	0	0	0	0	0	0	0	0	0	0	0	0	0	0	0	0	0	0	0	0	0	0	0	0	0	0	0	2	2	4	3	17	24	71	69	0
SERPINB2	5	1	1	3	4	158	0	4	2	13	59	23	3	0	1	5	275	1	3	3	1	2	1	0	0	0	0	20	12	1	2	0	2	3	7	0	3	13	6	5	3	2	0	0	12	2	2	13	0
SERPINC1	0	0	0	0	0	0	0	2	8	0	0	0	0	18	0	0	6	0	0	0	0	0	0	0	0	0	0	0	0	0	0	0	0	6	0	0	0	6	0	0	0	0	0	0	0	0	0	0	0
SERPIND1	3	1	0	0	3	0	2	2	1	0	2	0	0	0	0	1	0	0	3	0	0	1	1	0	0	2	0	1	1	0	0	2	8	0	0	2	0	2	3	0	3	6	5	4	14	17	50	68	2
SERPINE1	161	1	178	192	141	4	40	23	93	0	69	211	28	11	27	38	16	177	24	11	153	27	248	53	19	65	0	36	0	91	98	13	5	51	209	34	20	17	134	1	0	0	0	0	0	0	0	0	0
SERPING1	75727	42116	86542	83967	69835	89028	105329	111299	97819	60097	21737	53623	64885	57251	50038	76868	71155	78430	28182	49623	59071	76307	90481	51782	96344	88627	65500	51135	58736	55962	50965	93626	75612	47064	72423	68118	59728	67507	21466	78527	0	1	1	17	565	346	282	105	0
TFPI	0	5	0	0	11	32	18	22	9	11	18	0	6	0	17	0	1	4	5	2	5	5	1	23	19	6	14	25	10	2	9	9	15	13	0	31	0	4	16	13	0	4	2	7	10	13	24	16	2
THBD	9939	8515	9569	3894	5448	10868	13683	13778	2562	4118	5902	9213	5320	13983	13427	11617	4443	9233	3813	5502	5893	16505	7582	2819	5421	12239	5669	7422	11763	8797	3492	11229	12898	7649	9137	7651	11673	5245	5203	11993	14	12	27	12	67	105	141	159	2
VWF	136	331	221	347	348	195	294	128	226	225	579	332	227	240	269	215	213	426	271	213	186	581	197	530	230	525	405	485	200	227	375	466	204	253	96	229	320	161	129	185	8	15	24	29	109	121	314	338	4

## Sheet: Full Count Table
Name	SRR10571655_1 (GE) - Total counts	SRR10571656_1 (GE) - Total counts	SRR10571657_1 (GE) - Total counts	SRR10571658_1 (GE) - Total counts	SRR10571659_1 (GE) - Total counts	SRR10571660_1 (GE) - Total counts	SRR10571662_1 (GE) - Total counts	SRR10571663_1 (GE) - Total counts	SRR10571664_1 (GE) - Total counts	SRR10571665_1 (GE) - Total counts	SRR10571719_1 (GE) - Total counts	SRR10571720_1 (GE) - Total counts	SRR10571721_1 (GE) - Total counts	SRR10571722_1 (GE) - Total counts	SRR10571723_1 (GE) - Total counts	SRR10571724_1 (GE) - Total counts	SRR10571725_1 (GE) - Total counts	SRR10571726_1 (GE) - Total counts	SRR10571727_1 (GE) - Total counts	SRR10571728_1 (GE) - Total counts	SRR10571730_1 (GE) - Total counts	SRR10571731_1 (GE) - Total counts	SRR10571732_1 (GE) - Total counts	SRR10571733_1 (GE) - Total counts	SRR10571734_1 (GE) - Total counts	SRR10571735_1 (GE) - Total counts	SRR10571736_1 (GE) - Total counts	SRR10571737_1 (GE) - Total counts	SRR10571738_1 (GE) - Total counts	SRR10571739_1 (GE) - Total counts	SRR10571741_1 (GE) - Total counts	SRR10571742_1 (GE) - Total counts	SRR10571743_1 (GE) - Total counts	SRR10571744_1 (GE) - Total counts	SRR10571752_1 (GE) - Total counts	SRR10571753_1 (GE) - Total counts	SRR10571754_1 (GE) - Total counts	SRR10571755_1 (GE) - Total counts	SRR10571756_1 (GE) - Total counts	SRR10571757_1 (GE) - Total counts	SRR11092056_1 (GE) - Total counts	SRR11092057_1 (GE) - Total counts	SRR11092058_1 (GE) - Total counts	SRR11092059_1 (GE) - Total counts	SRR11092060_1 (GE) - Total counts	SRR11092061_1 (GE) - Total counts	SRR11092062_1 (GE) - Total counts	SRR11092063_1 (GE) - Total counts	SRR11092064_1 (GE) - Total counts
NM_000014.6	5471	1150	4213	1163	2648	3177	3576	3161	10653	7030	13588	3045	6928	4103	2244	4515	797	4690	42572	8523	8197	4928	584	20356	8622	11808	9849	3463	677	7869	2594	4205	3570	5241	540	5558	936	3135	2954	2213	0	0	0	0	0	51	0	0	0
NM_000015.3	2	0	0	0	0	0	0	0	0	0	0	2	0	0	0	0	0	0	0	0	1	0	0	2	0	6	0	0	0	0	0	0	0	0	0	0	0	0	0	3	0	5	0	0	0	0	0	0	0
NM_000016.6	2662	2056	3712	2587	3180	2877	3400	2102	1198	3088	2496	3029	2998	2969	3116	2814	3427	3330	2119	2509	2813	3206	2515	2984	1883	2758	2505	2481	2436	4451	3014	3761	3157	3372	2925	3019	2286	2319	2294	3125	0	0	0	8	12	20	6	0	3
NM_000017.4	1249	1330	1056	876	1023	1609	2360	1722	1670	1114	1154	1543	1180	1296	1307	1548	1235	1417	1019	1514	1118	1191	1265	865	1763	1426	1177	790	1064	1064	1306	1473	1489	1590	1725	1316	1285	1885	1345	1493	0	0	0	0	15	11	19	30	0
NM_000018.4	4406	3929	4930	4632	4721	5237	5455	6822	5553	4128	3735	4477	3464	4452	5331	4790	4096	4464	3293	4356	3883	3906	5227	3261	5172	4141	4149	3204	4039	4028	4280	4847	5023	5136	4949	4257	4025	3832	4006	4805	0	0	0	9	0	2	0	0	0
NM_000019.4	0	0	0	0	0	0	0	0	0	0	0	0	0	0	0	0	0	0	0	0	0	0	0	0	0	0	0	0	0	0	0	0	0	0	0	0	0	0	0	0	0	0	0	0	0	0	0	0	0
NM_000020.3	181	303	66	79	193	243	510	156	70	48	33	331	10	18	246	121	339	83	33	92	139	228	212	84	26	214	98	80	160	91	6	98	137	289	262	492	114	395	124	187	3	0	8	0	2	4	0	0	0
NM_000021.4	816	1777	1573	1847	1108	2128	1289	950	1352	3366	1042	1754	1893	1355	2202	1926	372	1995	1915	2029	2159	893	1959	2063	1837	1663	1896	2210	2146	1404	1377	1159	2226	2052	2205	2013	2271	2055	2301	1391	0	1	3	10	25	1	0	77	0
NM_000022.4	188	97	123	231	251	99	139	149	151	393	184	174	177	140	154	166	195	148	217	172	109	272	125	133	310	149	143	198	280	159	136	128	112	150	162	186	110	140	106	114	0	0	0	0	0	7	7	0	0
NM_000023.4	0	0	0	0	0	0	0	0	0	0	0	0	0	0	0	0	0	0	0	0	0	0	0	0	0	0	0	0	0	0	0	0	0	0	0	0	0	0	0	0	0	0	0	0	0	0	0	0	0
NM_000024.6	1281	561	1029	1209	751	997	1499	1059	785	1208	656	918	770	1233	1059	861	911	823	546	874	805	1513	1444	1038	851	1357	696	1268	1318	718	582	1148	829	1084	1038	806	856	1041	1200	858	5	0	4	9	24	27	67	76	1
NM_000025.3	14	28	7	32	23	3	19	9	20	43	26	14	4	5	57	18	31	7	9	14	15	25	3	31	15	0	31	7	52	39	10	9	6	18	5	16	3	13	30	0	9	12	23	16	48	68	122	158	2
NM_000026.4	0	24	6	55	0	3	225	0	18	0	8	0	21	0	0	5	5	0	56	0	0	144	126	139	64	0	0	187	177	40	61	0	13	0	0	3	0	35	1	0	0	0	0	0	0	0	0	0	0
NM_000027.4	1372	1388	1715	1143	1279	1934	1013	1577	1135	1543	1612	1028	1086	1021	1492	1719	1236	1560	1038	1347	1189	1420	1631	1269	1041	1265	1543	938	1160	953	1567	1733	1490	1730	987	1675	1183	913	1301	1594	0	0	0	0	0	0	0	0	0
NM_000028.2	0	0	46	0	51	0	0	0	0	0	0	68	0	15	0	0	37	49	0	0	0	48	20	14	0	0	0	0	37	0	25	14	63	28	33	0	0	0	0	0	3	0	0	0	10	15	8	10	0
NM_000030.3	0	0	0	0	0	0	0	0	0	0	0	0	0	0	0	0	0	0	0	0	0	0	0	0	0	0	0	0	0	0	0	0	0	0	0	0	0	1	0	0	4	4	13	13	41	40	126	145	1
NM_000031.6	3824	2915	3914	2742	3077	3982	4827	3408	2862	3594	3021	3922	3142	3712	3894	3980	3590	4328	2361	3749	3232	3753	4494	2388	2980	3826	3404	3288	4221	2738	2477	4529	3821	3531	4115	2836	3196	3493	3680	3668	0	0	0	0	0	9	5	4	0
NM_000032.5	0	0	0	0	0	0	2	0	0	0	8	0	0	0	0	0	0	0	0	0	0	0	0	0	0	0	0	0	1	0	0	0	0	0	0	0	6	3	22	2	0	0	0	0	0	26	0	0	0
NM_000033.4	1272	1284	1118	1040	1050	1603	1603	1308	866	1197	881	1822	1238	996	1547	1279	854	1548	997	1100	1339	1570	1228	817	1740	1792	1142	802	1144	1024	874	1366	1060	1292	1245	1268	1505	1577	1085	958	15	15	22	16	33	108	134	125	7
NM_000035.4	1	0	1	1	0	3	0	0	3	1	3	0	2	4	0	2	2	0	1	0	4	0	0	0	0	2	1	4	3	1	1	1	1	0	1	0	4	3	3	2	2	7	5	1	7	7	31	16	1
NM_000036.3	0	0	0	0	0	0	0	0	0	0	0	0	0	0	0	0	0	0	0	0	0	0	0	0	0	0	0	0	0	0	0	0	0	0	0	0	0	0	0	0	0	0	0	0	0	0	0	0	0
NM_000037.4	0	0	0	0	0	0	0	0	0	0	0	0	0	0	0	0	0	0	0	0	0	0	0	0	0	0	0	0	0	0	0	0	0	0	0	0	0	0	0	0	0	0	0	0	0	0	0	0	0
NM_000038.6	0	0	0	0	0	0	0	0	0	0	0	0	0	0	0	0	0	0	0	0	0	0	0	0	0	0	0	0	0	0	0	0	0	0	0	0	0	0	0	0	0	0	0	0	0	0	0	0	0
NM_000039.3	0	1	0	0	0	0	0	0	1	2	0	1	0	0	0	0	1	0	0	0	0	0	0	0	0	0	2	0	0	0	0	0	0	1	2	2	0	0	0	1	1	0	0	4	2	8	15	5	0
NM_000040.3	0	0	0	0	0	0	0	0	0	0	0	0	0	0	0	0	0	0	0	0	0	0	0	0	0	0	0	0	0	0	0	0	0	0	0	0	0	0	0	0	0	0	3	0	2	1	1	3	0
NM_000041.4	34485	26237	8052	27081	11622	18919	9992	6694	20708	32517	22666	46873	23315	14276	19185	28762	8286	12734	48223	17175	44965	45714	24433	40556	72750	54464	23269	11589	25981	23068	19355	32923	20342	4630	8986	19006	47923	24527	7991	26766	0	0	0	6	116	536	145	33	0
NM_000042.3	0	0	0	0	0	0	1	0	0	0	0	0	0	0	0	0	0	0	0	0	0	0	0	0	0	0	0	0	0	0	0	0	0	0	0	0	0	0	0	0	0	0	1	2	0	0	1	1	1
NM_000043.6	123	23	238	213	174	155	121	92	163	175	164	132	171	182	121	138	183	223	156	192	243	149	135	77	93	117	271	104	248	100	81	145	312	385	154	209	229	161	123	76	0	0	0	0	0	0	0	0	0
NM_000044.6	565	195	140	75	48	398	486	92	0	41	0	690	36	299	396	218	160	477	25	73	67	480	462	137	151	156	0	399	509	82	0	250	61	21	149	333	122	186	76	355	0	15	11	10	39	70	155	99	0
NM_000045.4	0	0	0	2	0	0	0	0	0	0	0	0	0	0	0	0	0	0	0	0	0	0	0	0	0	0	0	0	0	0	0	0	0	0	0	0	0	0	0	0	0	0	0	0	0	0	0	0	0
NM_000046.5	4899	3979	6522	6058	4767	6995	6337	4469	2856	4492	4656	5256	4994	5247	5708	6398	5320	5127	4660	6038	6073	4847	5198	3919	4366	5742	5783	3651	4387	3893	4472	4400	5375	4835	5405	5611	5339	4602	5123	5285	0	0	0	8	0	0	0	0	0
NM_000047.3	0	0	0	0	0	0	0	4	0	2	0	0	1	0	0	0	1	0	0	1	0	0	0	3	0	0	0	1	0	3	2	0	0	0	0	0	0	3	0	0	0	1	4	0	0	0	0	4	0
NM_000048.4	781	720	613	526	715	768	891	1087	1122	845	549	864	613	699	666	725	722	827	613	761	614	763	733	574	745	751	640	648	686	700	787	870	655	767	554	600	706	799	794	741	2	6	0	0	0	0	0	0	1
NM_000049.4	1	0	0	0	0	0	0	0	0	1	0	0	0	1	1	0	0	0	0	0	1	0	1	1	0	1	0	0	0	0	0	0	1	0	0	0	0	0	0	0	5	9	14	4	31	32	109	104	0
NM_000050.4	0	0	0	0	0	0	0	0	0	0	0	0	0	0	0	0	0	5	0	0	0	0	0	0	0	0	3	0	0	0	0	0	1	0	0	0	0	0	0	0	0	5	9	7	13	10	35	37	0
NM_000051.4	1685	2056	2824	2286	1913	2534	2241	2331	2402	2864	2053	2079	1960	2099	2407	2440	2185	2492	1974	2230	2341	2314	2387	2368	2307	2007	1860	2129	2127	2218	2115	2316	2062	2250	1607	1584	1891	1972	1624	2063	7	7	6	3	22	18	30	43	2
NM_000052.7	2433	2056	2589	2740	2738	2456	3257	772	334	1320	2597	2743	2431	2511	3003	2671	2779	3306	2465	3092	2587	3042	2857	2401	1519	2743	2856	2499	2596	2556	2169	2626	2356	2447	2273	2349	2862	3069	3022	2468	0	0	0	0	23	27	32	13	0
NM_000053.4	0	0	0	0	0	0	0	0	0	0	0	0	0	0	0	0	0	0	0	0	0	0	0	0	0	0	0	0	0	0	0	0	0	0	0	0	0	0	0	0	0	0	0	0	0	0	0	0	0
NM_000054.7	0	5	0	0	4	0	0	4	2	3	2	4	0	0	0	0	2	1	0	1	0	0	0	2	4	4	5	1	1	0	0	3	0	0	1	0	3	0	3	2	0	0	0	5	0	0	0	2	0
NM_000055.4	0	0	0	0	0	0	0	0	0	0	0	0	0	0	0	0	0	0	0	0	0	0	0	0	0	0	0	0	0	0	0	0	0	0	0	2	0	0	0	0	2	2	2	6	6	3	11	14	1
NM_000056.5	42	26	77	42	50	47	48	28	54	46	49	32	25	33	21	36	61	32	39	49	37	28	57	43	11	33	32	36	36	71	69	25	43	35	26	34	43	15	26	39	0	0	0	0	0	0	0	0	0
NM_000057.4	190	169	363	114	264	187	202	76	25	61	121	197	95	147	140	179	100	103	162	219	152	218	115	130	120	186	221	194	245	243	147	211	260	88	123	162	53	196	162	202	0	0	0	0	2	0	0	0	0
NM_000059.4	1158	809	2133	810	993	1231	1465	749	483	723	872	1297	959	1149	1648	1022	1314	1122	584	1244	1173	1148	911	660	757	1080	1601	1068	1057	914	1011	1155	1219	1373	1109	1192	1317	1344	1366	1364	15	4	11	15	36	37	67	56	4
NM_000061.3	11961	10532	12485	11127	12824	11395	12581	11103	11792	11122	11522	11619	10106	13100	12540	13405	11518	14312	9501	12340	11130	11398	13383	10499	9533	10347	10502	10177	11147	14590	10112	12644	11585	12272	9499	10680	11970	10376	10918	11121	0	0	0	0	16	23	5	0	0
NM_000062.3	75727	42116	86542	83967	69835	89028	105329	111299	97819	60097	21737	53623	64885	57251	50038	76868	71155	78430	28182	49623	59071	76307	90481	51782	96344	88627	65500	51135	58736	55962	50965	93626	75612	47064	72423	68118	59728	67507	21466	78527	0	1	1	17	565	346	282	105	0
NM_000063.6	12438	9220	14181	7463	12688	17619	22442	12806	8388	10820	7390	12442	13821	12891	15095	13330	15125	15427	4883	9921	11316	14964	13892	7878	17339	19197	17707	9051	13087	5787	8471	21845	17766	17010	15978	15897	14693	14069	13770	16374	0	0	0	0	0	42	0	0	0
NM_000064.4	4406	417	486	377	158	1074	2195	574	267	6970	172	1807	4726	2045	474	1610	1177	2010	361	1116	876	4938	3954	697	2651	7504	876	1900	4757	295	514	2511	463	643	858	1181	751	924	446	386	1	2	1	27	82	132	116	41	9
NM_000065.5	0	1	12	0	0	7	0	2	0	7	0	2	0	0	3	5	9	5	0	9	2	4	0	0	1	0	0	3	0	0	0	0	0	8	0	0	0	0	0	3	0	0	0	0	0	6	0	0	0
NM_000066.4	0	0	0	0	0	0	0	0	0	0	0	0	0	0	0	0	0	0	0	0	0	0	0	0	0	0	0	0	0	0	0	0	0	0	0	0	0	0	0	0	0	0	2	0	0	0	0	0	0
NM_000067.3	2680	5029	7417	6550	5770	3769	3080	2567	2382	2217	9809	3191	4189	3623	3683	5212	2605	3121	4242	5615	5865	2875	1874	6874	4552	1991	2644	2656	1355	6738	2836	1199	3283	1396	2652	6850	9715	2812	3755	3803	0	0	0	0	7	9	0	0	0
NM_000068.4	2	0	0	1	2	0	0	0	2	1	1	0	2	0	0	1	2	0	1	0	0	0	0	0	1	1	0	0	0	1	0	0	0	0	0	0	1	0	0	0	0	1	1	0	8	5	0	6	0
NM_000069.3	0	0	0	0	0	0	0	0	0	0	0	0	0	0	0	0	0	0	0	0	0	0	0	0	0	0	0	0	0	0	0	0	0	0	0	0	0	0	0	0	0	0	0	1	0	0	0	0	0
NM_000070.3	0	0	0	0	0	0	0	0	0	0	0	0	0	0	0	0	0	0	0	0	0	0	0	0	0	0	0	0	0	0	0	0	0	0	0	0	0	0	0	0	0	0	0	0	0	1	0	2	0
NM_000071.3	0	0	0	0	0	0	0	0	0	0	0	0	0	0	0	0	0	0	0	0	0	0	0	0	0	0	0	0	0	0	0	0	0	0	0	0	0	0	0	0	0	0	0	0	0	0	0	0	0
NM_000072.3	11	1	9	2	3	0	9	0	6	14	2	24	0	1	7	12	0	4	14	3	2	4	0	14	15	13	6	5	11	6	6	0	16	10	17	9	0	3	8	9	0	0	0	0	0	2	0	2	0
NM_000073.3	184	83	182	81	100	296	252	192	108	603	50	220	466	121	122	188	493	250	21	301	219	323	381	114	549	356	410	291	456	74	97	367	200	220	373	236	72	282	206	60	6	2	4	4	18	28	47	45	3
NM_000074.3	139	54	156	39	19	198	166	101	36	616	9	130	187	111	68	183	682	212	3	221	309	353	312	63	645	236	470	328	415	26	20	235	259	187	241	266	73	227	134	7	3	1	3	1	11	11	15	10	0
NM_000075.4	2082	1904	2160	1971	2000	2342	2207	2564	2689	2361	1929	2281	2235	2237	2099	2514	2101	2342	2183	2296	2325	2223	2322	2003	2423	2135	1921	1853	2133	2364	2291	2394	2268	2221	2184	2303	2324	1893	1842	2234	0	0	2	2	3	13	10	6	1
NM_000076.2	0	0	0	0	0	0	0	10	0	0	0	0	0	0	0	0	0	0	0	8	0	0	0	0	0	0	0	0	0	0	0	0	0	0	0	0	0	0	0	9	0	4	0	0	15	24	0	23	0
NM_000077.5	0	0	0	0	0	6	0	0	0	0	0	0	0	0	0	0	0	0	0	0	0	0	0	0	7	0	0	0	0	0	0	1	0	0	3	0	0	9	0	0	0	0	0	0	0	0	0	0	0
NM_000078.3	0	0	0	0	0	0	0	0	3	0	0	0	0	0	0	0	0	0	5	5	5	0	0	16	0	4	0	0	0	0	0	0	0	0	0	2	0	0	0	0	0	0	1	0	7	1	8	3	0
NM_000079.4	36	5	26	3	0	17	13	10	7	40	10	92	36	5	37	5	1	4	12	17	16	38	2	46	77	10	18	5	9	1	1	8	0	5	17	25	40	16	19	26	3	0	0	0	0	0	0	0	0
NM_000080.4	39	9	4	12	9	11	13	23	7	5	8	14	22	18	28	29	54	4	0	13	35	14	49	11	17	13	15	15	14	0	0	7	10	12	9	8	0	14	11	32	0	0	0	0	23	32	57	72	0
NM_000081.4	6	81	0	0	142	0	262	0	24	92	0	0	0	0	0	0	136	0	0	2	79	0	0	93	29	90	44	0	0	0	0	28	1	0	150	0	0	0	0	0	0	0	0	0	0	0	0	0	0
NM_000082.4	432	586	577	540	430	655	456	558	445	430	561	497	536	480	618	512	517	535	640	461	582	480	387	378	426	468	463	558	543	529	622	530	431	657	418	643	332	589	476	418	0	0	0	0	0	0	0	0	0
NM_000083.3	0	0	0	0	0	0	0	0	0	0	0	0	0	0	0	0	0	0	0	0	0	0	0	0	0	0	0	0	0	0	0	0	0	0	0	0	0	0	0	0	0	0	0	0	0	3	4	29	0
NM_000084.5	41	331	243	82	117	31	0	664	745	442	169	197	1	15	0	96	331	7	7	1	21	1	519	6	669	64	0	307	282	251	381	181	124	201	145	87	182	86	0	0	6	0	15	8	0	0	0	0	4
NM_000085.5	0	0	1	0	0	4	0	3	0	0	0	2	0	0	1	0	0	0	0	0	1	0	1	2	0	0	4	0	0	0	0	0	6	0	0	0	0	0	2	3	0	0	0	0	0	1	0	1	0
NM_000086.2	176	419	315	250	293	414	406	429	421	324	433	278	224	272	330	383	184	365	264	383	337	305	281	280	400	386	296	163	304	302	341	338	299	248	221	223	316	350	295	307	0	0	0	4	5	21	14	12	0
NM_000087.5	0	0	2	16	0	0	0	0	0	0	0	0	0	0	0	0	0	0	0	0	0	0	0	1	0	1	0	0	0	0	0	0	0	0	0	0	0	2	0	1	0	4	0	0	0	0	0	0	0
NM_000088.4	0	388	30	219	59	78	0	0	57	0	819	41	90	0	32	0	26	19	25	58	38	0	0	58	0	0	19	0	0	12	132	0	28	4	51	92	56	0	10	0	0	0	0	0	0	0	0	0	0
NM_000089.4	2	1	4	1	5	7	0	0	0	3	6	5	30	1	1	1	13	2	0	0	0	2	2	0	11	5	1	0	0	0	0	0	0	2	6	2	1	12	2	2	4	0	5	1	5	9	18	11	0
NM_000090.4	2	0	0	2	0	1	0	4	5	0	0	0	2	0	0	7	4	0	0	1	0	0	0	0	0	0	2	0	1	0	0	0	0	0	0	1	0	2	0	0	1	1	6	2	5	7	11	19	1
NM_000091.5	0	0	0	0	0	0	0	0	0	0	0	0	0	0	0	0	0	0	0	0	0	0	0	0	0	0	0	0	0	0	0	0	0	0	0	0	0	0	0	0	0	0	0	0	0	0	0	0	0
NM_000092.5	0	0	0	0	0	0	0	0	0	0	0	0	0	0	0	0	0	0	0	0	0	0	0	0	0	0	0	0	0	0	0	0	0	0	0	0	0	0	0	0	0	0	0	0	0	0	0	0	0
NM_000093.5	18	18	0	3	1	1	23	4	1	25	4	11	10	10	4	11	112	19	2	32	5	48	43	3	46	15	22	22	94	1	5	23	5	17	18	56	8	27	6	1	0	0	16	16	0	0	0	0	0
NM_000094.4	0	14	0	0	24	0	1	0	0	0	5	0	0	0	16	11	5	0	13	9	14	0	0	0	0	6	0	0	11	0	0	0	0	0	0	5	5	6	17	0	0	0	0	0	0	0	0	0	0
NM_000095.3	0	0	0	0	0	0	0	0	0	0	4	9	2	0	5	5	2	5	0	2	1	1	4	0	0	0	0	0	0	1	0	0	0	0	0	1	0	0	8	1	1	0	1	0	6	3	11	9	0
NM_000096.4	10	19	32	0	7	150	2	73	7	11	33	20	24	0	53	43	65	146	0	52	20	4	0	56	6	0	0	42	4	0	22	17	0	40	0	15	18	8	71	38	3	0	5	8	44	56	35	0	4
NM_000097.7	620	513	642	612	810	620	521	654	553	482	600	456	561	692	656	492	492	522	308	636	629	438	590	399	539	722	471	306	563	851	544	333	724	796	745	780	548	594	627	584	0	0	0	0	0	0	0	0	0
NM_000098.3	2376	2632	2548	2423	3210	2543	3109	2397	2458	2623	2880	2341	1927	2419	2634	2685	2360	2936	2435	2569	2272	2645	2625	2697	2130	2143	2344	1969	2404	3249	2456	2831	2597	2532	2149	2206	2512	2252	2209	2525	0	4	0	11	27	33	66	68	0
NM_000099.4	30574	17149	27573	22991	38646	39531	34908	34950	56883	20102	27608	26028	27356	36342	22509	19449	22627	39274	20093	34028	21353	34958	31610	37241	40609	29174	15707	28585	28803	26456	24905	36197	18507	38890	37500	31990	24221	37817	24845	27325	0	1	2	5	171	134	108	23	1
NM_000100.4	20330	22960	20830	26927	25690	24802	18590	24238	38408	21904	26000	22003	18146	18759	17393	23649	16446	20598	40891	20829	24224	17146	18121	28081	24535	21471	19634	17651	16919	29044	36643	20803	24817	23495	20661	25107	26153	20132	19464	19838	1	1	0	21	139	168	135	22	8
NM_000101.4	8531	12780	7158	6730	8556	10573	16080	13231	12598	7799	10358	12498	8284	9112	8001	11557	7519	10954	7320	10819	9103	8890	11355	7365	13412	10368	10260	4876	8046	10174	9542	12785	10723	10843	11266	10403	12170	14060	10363	11611	0	0	1	1	48	120	38	4	2
NM_000102.4	2	0	0	0	3	1	2	2	0	3	2	0	1	0	0	1	1	3	0	4	3	2	2	2	0	0	0	9	0	1	1	3	0	0	1	0	0	0	0	0	3	3	2	2	9	14	24	34	2
NM_000103.4	0	0	0	1	0	0	0	0	0	0	0	0	0	0	0	0	0	0	0	0	0	0	0	0	1	0	0	0	0	0	0	0	0	0	0	0	0	0	0	0	0	0	0	0	0	0	0	0	0
NM_000104.4	51	779	32	3060	6608	21	47	2	349	82	2425	190	60	22	140	14	33	35	5726	16	25	72	18	1523	261	13	150	182	72	5191	18042	18	32	36	39	63	725	59	122	151	6	10	16	10	39	56	110	93	3
NM_000106.6	8	0	0	0	4	18	0	1	14	0	0	0	0	4	2	0	5	0	0	0	0	0	0	0	0	0	8	0	0	0	0	0	0	0	0	11	0	0	0	0	0	0	0	2	0	1	0	0	0
NM_000107.3	1615	1119	2164	2078	1818	1286	1774	2064	2490	2136	2147	1460	1560	1543	2107	1653	1566	1732	1437	1680	1831	1663	1711	1516	2112	1498	1807	1591	1686	1709	1438	1758	1507	1441	1316	1191	1754	1612	1509	1206	0	4	0	3	5	14	7	2	0
NM_000108.5	6593	5725	6578	5640	5864	7344	8490	5639	4346	5752	5124	5887	4817	5996	6308	6591	6931	6576	5181	6154	5676	6007	7604	4918	5547	6650	5653	5602	5739	6374	4961	6493	7296	6194	6811	6047	6148	5894	6618	6132	0	0	0	0	2	35	0	0	0
NM_000109.4	0	0	0	0	0	0	0	0	0	0	0	0	0	0	0	0	0	0	0	0	0	0	0	0	0	0	0	0	0	0	0	0	0	0	0	0	0	0	0	0	0	0	0	0	0	0	0	0	0
NM_000110.4	7613	7126	8408	8380	8446	7473	8432	4612	2306	7927	6237	8691	8051	8049	5885	7016	9153	7285	5102	8682	7899	9792	9641	6690	6541	8615	7959	9452	7962	6087	5020	8493	8988	8682	6609	7089	6780	6084	7216	7649	0	0	0	0	16	38	9	0	0
NM_000111.3	0	0	0	0	0	0	0	0	0	0	0	2	0	0	0	0	0	0	0	0	0	2	0	0	0	1	1	1	0	0	0	0	0	0	0	0	0	1	3	0	0	0	1	1	1	0	2	2	0
NM_000112.4	1304	1273	1834	1512	1419	1809	1898	1121	1003	912	1665	1369	1351	1399	1596	1130	1923	1563	1531	1507	1661	1325	1371	1136	1232	1564	1819	1612	1559	1701	1238	1081	1521	1659	1585	1597	1509	1444	1472	1425	0	12	18	0	50	45	78	79	0
NM_000113.3	3007	2489	2968	2920	3146	3200	3703	2856	2574	3162	2990	3603	2963	2599	3113	3591	3461	3495	2625	3594	3333	3479	3300	2847	2834	2786	2692	2886	3230	3500	2617	3362	3132	2819	2917	3111	3142	2845	3086	2727	2	6	6	0	21	29	19	29	0
NM_000115.5	5	0	9	0	0	0	2	2	0	16	0	19	4	5	4	6	0	4	0	0	0	5	0	2	0	7	0	0	2	0	3	7	4	3	3	5	4	9	2	0	0	0	0	0	4	10	12	17	0
NM_000116.5	0	0	0	0	0	0	0	0	0	0	0	0	0	0	0	0	0	0	0	0	0	0	0	0	0	0	0	0	0	0	0	0	0	0	0	0	0	0	0	0	0	0	0	0	0	0	0	0	0
NM_000117.3	984	1121	1029	980	983	1029	1280	1229	1575	1413	1019	1128	1023	1095	828	1093	911	1205	1059	1046	953	1218	1254	1174	1072	1058	925	972	1152	1331	1170	1313	1078	1074	1015	906	1088	1027	1049	1009	0	0	0	2	2	3	0	0	0
NM_000118.3	1927	3630	2113	2538	3281	2423	3623	2202	2247	1606	2567	2702	2275	2380	2671	2990	1931	3247	1947	2842	2308	2537	2845	2124	2662	2426	2068	1098	2039	2777	2109	2774	2892	1832	2888	3060	2835	3038	2190	2644	10	8	19	14	78	126	155	117	0
NM_000119.3	0	0	0	0	0	0	0	0	0	0	0	0	0	0	0	0	0	0	0	0	0	0	0	0	0	0	0	0	0	0	0	0	0	0	0	0	0	0	0	0	0	0	0	0	0	0	0	0	0
NM_000120.4	0	0	4	5	0	0	0	0	6	0	0	8	0	0	0	0	24	16	7	0	4	0	0	21	0	0	6	0	0	0	0	0	0	12	0	11	0	0	12	0	0	0	0	0	1	1	7	0	0
NM_000121.4	103	114	180	137	162	197	143	246	163	132	121	199	200	281	235	195	106	107	94	151	75	176	139	91	132	161	109	148	212	166	142	176	110	170	149	76	85	104	109	163	0	0	3	1	0	0	0	0	1
NM_000122.2	1966	1824	2293	1733	2153	2285	2505	2203	1787	2123	1975	1790	1738	2417	2020	2029	2088	2075	1846	2072	1956	2190	2455	1928	2090	2038	1697	2015	2063	2322	1621	2214	2236	2043	1719	2067	2084	2214	1975	2139	0	0	0	16	3	8	0	0	0
NM_000123.4	4246	3621	4800	4496	4652	4664	4840	4485	4375	5040	4162	4286	3961	4301	4574	4432	4896	4695	4048	4742	4108	5006	4897	4781	3989	4111	4668	4526	4765	4480	4041	5237	4483	4298	3573	3852	4180	4391	4454	4183	4	5	10	23	37	54	53	47	2
NM_000124.4	366	389	513	397	507	436	506	253	197	367	423	420	389	455	497	391	550	562	494	455	366	492	500	507	460	372	475	415	391	641	407	462	496	585	469	376	295	459	438	444	0	0	0	0	0	0	0	0	0
NM_000125.4	0	0	0	0	0	0	0	0	0	0	0	0	0	0	0	0	0	0	0	0	0	0	0	0	0	0	0	0	0	0	0	0	0	0	0	0	0	0	0	0	0	0	0	0	0	0	0	0	0
NM_000126.4	623	443	895	834	839	631	503	747	379	795	463	693	649	393	513	462	556	551	553	367	294	515	454	395	502	589	565	345	654	875	767	483	829	688	547	713	677	470	621	631	0	0	0	0	13	33	23	0	0
NM_000127.3	375	232	356	292	301	441	298	362	198	358	271	375	312	274	340	424	395	480	304	306	360	410	404	280	260	229	294	337	450	343	276	377	336	362	220	344	404	297	296	252	3	10	19	25	52	72	110	113	8
NM_000128.4	0	0	0	0	0	0	0	0	0	0	0	0	0	0	0	0	0	0	0	0	0	0	0	0	0	0	0	0	0	0	0	0	0	0	0	0	0	0	0	0	0	0	0	0	0	0	0	0	0
NM_000129.4	414	202	169	125	69	97	736	105	209	301	414	246	284	238	279	102	621	144	120	208	302	938	68	125	943	211	423	487	580	501	223	190	228	1200	119	183	295	305	680	495	3	4	3	7	7	43	28	27	1
NM_000130.5	197	116	372	273	572	681	291	345	130	102	152	232	137	450	373	191	147	158	51	187	111	111	102	61	170	143	374	158	154	113	251	95	537	705	586	172	115	240	307	214	14	0	24	2	0	0	0	0	8
NM_000131.4	0	0	0	0	0	0	0	0	0	0	0	0	0	0	0	0	0	0	0	0	0	0	0	0	0	0	0	0	0	0	0	0	0	0	0	0	0	0	0	0	0	0	0	0	0	0	0	0	0
NM_000132.4	42	30	44	33	19	32	26	14	12	34	53	30	26	39	53	34	25	51	32	45	42	56	32	35	12	31	50	28	36	27	18	41	30	46	13	32	44	37	43	14	4	6	6	10	10	10	38	14	4
NM_000133.4	0	0	0	0	0	0	0	0	0	0	0	0	0	0	0	0	0	0	0	0	0	0	0	0	0	0	0	0	0	0	0	0	0	0	0	0	0	0	0	0	0	0	0	0	0	0	0	0	0
NM_000134.4	0	0	0	0	0	0	0	0	2	0	0	0	0	0	0	0	0	0	0	3	0	0	0	0	0	0	1	0	0	0	0	0	0	0	0	0	0	0	0	1	1	1	2	4	2	1	3	8	0
NM_000135.4	614	405	898	654	900	882	670	769	473	632	766	838	536	676	1060	526	603	965	560	469	575	765	828	583	610	708	545	402	318	938	860	981	1006	750	471	751	540	831	620	610	0	1	1	1	11	15	30	8	0
NM_000136.3	202	203	281	125	192	285	244	283	205	167	164	174	184	230	214	249	178	177	90	183	195	177	173	139	172	174	182	180	147	210	217	200	230	235	183	193	232	185	182	251	0	0	0	0	51	0	126	127	0
NM_000137.4	1097	620	713	718	734	910	1164	878	1026	1169	656	1152	947	976	700	976	882	962	1496	672	1068	1003	1086	1109	971	1246	650	969	974	883	823	1033	1016	691	656	777	845	648	732	707	0	0	0	0	0	3	1	0	0
NM_000138.5	3354	428	1684	811	91	2823	2211	517	25	1352	523	8293	1265	1219	2947	2365	4516	1084	51	1785	152	5147	3062	349	460	1293	349	6551	6356	68	56	7452	144	476	1403	2003	517	1133	579	1977	3	8	9	14	40	18	58	58	0
NM_000139.5	0	0	20	0	0	84	0	34	0	6	118	43	42	0	0	0	200	30	0	80	40	0	0	0	0	0	408	45	62	0	10	14	0	0	0	0	0	0	15	0	0	0	0	0	0	0	0	0	0
NM_000140.5	57	81	316	95	43	240	166	31	215	165	95	133	288	180	145	179	93	129	104	148	158	27	64	94	191	182	136	0	141	100	219	118	124	54	112	103	201	162	132	135	0	0	0	0	0	0	0	0	0
NM_000141.5	0	0	0	0	0	0	0	0	0	0	0	0	0	0	0	0	0	0	0	0	0	0	0	0	0	0	0	0	0	0	0	0	0	0	0	0	0	0	0	0	0	0	0	0	0	0	0	0	0
NM_000142.5	0	0	0	0	0	0	0	0	0	0	0	0	0	0	0	0	0	0	0	0	0	0	0	0	0	0	0	0	0	0	1	0	0	0	0	0	0	0	0	0	0	0	0	0	0	0	0	0	0
NM_000143.4	2634	2670	2799	2841	2848	2634	2776	2482	2602	2736	2873	2490	2365	2718	2499	2812	2591	2771	2809	2752	2661	2771	2616	2496	2288	2312	2403	2354	2528	3571	2778	2749	2875	2598	2302	2587	2607	2208	2370	2531	0	0	1	2	1	4	3	0	2
NM_000144.5	503	485	387	514	490	442	490	362	421	476	500	494	484	485	457	501	554	599	452	541	509	563	544	353	328	475	443	402	557	554	423	593	519	428	530	455	464	439	455	405	9	13	28	12	60	41	144	100	1
NM_000145.4	0	0	0	0	0	0	0	0	0	0	0	0	0	0	0	0	0	0	0	0	0	0	0	0	0	0	0	0	0	0	0	0	0	0	0	0	0	0	0	0	0	0	0	0	0	0	0	0	0
NM_000146.4	1040384	660089	639946	786189	727400	988947	914849	928048	1386879	1359282	730628	787308	776565	730085	602824	863900	691109	732150	1251013	597679	1078347	802788	892172	1104444	1065600	1234473	702471	871894	891165	679876	927780	1213992	994309	821574	833449	885826	1043691	659723	845975	859509	9	24	31	194	3942	4967	2459	274	21
NM_000147.5	3207	5777	2827	4368	7123	4042	5560	2743	3569	2547	5590	4169	3108	3506	2728	4180	2660	3759	7567	3991	4007	3505	3273	5689	3941	4663	3058	2251	2876	4306	8527	5237	2830	3407	4433	3905	4445	4624	3636	4220	0	0	0	0	4	20	3	0	0
NM_000148.4	0	0	0	0	0	0	0	0	0	0	0	0	0	0	0	0	0	0	0	0	0	0	0	0	0	0	0	0	0	0	0	0	0	0	0	0	0	0	0	0	0	14	25	0	51	85	184	169	0
NM_000149.4	0	0	0	0	0	0	0	0	0	0	0	0	0	0	0	0	0	0	0	0	0	0	0	0	0	0	0	0	0	0	0	0	0	0	0	0	0	0	0	0	0	0	0	2	9	0	0	3	0
NM_000150.4	0	0	0	0	0	0	0	0	0	1	0	0	0	0	0	0	0	1	0	0	1	0	0	0	0	0	0	1	0	0	5	0	0	0	0	0	0	0	0	1	2	4	4	1	13	0	14	23	0
NM_000151.4	0	0	0	0	0	0	0	0	0	0	0	0	0	0	0	0	0	0	0	0	0	0	0	0	0	0	0	0	0	0	0	0	0	0	0	0	0	0	0	0	0	0	0	0	0	0	0	0	0
NM_000152.5	240	248	31	81	74	80	337	60	142	77	117	735	210	273	224	159	131	206	105	338	154	241	191	87	304	301	65	74	87	103	12	289	208	60	218	250	244	286	172	236	0	7	0	0	64	51	82	70	0
NM_000153.4	7573	6723	11033	8595	7730	8712	9556	7080	2672	6023	7765	8438	7576	9204	6718	6811	6899	8210	5563	8019	8350	8470	7697	5971	8933	6341	7340	10121	6426	6796	5696	6120	7390	8870	8649	7900	9959	7760	8499	8981	0	1	0	0	22	20	13	6	0
NM_000154.2	305	462	257	252	272	353	530	509	543	348	344	447	371	279	262	453	272	381	196	425	382	305	348	248	604	416	276	165	217	419	395	397	449	430	460	420	441	461	354	418	0	1	3	1	2	6	13	9	0
NM_000155.4	1084	1044	1153	806	1074	1067	1338	1120	1261	1261	997	1248	940	1082	1241	1190	936	1203	885	1193	1101	1186	1309	1174	961	954	987	907	1090	1117	955	1373	1138	1028	1001	844	1093	1147	1060	1109	0	0	0	0	4	4	5	10	0
NM_000156.6	3	3	1	1	1	10	3	4	1	17	1	4	3	3	2	4	7	0	1	1	2	3	9	3	2	7	9	4	10	3	0	6	3	0	3	4	0	1	4	0	2	2	5	2	6	16	19	30	0
NM_000157.4	5185	5108	6040	6603	6221	6622	6342	6884	7485	5233	5220	4572	4427	5258	5618	5872	4801	5228	5415	5697	4883	4474	5056	4614	6229	5006	5055	3516	4271	5454	6448	5304	6777	6538	6141	5291	5810	4858	5227	5104	0	0	0	0	45	83	120	0	0
NM_000158.4	1863	1724	2518	2308	2318	2313	2259	1712	1113	1658	2121	1763	1544	2083	1989	2065	2107	1911	1676	2024	1723	1940	1958	1541	1612	2040	1815	1971	1933	2132	1838	2029	2228	1934	2299	2049	1952	1678	2143	2121	0	1	2	9	4	16	13	15	1
NM_000159.4	601	711	702	563	645	578	608	907	757	696	718	582	648	507	671	742	549	641	654	603	609	642	692	578	617	550	548	490	583	698	654	696	742	563	618	581	689	549	588	558	0	0	0	0	0	0	0	0	0
NM_000160.5	0	0	0	1	0	0	0	3	0	0	4	6	0	0	0	0	3	1	0	0	0	0	0	0	2	0	0	0	0	0	6	0	0	0	0	4	0	0	0	0	0	0	0	0	0	0	0	0	0
NM_000161.3	850	468	968	357	489	498	750	363	305	1191	285	516	1310	590	447	491	1235	836	224	418	625	852	878	290	1084	820	987	804	871	338	281	531	828	586	911	968	691	801	391	475	2	4	3	3	0	29	31	2	2
NM_000162.5	0	0	0	0	0	0	0	0	0	0	0	0	0	0	0	0	0	0	0	0	0	0	0	0	0	0	0	0	0	0	0	0	0	0	0	0	0	0	0	0	0	0	1	1	36	28	58	78	0
NM_000163.5	0	0	0	0	0	0	0	0	0	0	0	0	0	0	0	0	0	0	0	0	0	0	0	0	0	0	0	0	0	0	0	0	0	0	0	0	0	0	0	0	2	0	3	4	2	13	21	22	0
NM_000164.4	0	0	0	0	0	0	0	0	0	0	0	0	0	0	0	0	0	0	0	0	0	0	0	0	0	0	0	0	0	0	0	0	0	0	3	0	0	0	0	0	0	0	0	0	0	0	0	0	0
NM_000165.5	2	2	4	4	3	5	43	1	3	8	11	6	3	1	3	3	6	3	2	6	3	3	2	2	3	4	8	7	3	5	4	12	3	7	7	4	4	14	8	12	4	8	14	14	35	33	72	82	1
NM_000166.6	0	0	0	0	0	2	0	0	0	0	0	0	0	0	0	0	0	0	0	0	0	0	0	0	0	0	0	0	0	0	0	0	0	0	0	0	0	0	0	0	0	0	0	0	0	28	0	0	0
NM_000167.6	535	738	723	586	415	398	252	398	335	468	665	505	419	691	390	735	488	467	600	593	571	551	384	651	425	300	430	499	626	773	568	463	597	318	408	606	637	420	438	613	3	0	0	0	1	19	9	0	0
NM_000168.6	10	5	20	33	10	24	6	43	3	5	47	83	4	4	33	65	13	57	22	16	5	49	6	6	5	9	5	5	10	26	4	9	13	17	10	92	49	10	19	51	19	10	18	23	52	47	101	109	6
NM_000169.3	3710	3914	4193	5049	3711	4033	3646	3915	4344	4693	3991	4192	3786	3573	3796	3719	3352	3883	4026	4094	4079	3684	3789	3455	3094	3417	3327	3392	3925	4618	4037	3813	4316	4310	3600	4249	4020	3268	3318	3511	2	0	2	0	8	7	16	5	0
NM_000170.3	0	0	0	1	0	0	8	0	1	0	6	3	10	0	1	1	5	0	0	1	0	1	0	1	4	1	2	1	0	1	0	0	2	2	0	0	0	1	3	0	6	9	25	16	53	59	113	126	4
NM_000171.4	0	0	0	0	0	0	0	0	0	0	0	0	0	0	0	0	0	0	0	0	0	0	0	0	0	0	0	0	0	0	0	0	0	0	0	0	0	0	0	0	0	0	0	0	0	0	0	0	0
NM_000172.4	0	0	0	0	0	0	0	0	0	0	0	0	0	0	0	0	0	0	0	0	0	0	0	0	0	0	0	0	0	0	0	0	0	0	0	0	0	0	0	0	0	0	0	0	0	0	0	0	0
NM_000173.7	49	36	33	17	19	29	51	17	42	29	42	42	57	70	34	35	68	82	34	43	55	43	58	33	25	36	35	21	45	49	12	45	36	21	37	24	20	40	35	28	4	5	7	9	44	49	110	161	1
NM_000174.5	0	0	0	0	0	0	0	0	0	0	0	0	0	0	1	0	0	0	0	0	0	0	0	0	0	0	0	0	0	0	0	0	0	0	0	0	0	0	1	0	0	0	1	2	14	13	31	39	0
NM_000175.5	12033	10673	9471	11861	10380	15320	15001	15575	13428	11602	8994	12299	9714	10456	11979	13522	11598	10041	12853	9675	9101	14704	12790	10052	12194	13950	10338	9337	13874	10018	12641	18251	11720	13945	9593	10388	9543	9913	10870	10512	0	0	0	0	61	78	0	0	0
NM_000176.3	0	0	0	0	0	0	0	0	0	0	0	0	0	0	0	0	0	0	0	0	0	0	0	0	0	0	0	0	0	0	0	0	0	0	0	0	0	0	0	0	0	0	0	0	0	0	0	0	0
NM_000177.5	0	0	0	0	0	0	0	0	0	0	0	0	0	0	0	0	0	0	0	0	0	0	0	0	0	0	0	0	0	0	0	0	0	0	0	0	0	0	0	0	0	0	0	3	0	0	0	0	0
NM_000178.4	2146	1954	2367	2055	2244	2477	2512	2746	2937	2428	1878	2372	2087	2352	2294	2384	2194	2472	1836	2294	2223	2066	2474	1750	2643	2062	2097	1801	2199	2445	2093	2311	2510	2578	2268	2262	2510	2218	2096	2239	0	3	0	0	0	7	0	0	0
NM_000179.3	1275	1237	1325	985	1287	1185	1738	623	166	1041	1414	1161	1457	1364	1240	1384	1356	1524	1083	1180	1382	1156	1582	1138	1018	1271	1465	1070	1185	1292	871	1428	1448	1254	1614	1477	1262	1271	1152	1377	0	0	0	0	11	11	0	0	0
NM_000180.4	0	0	0	0	0	0	0	0	0	1	0	0	0	0	0	0	0	0	0	0	0	0	0	0	0	0	1	0	0	0	0	0	0	0	0	0	0	0	0	0	0	2	10	4	5	3	20	14	1
NM_000181.4	2532	2104	2479	2708	2281	2393	2826	2123	2682	2066	2449	2228	2016	2155	2179	2858	1668	2605	2514	2390	1682	1979	2674	2240	1996	2170	1652	1863	2026	1852	2066	2693	2351	2138	2200	2502	2587	1988	2150	2582	0	0	0	0	0	0	0	0	0
NM_000182.5	13716	12428	15524	13191	15091	13583	15999	13947	14678	14626	13731	12812	11456	14357	14040	14129	13404	14095	12413	13629	14129	12558	14341	12129	13902	13834	13287	11843	12920	16222	13940	14236	14258	15252	13940	12136	13742	12579	13699	13428	3	3	3	15	61	110	74	53	8
NM_000183.3	8150	7173	9738	8814	9228	8722	10003	9120	7883	8505	8214	8338	7581	9580	9362	8831	7709	9053	9214	8311	8895	8074	9261	7416	7538	8310	7486	7093	7521	10490	8201	8742	8569	8841	8168	7355	8734	7640	8259	7402	0	0	0	0	16	35	8	0	0
NM_000184.3	0	1	0	0	0	2	1	0	0	0	14	2	0	0	0	0	1	0	0	1	0	1	0	0	0	0	0	0	14	0	0	0	0	0	0	0	2	0	12	0	1	0	0	0	1	2	2	1	0
NM_000185.4	3	1	0	0	3	0	2	2	1	0	2	0	0	0	0	1	0	0	3	0	0	1	1	0	0	2	0	1	1	0	0	2	8	0	0	2	0	2	3	0	3	6	5	4	14	17	50	68	2
NM_000186.4	48	30	49	20	8	118	32	79	8	70	35	85	139	10	103	32	260	46	10	63	32	137	38	29	25	72	79	48	92	9	14	30	52	41	35	68	38	50	111	9	2	2	4	7	9	21	0	0	0
NM_000187.4	3	7	10	5	3	3	5	1	8	0	2	10	3	0	2	5	0	0	0	9	0	0	6	28	3	6	0	2	4	0	13	1	2	11	0	0	0	0	6	2	0	0	1	0	0	0	0	4	0
NM_000188.3	0	0	0	0	0	0	0	0	0	0	0	0	0	0	0	0	0	0	0	0	0	0	0	0	0	0	0	0	0	0	0	0	0	0	0	0	0	0	0	0	0	0	0	0	0	0	0	0	0
NM_000189.5	10054	12774	12330	13953	18855	10274	13120	4428	1438	5977	12683	15406	8969	12415	12471	14196	12408	14305	12263	12603	11066	12860	11638	13243	6006	10136	8698	8687	7660	14920	12316	10927	10797	11188	11496	10239	15497	13641	10049	12525	0	18	0	0	42	108	145	85	0
NM_000190.4	550	410	296	384	392	497	641	497	626	434	499	540	471	372	552	597	472	692	399	693	503	528	725	435	580	427	433	357	519	428	437	494	415	538	426	612	578	402	407	397	0	0	0	0	0	0	0	0	0
NM_000191.3	2061	2101	2143	2085	2183	2511	2189	2537	3085	2532	2288	1777	2021	2249	1806	2052	1896	2236	1931	2069	1919	1918	2058	2170	2432	1882	1805	1807	1794	2451	2222	2207	2266	2218	1956	1892	2343	2121	2008	2052	0	0	0	0	13	12	7	28	0
NM_000192.3	0	0	0	0	0	0	0	0	0	0	0	2	0	0	0	2	0	1	0	0	0	0	2	0	0	0	0	0	0	0	0	1	0	1	0	0	0	1	2	1	0	4	0	17	3	5	4	6	0
NM_000193.4	0	2	1	0	0	9	1	3	0	0	2	3	0	0	0	0	6	1	0	0	0	0	3	0	0	1	0	0	0	0	1	0	0	0	1	0	0	0	0	0	7	8	18	14	87	87	201	242	0
NM_000194.3	1371	1158	1487	1256	1298	1231	1571	1195	1254	1381	1239	1142	1108	1111	1344	1304	1257	1386	1138	1280	1324	1250	1175	1191	1201	1218	1363	1290	1347	1537	1452	1304	1445	1319	1185	1224	1187	1221	1188	1286	0	1	0	0	3	11	11	3	0
NM_000195.5	0	0	0	0	0	0	0	0	0	0	0	0	0	0	0	0	0	0	0	0	0	0	0	0	0	0	0	0	0	0	0	0	0	0	0	0	0	0	0	0	0	0	0	0	0	0	0	0	0
NM_000196.4	15	21	22	9	13	12	12	25	22	17	21	20	6	8	18	19	20	23	14	14	18	25	8	33	14	10	15	12	13	10	29	15	12	15	20	12	14	12	11	24	2	4	8	4	20	25	63	73	2
NM_000197.2	0	0	0	0	3	0	0	0	0	0	0	0	0	4	0	0	0	0	0	0	0	4	0	0	0	0	0	0	0	0	0	0	0	0	0	0	0	0	0	5	0	0	0	0	0	0	0	0	0
NM_000198.4	0	0	0	0	0	2	0	0	0	0	1	0	0	0	0	1	1	0	0	0	0	1	0	0	0	0	0	0	0	0	0	1	0	0	0	2	0	0	1	1	1	1	2	0	12	16	0	0	2
NM_000199.5	0	0	0	0	0	0	0	0	0	0	0	0	0	0	0	0	0	0	0	0	0	0	0	0	0	0	0	0	0	0	0	0	0	0	0	0	0	0	0	0	0	0	0	0	0	0	0	0	0
NM_000200.3	0	0	0	0	0	0	0	2	0	0	0	0	0	0	0	0	0	0	0	0	0	0	0	0	0	0	0	0	0	0	0	0	0	0	0	0	0	0	0	0	0	0	1	1	1	2	1	0	0
NM_000201.3	3711	2762	3721	3599	2261	2304	2443	2394	1658	3942	2721	3567	5468	3042	2337	3629	3362	3732	1910	3183	2838	4753	3653	1741	4226	3496	3097	2831	4356	2004	1940	3696	3394	4711	2643	3301	3585	2925	2576	1814	1	3	10	10	60	90	149	87	1
NM_000202.8	17702	15203	25408	21252	22620	19832	22191	17136	14118	14386	20330	22867	16419	20297	20667	18452	17081	21933	15286	18627	22408	16380	20561	16719	14134	18685	22591	18530	16903	21726	14220	20586	20879	22822	20714	21519	16408	16393	19343	19389	0	0	0	0	126	192	170	0	14
NM_000203.5	228	294	236	176	131	287	457	228	354	303	373	382	293	350	29	462	128	187	138	194	181	231	334	135	320	657	87	129	331	215	94	292	466	357	261	272	259	257	123	204	1	0	0	0	0	0	0	0	0
NM_000204.5	0	0	0	0	0	0	0	0	0	0	0	0	0	0	0	0	0	0	0	0	0	0	0	0	0	0	0	0	0	0	0	0	0	0	0	0	0	0	0	0	0	0	0	0	0	0	0	0	0
NM_000206.3	9275	8439	8732	9814	8310	9547	11899	9619	9744	12693	6404	8294	9801	8911	7178	10825	9694	11585	4468	11904	7253	9656	13754	7369	10421	7806	8232	9199	10900	12880	7031	8503	10682	9167	9037	9024	10102	8845	8972	6437	1	1	1	1	44	51	81	12	1
NM_000207.3	0	0	0	0	0	0	0	0	0	0	0	0	0	0	0	0	0	0	0	0	0	0	0	0	0	0	0	0	0	0	0	0	0	0	0	0	0	0	0	0	0	0	0	0	0	0	0	0	0
NM_000208.4	175	0	84	0	83	85	0	74	0	0	0	0	0	162	196	48	0	44	0	170	0	93	55	0	38	97	0	68	0	71	2	57	0	0	76	71	157	96	69	89	0	0	0	0	0	0	0	0	0
NM_000209.4	0	0	0	0	0	0	0	0	0	0	0	0	0	0	0	0	0	0	0	0	0	0	0	0	0	0	0	0	0	0	2	0	0	0	0	0	0	0	0	0	9	12	11	13	28	22	80	80	7
NM_000210.4	237	281	152	28	0	316	385	145	7	64	57	237	250	82	145	162	74	105	378	69	443	253	183	35	192	281	41	65	154	164	44	225	30	40	207	397	81	500	17	109	0	0	0	3	0	0	0	0	0
NM_000211.5	29151	44463	40788	50113	42694	42980	46179	26714	47131	51400	43054	53378	56431	39397	37439	35452	41660	55240	21530	50561	32251	52304	53410	59730	54946	43362	36055	29680	34288	39032	47195	52610	67689	26935	37678	23599	46762	65888	48342	26490	1	0	0	3	118	180	98	9	0
NM_000212.3	17	33	46	81	35	16	9	11	47	7	65	51	22	18	21	12	10	14	414	40	18	10	1	44	10	5	39	36	25	8	61	21	10	9	26	21	11	10	21	18	6	9	20	9	40	51	120	138	5
NM_000213.5	0	0	0	0	0	0	0	0	0	0	0	0	0	0	0	0	0	0	0	0	0	0	0	0	2	0	0	0	0	0	0	0	0	0	0	0	0	0	0	0	0	0	0	0	0	0	0	0	0
NM_000214.3	693	547	979	765	933	1251	645	799	403	531	832	860	495	1065	1000	1023	601	970	518	743	768	790	784	548	533	628	649	689	514	940	502	702	1037	862	715	756	722	974	1303	679	10	2	11	13	33	36	82	85	4
NM_000215.4	459	226	249	120	111	311	594	292	184	1299	92	469	804	301	246	476	939	518	134	455	462	660	539	277	1194	391	511	497	903	94	144	588	340	213	504	513	308	495	332	136	7	7	14	5	45	68	121	134	2
NM_000216.4	7116	5450	8041	7131	6589	7769	7895	4517	2562	4933	5994	7621	7457	7062	8099	7133	7141	8636	5860	8064	7206	7218	8483	5143	4773	7493	7175	6819	7745	6871	4600	7024	7436	6166	6473	7855	7236	6515	7279	7620	4	4	3	13	29	23	23	24	3
NM_000217.3	9	9	11	0	0	16	0	12	0	6	3	18	5	4	13	7	27	4	1	6	6	7	0	16	1	3	2	2	1	0	2	0	0	25	2	10	3	0	19	4	17	18	35	41	93	110	211	265	5
NM_000218.3	1170	3524	2106	1051	1034	1968	3318	1746	1052	1421	1290	2677	1480	2616	983	2361	886	1922	1614	2256	1928	1916	2121	1552	1865	1225	2117	973	1556	1841	1134	2969	2180	3018	1207	2777	1516	2632	2850	1800	3	6	7	0	26	38	46	68	0
NM_000219.6	290	267	297	228	224	254	227	117	230	319	263	175	311	281	287	240	325	320	579	183	313	244	266	527	136	291	216	400	211	376	254	308	209	295	162	221	420	299	224	171	0	0	0	2	0	1	14	17	0
NM_000220.6	0	9	17	17	0	0	0	0	14	30	19	0	34	0	5	0	17	0	0	0	0	0	0	10	0	0	5	0	16	0	0	0	0	0	11	0	14	0	13	11	3	3	5	9	10	9	14	0	4
NM_000221.3	88	138	133	69	88	109	161	184	263	94	114	69	86	157	102	161	112	132	74	78	131	62	105	99	187	104	101	17	94	128	113	101	154	178	207	161	167	136	97	118	0	0	0	0	0	0	0	0	0
NM_000222.3	4	9	2	0	0	0	3	0	2	5	17	0	0	3	2	0	33	0	2	51	0	0	4	0	0	0	0	31	11	0	0	0	0	0	1	0	0	5	0	0	0	0	0	0	5	0	0	0	0
NM_000223.4	7	9	7	8	7	16	4	11	2	1	14	5	5	2	8	6	6	6	0	1	3	7	6	3	3	11	1	2	5	7	4	13	30	3	12	10	3	4	4	0	0	4	4	2	18	17	41	59	2
NM_000224.3	166	152	205	262	49	478	504	720	383	190	312	271	59	173	395	276	494	342	197	284	154	130	81	167	361	220	165	168	81	90	262	60	277	670	353	171	204	150	395	167	8	4	18	65	88	129	126	102	13
NM_000226.4	0	0	0	0	0	0	0	0	0	0	0	0	0	0	0	0	0	0	0	0	0	0	0	0	0	0	0	0	0	0	0	0	0	0	0	0	0	0	0	0	5	7	14	6	20	14	45	41	3
NM_000227.6	0	0	0	0	0	0	0	0	1	0	0	0	0	0	1	0	0	0	0	0	0	0	0	2	0	0	0	0	1	0	0	0	0	0	0	0	0	0	0	0	0	0	0	0	0	0	0	0	0
NM_000228.3	9	0	51	0	0	90	64	26	44	3	9	0	47	1	71	18	69	0	0	33	0	14	6	52	21	59	26	0	0	7	18	46	21	27	25	26	0	41	44	44	0	4	4	19	1	29	13	3	4
NM_000229.2	102	83	106	119	94	121	163	159	245	142	125	134	79	140	143	122	130	133	124	135	137	135	146	140	151	83	164	96	120	112	173	170	111	85	76	120	88	143	85	114	3	3	4	2	8	23	30	64	0
NM_000230.3	2	0	0	0	0	0	1	0	0	0	0	0	2	0	0	1	1	0	1	0	0	0	0	0	0	1	0	5	1	0	0	0	0	0	0	0	0	0	0	0	0	0	8	6	45	56	101	125	0
NM_000231.3	4	6	0	7	12	5	0	0	0	0	0	1	0	3	0	0	0	0	0	0	0	0	0	0	5	0	0	0	0	0	0	0	0	0	0	0	0	0	0	0	0	1	0	0	0	0	0	0	0
NM_000232.5	197	38	52	139	128	124	88	57	24	149	170	141	150	33	209	65	179	72	97	69	167	194	174	125	146	92	117	251	227	113	22	275	101	151	144	70	88	79	74	46	5	4	9	10	22	35	38	48	0
NM_000233.4	0	0	0	0	0	0	0	0	0	0	0	0	0	0	0	0	0	0	0	0	0	0	0	0	0	0	0	0	0	0	0	0	0	0	0	0	0	0	0	0	0	2	2	0	0	5	4	3	0
NM_000234.3	39	87	93	35	43	67	63	26	57	13	55	69	87	64	33	47	29	67	45	38	56	28	93	17	62	94	73	0	16	45	99	42	94	115	41	51	59	71	82	80	0	0	0	0	0	0	0	0	0
NM_000235.4	41845	71598	49826	49968	106895	43732	22538	11220	18585	55922	44171	30211	44645	34324	33734	15114	39041	54318	72036	40433	67652	35594	16636	42010	30934	47746	51570	18520	23046	25058	73116	29204	26941	26582	19418	62899	22842	46026	22119	26202	0	0	0	0	60	140	38	0	0
NM_000236.3	9	21	9	16	13	3	3	6	5	0	6	5	0	8	10	13	2	7	1	5	0	20	3	7	4	1	5	7	7	6	11	1	4	5	2	6	8	15	17	4	1	0	1	0	0	1	12	12	4
NM_000237.3	60036	46604	52361	46934	16547	37398	44424	33187	18534	22560	28915	64619	26541	46883	59360	73928	51993	62724	15566	76944	41697	66373	56842	23895	32524	35131	38142	41962	52784	34821	21009	47501	67471	55762	31178	33865	29327	61688	27907	30597	4	4	3	7	100	51	32	19	2
NM_000238.4	0	0	0	0	0	0	0	0	0	0	0	0	0	0	0	0	0	0	0	0	0	0	0	0	0	0	0	0	0	0	0	0	0	0	0	0	0	0	0	0	0	3	15	0	0	4	0	8	0
NM_000239.3	821928	350664	193423	299236	125874	510443	405442	286046	290228	798860	209826	828396	491314	381758	368638	277241	959661	492623	248881	599443	636109	492313	1090929	384220	306480	1056912	523131	884923	1311455	197354	181546	937753	428134	408925	528766	423300	216118	392102	528840	285585	15	30	73	55	964	703	446	428	12
NM_000240.4	32	16	45	37	6	82	8	67	17	7	65	30	47	0	29	19	121	57	52	35	50	24	18	49	37	28	5	54	11	3	36	10	11	104	51	22	33	44	37	17	0	0	0	9	2	1	0	0	0
NM_000242.3	0	0	0	0	0	0	0	0	0	0	0	0	0	0	0	0	0	0	0	0	0	0	0	0	0	0	0	0	0	0	0	0	0	0	0	0	0	0	0	0	5	3	3	5	5	0	17	16	1
NM_000243.3	816	550	1105	653	650	872	1162	928	394	639	534	959	704	911	837	899	870	724	168	707	761	817	937	306	695	810	818	492	759	630	284	686	1068	1010	1368	782	763	1116	961	882	3	14	16	4	39	46	88	5	6
NM_000244.3	0	0	0	0	0	0	0	0	0	0	0	0	0	0	0	0	0	0	0	0	0	0	0	0	0	0	0	0	0	0	0	0	0	0	0	0	0	0	0	0	0	0	0	0	0	0	0	0	0
NM_000245.4	0	0	0	0	0	0	20	0	0	0	0	0	0	0	0	0	0	32	0	0	0	0	0	0	0	0	0	0	5	0	0	0	0	0	0	0	0	0	18	0	0	0	0	0	41	30	0	0	0
NM_000246.4	0	0	0	0	0	0	0	0	0	0	0	0	0	0	0	0	0	0	0	0	0	0	0	0	0	0	0	0	0	0	0	0	0	0	0	0	0	0	0	0	0	0	0	0	0	0	0	0	0
NM_000247.3	60	213	120	166	50	11	0	75	16	321	17	29	129	55	0	425	367	86	60	179	5	28	276	498	240	25	432	316	14	28	303	244	156	290	222	9	152	129	174	105	0	0	0	0	3	1	0	5	0
NM_000248.4	0	0	0	0	0	0	0	0	0	0	0	0	0	0	0	0	0	0	0	1	0	0	0	0	0	0	0	0	0	0	0	0	0	0	0	0	0	0	0	0	0	0	0	0	0	0	0	0	0
NM_000249.4	0	0	0	0	0	0	0	0	0	0	0	0	0	0	0	0	0	0	0	0	0	0	0	0	0	0	0	0	0	0	0	0	0	0	0	0	0	0	0	0	0	0	0	0	0	0	0	0	0
NM_000250.2	16	24	11	36	30	11	10	7	13	55	28	25	15	8	14	12	21	12	73	24	29	27	30	45	36	8	16	10	15	36	50	6	18	9	9	12	8	11	5	10	2	9	8	16	25	36	69	56	1
NM_000251.3	1141	1582	989	933	1199	1210	1325	379	256	935	971	1738	1181	1328	1255	1402	1142	1046	1098	1453	1360	878	950	864	831	1339	1296	856	992	941	1045	1440	1437	1209	1187	1585	1645	1764	1254	1245	0	0	0	0	0	2	0	1	0
NM_000252.3	1457	1210	2014	1376	1605	1523	1566	1119	758	1087	1380	1504	1380	1564	1422	1310	1736	1521	1255	1609	1684	1553	1380	1226	1163	1568	1668	1371	1370	1481	1150	1612	1702	1876	1768	1616	1518	1400	1777	1555	0	0	0	0	0	0	0	0	0
NM_000253.4	0	0	0	0	0	0	0	0	0	0	0	0	0	0	0	0	0	0	0	0	0	0	0	0	0	0	0	0	0	0	0	0	0	0	0	0	0	0	0	0	0	0	0	0	11	0	0	4	0
NM_000254.3	2544	1178	2159	1865	2343	1835	2792	456	0	730	1939	2749	2094	2278	2864	2164	2767	2449	2567	2674	3031	2036	2070	2050	1729	2100	1724	2581	2319	1876	1327	2534	2177	2710	2324	2205	2934	2645	2813	2759	0	0	0	0	0	17	0	0	0
NM_000255.4	887	646	1235	742	888	794	1164	747	943	1006	793	852	902	728	928	741	672	777	756	925	788	1134	701	802	708	883	905	646	637	1058	524	992	993	812	1044	802	831	826	772	729	2	3	2	8	16	11	21	7	0
NM_000256.3	83	154	102	100	154	128	243	100	398	151	158	282	82	164	200	149	74	121	255	169	334	174	101	305	93	189	175	115	97	126	135	172	241	102	144	230	131	161	127	126	1	0	2	0	9	24	40	49	0
NM_000257.4	0	0	0	0	0	0	0	0	0	0	0	0	0	0	0	0	0	0	0	0	0	0	0	0	0	0	0	0	0	0	0	0	0	0	0	0	0	0	0	0	0	0	0	0	21	0	50	68	0
NM_000258.3	0	0	0	0	0	0	0	0	0	0	0	0	0	0	0	0	0	0	0	0	0	0	0	0	0	0	0	0	0	0	0	0	0	0	0	0	0	0	0	0	1	0	0	0	4	7	19	14	0
NM_000259.3	1821	1592	2773	1663	1654	2542	2463	1209	1064	2218	1992	1734	1898	1689	2412	1662	2104	2449	2552	1666	2086	2021	1871	1785	1477	2137	2580	2191	2039	2265	2205	1739	2028	2101	2069	2302	1670	1845	1944	1929	8	0	13	0	73	55	114	132	0
NM_000260.4	0	0	0	0	0	2	0	0	0	0	0	0	0	0	0	0	0	0	0	0	0	0	0	0	0	0	0	0	0	0	0	0	0	0	12	27	0	0	0	0	0	1	2	1	1	13	0	2	0
NM_000261.2	0	0	0	0	0	0	0	0	1	0	0	2	0	0	0	0	0	0	0	0	0	0	0	0	0	0	0	0	0	0	0	0	0	0	0	0	0	0	0	0	4	0	4	11	22	38	77	108	1
NM_000262.3	4551	4135	3961	3616	3945	4227	5392	3357	2617	3184	4090	4201	3707	4548	3732	4927	4012	4581	3325	5023	4648	4465	4067	3075	4058	4113	2300	3186	4472	3431	3824	4748	4179	4707	4609	4715	4132	4368	4014	4666	7	0	8	15	59	101	125	120	3
NM_000263.4	3216	1260	3179	2624	2750	3760	3768	4105	3208	2922	3170	3532	2970	2724	3102	4179	2503	3319	2025	3293	3614	3140	2890	2211	3421	3298	2819	2010	2404	2325	2671	3485	3681	3197	3288	3375	3859	3208	3110	3343	0	1	0	0	8	24	40	9	0
NM_000264.5	0	0	0	0	9	7	10	0	0	0	0	0	0	0	0	0	0	0	0	2	0	0	6	0	0	0	0	0	0	0	0	0	0	0	7	6	0	0	0	0	0	0	0	0	30	64	2	0	0
NM_000265.7	3491	6562	2953	5107	7122	2428	1887	4197	20785	3971	6836	2543	6755	3085	2428	2750	3887	2308	6621	3342	3162	3760	4084	5200	4683	5013	5654	3009	2724	4855	6219	4070	5403	4591	4450	4350	5713	2847	3379	2175	0	2	1	3	12	27	46	8	0
NM_000266.4	4	1	16	5	0	3	2	6	0	21	3	5	23	7	6	10	4	6	0	7	6	13	3	2	8	0	0	15	19	2	6	9	9	2	2	6	4	12	0	2	0	2	2	0	3	7	17	9	0
NM_000267.3	333	774	1332	701	852	589	728	680	657	569	744	896	591	525	1384	727	1477	509	418	788	815	669	923	793	515	600	431	352	727	962	469	712	919	565	803	831	555	813	699	777	6	14	24	26	35	44	96	77	6
NM_000268.4	112	11	126	69	27	20	2	8	0	0	161	0	132	45	111	173	126	70	168	5	152	54	112	0	134	1	127	133	107	155	126	0	108	202	197	77	109	71	128	143	0	0	0	3	0	6	0	0	0
NM_000269.3	831	922	846	773	896	881	781	1111	1253	988	743	797	833	822	799	1239	833	1001	747	1052	911	800	686	758	764	778	713	660	683	994	1089	672	1048	920	798	1029	827	1018	825	857	0	0	0	3	7	10	7	1	0
NM_000270.4	5517	5740	6837	5558	6499	4885	7251	7527	7439	3963	5703	3569	3771	5992	3993	6577	4477	4860	2817	4591	4943	4870	4409	2893	5632	3346	5855	3669	5461	7603	5560	5464	5656	8035	5108	6224	5448	3163	4329	4764	1	4	2	1	8	11	16	7	2
NM_000271.5	3936	3054	4637	5811	3522	3704	3593	3712	2454	3651	5490	3776	4367	3608	4760	4218	3810	4532	7108	4309	5250	3828	3613	3938	4027	2879	3137	4317	3607	4262	5568	3356	4639	2717	3163	3960	6012	4459	4581	6113	0	0	0	0	0	0	15	0	0
NM_000272.5	0	0	0	0	4	16	4	2	0	1	5	2	0	1	0	13	0	0	1	4	0	0	4	0	2	0	0	2	11	4	0	0	3	0	0	4	1	3	0	0	0	0	0	0	0	0	0	0	0
NM_000273.3	0	0	0	0	0	0	0	0	0	0	0	0	0	0	0	0	0	0	0	0	0	0	0	0	0	0	0	0	0	0	0	0	0	0	0	0	0	0	0	0	0	1	1	0	2	9	14	7	0
NM_000274.4	955	877	1167	985	855	1051	995	699	468	644	1016	961	1059	1124	1109	924	1163	1046	865	1018	1010	847	925	956	738	873	1011	1017	970	1147	696	942	1185	1133	1040	823	1134	994	1020	1089	0	0	0	5	0	10	0	0	6
NM_000275.3	0	0	0	0	0	0	0	0	0	0	0	0	0	0	0	0	0	0	0	0	0	0	0	0	0	0	0	0	0	0	0	0	0	0	0	0	0	0	0	0	0	0	0	0	0	0	0	0	0
NM_000276.4	604	409	574	80	562	93	641	248	163	290	41	1167	18	1307	486	637	714	339	560	374	316	984	904	385	323	502	342	641	407	18	410	1145	393	503	268	408	34	142	388	436	0	0	0	0	0	0	2	0	0
NM_000277.3	0	0	0	0	0	0	0	0	0	0	0	0	0	0	0	0	0	0	0	0	0	0	0	0	0	0	0	0	0	0	0	0	0	0	0	0	0	0	0	0	2	2	2	6	6	2	12	18	0
NM_000278.5	0	0	0	0	0	0	0	0	0	0	0	0	0	0	0	0	0	0	0	0	0	0	0	0	0	0	0	0	0	0	0	0	0	0	0	0	0	0	0	0	0	16	0	5	62	101	152	191	0
NM_000280.5	0	0	0	0	0	0	0	0	0	0	0	0	0	0	0	0	0	0	0	0	0	0	0	0	0	0	0	0	0	0	0	0	0	0	0	0	0	0	0	0	0	0	0	0	0	0	0	0	0
NM_000281.4	1531	1677	1536	1999	2210	1605	1516	1680	2277	2054	2491	1871	1517	1599	1516	1738	1181	1909	2575	1796	1669	1532	1673	2525	1662	1729	1442	1470	1602	2665	2258	1920	2033	1574	1494	1599	2099	1293	1581	1458	0	0	0	0	9	29	0	0	0
NM_000282.4	0	0	0	0	0	0	0	0	0	0	0	0	0	0	0	0	0	0	0	0	0	0	0	0	0	0	0	0	0	0	0	0	0	0	0	0	0	0	0	0	0	0	0	0	0	0	0	0	0
NM_000283.4	0	0	0	0	0	0	0	0	0	0	0	0	0	0	0	0	0	0	0	0	0	0	0	0	0	0	0	0	0	0	0	0	0	0	0	0	0	0	0	0	0	0	0	0	0	0	0	0	0
NM_000284.4	2198	1931	2384	2205	2557	2328	2308	2395	2230	2195	2185	2044	1966	2379	2413	2474	2104	2494	2146	2263	2315	2439	2374	2025	1873	2071	1794	2192	2225	2854	2153	2409	2556	2214	1987	2121	2102	1799	2039	2079	0	2	0	1	21	12	17	0	0
NM_000285.4	6214	5153	6342	4406	4865	9246	9598	10185	6039	5070	6617	5753	4512	4756	5053	5626	5796	6060	4749	5317	5701	4852	5296	3791	8837	5788	4624	3393	4711	5003	4772	5545	5551	5691	7513	5577	5607	4738	5154	4959	0	0	0	0	34	53	21	18	0
NM_000286.3	394	366	446	427	474	450	465	292	290	443	419	432	427	401	442	460	455	516	561	457	429	491	470	437	391	361	364	461	414	511	360	564	414	467	371	399	401	356	399	398	1	8	5	5	9	20	41	33	2
NM_000287.4	1269	467	1474	822	1526	752	1347	1157	485	1799	1159	1322	1318	1211	1111	604	1285	595	1300	664	571	691	1710	581	1092	742	615	952	1561	549	1072	771	1209	450	733	575	593	1522	1210	931	0	0	0	0	0	0	0	0	0
NM_000288.4	436	469	491	433	443	417	484	454	419	461	457	401	401	350	382	456	359	461	417	458	441	444	384	512	408	330	431	393	361	542	419	468	510	416	427	437	380	360	456	341	0	0	0	0	0	0	0	0	0
NM_000289.6	0	0	0	0	0	0	0	0	0	0	0	0	0	0	0	0	0	0	0	0	0	0	0	0	0	0	0	0	0	0	0	0	0	0	0	0	0	0	0	0	0	0	0	0	0	0	0	0	0
NM_000290.4	0	2	1	0	0	0	0	8	0	4	0	0	1	0	0	0	0	2	0	0	1	4	0	1	0	0	0	0	2	0	0	0	0	0	0	0	0	0	1	0	0	0	0	0	0	0	0	0	0
NM_000291.4	33815	29049	40244	30247	35238	35796	39782	37356	29605	29997	30065	31373	28398	34788	32686	33897	34006	35977	21047	34478	31167	29039	36117	24015	31812	30764	34016	27675	32202	37849	29462	34051	39080	39585	37029	34401	37157	34440	35750	37778	9	9	15	22	74	140	138	75	11
NM_000292.3	582	576	507	431	519	666	678	367	375	488	510	570	493	559	610	538	609	526	505	404	511	626	620	433	682	606	446	592	607	681	569	729	626	676	537	539	510	501	611	424	0	0	0	0	4	2	2	0	0
NM_000293.3	60	131	174	117	219	50	139	159	231	86	225	45	56	274	170	69	172	66	218	63	64	240	144	223	68	203	61	135	57	81	19	160	257	114	33	93	12	25	44	25	4	1	4	14	0	0	0	20	0
NM_000294.3	517	466	490	463	469	703	695	957	1005	689	529	570	434	570	656	602	604	618	508	612	519	576	608	535	651	550	601	479	589	533	547	675	599	509	413	467	486	476	474	505	15	3	8	42	58	103	195	232	0
NM_000295.5	0	0	0	0	0	0	0	0	0	0	0	0	0	0	0	0	0	0	0	0	0	0	0	0	0	0	0	0	0	0	0	0	0	0	0	0	0	0	0	0	0	0	0	0	0	0	0	0	0
NM_000296.4	5	337	24	22	313	82	163	109	106	122	198	208	230	10	48	237	176	230	160	369	24	0	215	135	126	218	17	131	245	220	146	0	195	286	319	58	309	230	11	234	2	9	2	9	4	41	29	44	0
NM_000297.4	445	374	381	280	433	563	532	0	0	0	450	699	399	321	695	349	530	658	232	424	475	493	812	122	228	550	243	386	556	332	379	357	337	377	300	346	394	704	619	637	0	0	0	0	0	28	3	0	0
NM_000298.6	0	0	0	0	0	0	0	0	0	0	0	0	0	0	0	0	0	0	0	0	0	0	0	0	0	0	0	0	0	0	0	0	0	0	0	0	0	0	0	0	0	0	0	0	0	6	18	19	0
NM_000299.4	0	0	0	0	0	0	0	0	0	0	0	0	0	0	0	0	0	0	0	0	0	0	0	0	0	0	0	0	0	0	0	0	0	0	0	0	0	0	0	0	0	0	0	0	0	0	0	0	0
NM_000300.4	0	0	0	0	0	0	0	0	0	0	0	0	0	0	0	0	0	0	0	0	0	0	0	0	0	0	0	0	0	0	0	0	0	0	0	0	0	0	0	0	0	0	0	0	0	0	0	0	0
NM_000301.5	1	0	1	1	0	7	0	0	1	0	1	2	5	0	0	0	3	0	0	1	0	0	0	1	0	0	1	0	1	1	2	1	1	0	2	1	0	1	0	0	5	2	12	7	4	4	19	13	1
NM_000302.4	5916	5095	5996	7507	6360	6956	8107	8206	7275	6260	5415	6970	5393	5889	7224	6863	5207	6513	5271	6007	5392	6117	6717	4213	6555	6937	5910	4833	6501	5970	6707	5678	8001	6706	7124	6398	6883	5690	6316	6013	1	0	1	3	21	25	22	0	3
NM_000303.3	1222	1040	1026	868	987	990	1051	1263	1335	1067	1064	924	986	859	936	1319	1250	1088	1228	1230	1071	887	1105	974	859	1056	1077	954	1072	1126	1167	1341	1074	1299	1080	1055	997	1035	994	1123	0	0	0	10	44	64	38	0	3
NM_000304.4	0	0	0	0	0	0	0	0	0	0	0	0	0	0	0	0	0	0	0	0	0	0	0	0	0	0	0	0	0	0	0	0	0	0	0	0	0	0	0	0	0	0	0	0	3	7	10	5	0
NM_000305.3	581	1738	1035	472	643	1080	994	3323	453	1367	708	1670	735	1465	1017	1710	715	698	1014	566	729	853	1338	284	939	2905	1655	586	582	632	403	550	2207	847	876	1772	1756	1471	864	688	0	0	0	0	5	5	1	0	0
NM_000306.4	2	0	2	0	1	0	2	1	2	3	1	1	2	6	3	3	0	2	0	4	3	2	3	1	2	1	3	0	5	2	1	2	8	7	10	2	3	1	0	0	0	1	1	0	4	1	8	4	0
NM_000307.5	0	0	0	0	0	0	0	0	0	0	0	0	0	0	0	0	0	0	0	0	0	0	0	0	0	0	0	0	0	0	0	0	0	0	0	0	0	0	0	0	4	8	8	7	27	88	149	94	3
NM_000308.4	21304	9248	12985	18328	12365	16495	26283	22920	11089	19246	10926	24999	14939	15277	22137	17753	16024	15858	26996	17220	20934	17892	15650	11621	21437	19383	15681	11584	22560	8650	22180	24675	18642	18123	18859	17633	14085	11220	17476	14232	0	0	0	2	52	97	97	0	0
NM_000309.5	0	0	0	0	0	0	0	0	0	0	0	0	0	0	0	0	0	0	0	0	0	0	0	0	0	0	0	0	0	0	0	0	0	0	0	0	0	0	0	0	0	0	0	0	0	0	0	0	0
NM_000310.4	40027	39238	43013	48418	49170	39947	48049	47422	36623	40797	33581	41428	32917	38496	40082	43721	44524	49651	32586	36260	40493	47772	40144	33690	41476	49568	35659	35169	39060	39265	36964	44677	57885	43596	42441	41197	47863	33570	45781	41084	2	4	4	21	86	103	78	14	1
NM_000311.5	5788	3881	6237	7582	7603	6534	8642	4285	3918	4520	6198	6524	5536	5056	6120	5863	5464	5605	8532	5216	7637	4561	7352	6382	5277	6074	6676	4634	5627	6947	6776	5602	7727	5847	6273	5941	5929	7159	5778	5698	0	0	0	18	14	17	22	15	0
NM_000312.4	0	0	0	0	0	0	0	0	0	0	0	0	0	0	0	0	0	0	0	0	0	0	0	0	0	0	0	0	0	0	0	0	0	0	0	0	0	0	0	0	0	0	0	0	0	0	0	0	0
NM_000313.4	5180	5271	8083	7187	6230	7344	7461	5963	4120	4942	4207	5840	4747	6875	7737	6387	6108	6274	2855	5590	5065	4458	6247	4443	4970	7221	6010	4408	5611	4854	4126	6684	6783	9527	7696	5643	6633	6322	7018	6175	2	3	3	9	35	39	28	15	0
NM_000314.8	77	12	223	349	152	227	29	95	1379	1995	79	137	196	461	241	43	2172	139	121	38	147	271	201	540	147	135	256	2105	517	160	12	301	246	197	48	116	77	7	173	126	5	5	0	0	0	0	0	0	0
NM_000315.4	0	0	0	0	0	0	0	0	0	0	0	0	0	0	0	0	0	0	0	0	0	0	0	0	0	0	0	0	0	0	0	0	0	0	0	0	0	0	0	0	1	0	0	0	1	0	2	0	0
NM_000316.3	0	0	0	0	0	0	0	0	0	0	0	0	0	0	0	0	0	0	0	0	0	0	0	0	0	0	0	0	0	0	0	0	0	0	0	0	0	0	0	0	0	0	0	0	0	0	0	0	0
NM_000317.3	191	196	238	161	180	215	190	239	275	210	245	188	170	182	180	184	201	236	254	211	197	172	156	226	176	144	190	213	181	220	213	161	181	178	165	219	187	166	205	201	0	0	1	2	5	11	0	1	0
NM_000318.3	823	753	553	833	810	629	734	985	1049	845	775	690	547	979	638	563	1167	787	27	699	1017	704	770	620	702	688	762	524	650	766	385	662	897	861	619	875	662	898	647	302	0	0	0	0	0	0	0	0	0
NM_000319.5	0	10	0	0	8	4	0	0	6	0	0	7	10	0	0	0	2	0	5	0	9	6	0	0	9	3	2	0	0	7	0	9	3	3	0	0	12	8	0	7	0	0	0	0	0	0	0	0	0
NM_000320.3	1372	1314	1731	1361	1434	1658	1434	1878	1701	1596	1375	1348	1306	1301	1452	1484	1207	1173	1456	1087	1214	1289	1398	1322	1523	1282	1007	1170	1271	1384	1049	1425	1507	1367	1401	1290	1723	836	1437	1055	0	0	0	0	3	8	6	0	0
NM_000321.3	1783	1572	2629	2362	2367	1884	2367	888	555	1091	2165	2321	1968	1885	2279	1794	2275	2346	2443	2243	2128	2311	1991	1854	1037	1712	1910	2305	1842	2057	1115	1812	2322	2230	1908	2513	2598	1566	1966	2185	3	0	6	19	38	69	53	15	0
NM_000322.5	0	0	0	0	0	0	0	0	0	0	0	0	0	0	0	0	0	0	0	0	0	0	0	0	0	0	0	0	0	0	0	0	0	0	0	0	0	0	0	0	0	0	0	11	11	6	9	54	1
NM_000324.3	0	0	0	0	0	0	0	0	0	0	0	0	0	0	0	0	0	0	0	0	0	0	0	0	0	0	0	0	0	0	0	0	0	0	0	0	0	0	0	0	0	0	0	0	0	2	3	4	1
NM_000325.6	0	0	0	0	0	0	0	0	0	0	0	0	0	0	0	0	0	0	0	0	0	0	0	0	0	0	0	0	0	0	0	0	0	0	0	0	0	0	0	0	5	2	6	4	22	34	45	55	0
NM_000326.5	0	0	0	0	0	0	0	0	0	0	0	0	0	0	0	0	0	0	0	0	0	0	0	0	0	0	0	0	0	0	0	0	0	0	0	0	2	0	0	0	0	0	0	0	0	0	0	0	0
NM_000327.4	45	39	39	31	54	46	51	61	51	51	48	48	30	45	40	42	47	68	38	43	44	35	56	29	61	50	44	25	40	32	60	61	45	43	38	47	25	38	35	38	0	4	7	7	13	21	44	50	2
NM_000328.3	0	0	0	0	0	0	0	0	0	0	0	0	0	0	0	0	0	0	0	0	0	0	0	0	0	0	0	0	0	0	0	0	0	0	0	0	0	0	0	0	0	0	0	0	0	0	0	0	0
NM_000329.3	0	1	7	0	0	0	0	0	0	0	0	0	0	0	0	0	6	0	0	1	0	1	0	1	1	0	1	0	0	0	0	0	0	1	0	0	0	1	1	1	0	1	1	0	0	0	0	0	0
NM_000330.4	4	2	1	8	0	3	1	1	2	4	1	2	6	2	1	2	0	5	2	0	4	5	5	3	3	5	6	2	5	4	7	2	3	0	2	3	2	5	1	1	4	2	5	3	16	30	69	40	0
NM_000331.6	4	2	0	0	0	8	10	0	0	7	2	7	0	0	1	10	1	2	0	0	0	17	0	0	0	0	0	0	4	0	0	1	0	7	0	3	0	0	0	4	0	0	0	0	1	4	5	3	0
NM_000332.3	485	272	684	956	358	550	563	224	213	439	215	322	194	641	429	495	345	352	594	566	284	375	3	651	331	371	383	321	565	680	360	885	325	153	327	333	179	730	501	332	0	0	4	0	122	0	208	337	0
NM_000333.4	69	18	114	74	118	62	80	91	27	165	33	77	89	146	170	31	153	127	57	30	57	121	36	85	102	156	47	164	37	12	57	88	33	0	79	117	51	67	86	90	0	11	0	3	18	43	122	48	1
NM_000334.4	0	0	0	0	0	0	2	0	0	0	0	0	0	0	0	0	0	0	2	2	0	1	0	0	1	1	0	0	0	0	0	0	0	0	0	0	2	0	1	4	11	10	27	28	138	179	374	415	4
NM_000335.5	0	0	0	0	0	0	0	0	0	0	0	0	0	0	0	0	0	0	0	0	0	0	0	0	0	0	0	0	0	0	0	0	0	0	0	0	0	0	0	0	0	0	0	0	0	0	0	0	0
NM_000336.3	0	0	0	0	0	0	0	0	0	0	0	0	0	0	0	0	27	0	0	0	0	0	7	0	0	0	0	0	0	0	0	0	0	0	0	0	0	0	12	0	0	4	14	0	21	54	51	48	0
NM_000337.6	0	0	0	0	0	0	0	0	0	0	0	0	0	0	0	0	0	0	0	0	0	0	0	0	0	0	0	0	0	0	0	0	0	0	0	0	0	0	0	0	0	0	0	0	1	1	0	0	0
NM_000338.3	0	0	0	0	1	0	0	0	0	0	0	0	0	0	0	0	0	0	0	0	0	0	0	0	0	0	0	0	0	0	0	0	0	0	0	0	0	0	0	0	0	1	1	1	0	4	7	0	0
NM_000339.3	0	0	0	0	0	0	0	0	0	0	0	0	0	0	0	0	1	0	0	0	0	0	0	0	0	1	0	0	3	0	0	0	0	0	0	0	0	2	0	0	0	0	0	0	0	0	0	2	0
NM_000340.2	0	0	0	0	0	0	0	0	0	0	0	0	0	0	0	0	0	0	0	0	0	0	0	0	0	0	0	0	0	0	0	0	0	0	0	0	0	0	0	0	0	0	0	0	0	0	0	0	0
NM_000341.4	1	4	5	3	8	4	6	0	5	4	3	4	9	3	4	3	2	5	2	4	4	1	3	5	0	4	5	5	9	1	12	4	2	0	3	6	0	2	2	4	1	0	1	1	4	10	19	18	0
NM_000342.4	0	0	0	0	0	1	0	0	0	0	5	0	0	2	0	0	1	0	2	0	1	0	0	0	0	0	0	0	1	0	0	1	0	1	0	0	1	2	9	2	7	5	6	8	24	39	43	63	5
NM_000343.4	0	0	0	0	0	0	0	0	0	0	0	0	0	0	0	0	0	38	0	3	0	0	0	6	0	0	0	0	0	1	0	0	0	0	0	0	0	0	0	0	0	0	0	0	0	19	0	0	0
NM_000344.4	59	45	184	214	103	59	65	7	74	79	80	118	81	79	84	15	96	114	76	74	150	175	109	83	73	234	81	67	120	40	41	40	95	163	116	89	114	113	57	101	0	0	0	0	0	0	0	0	0
NM_000345.4	0	0	0	0	0	1	0	0	3	0	0	0	0	0	0	0	0	7	1	0	0	0	10	0	0	0	2	0	3	4	0	0	0	0	0	0	0	0	0	0	0	0	0	0	0	0	0	0	0
NM_000346.4	7	6	11	0	1	17	1	5	0	6	6	6	1	0	14	10	17	2	0	11	9	8	3	4	2	3	3	5	4	1	0	0	2	12	3	2	7	7	12	3	11	19	21	13	50	80	140	150	2
NM_000348.4	8	10	36	1	0	131	2	36	1	26	46	0	8	0	3	13	88	23	1	33	7	15	4	37	7	10	3	21	10	0	25	5	0	35	10	15	16	17	24	12	5	0	4	16	18	21	35	23	5
NM_000349.3	5	7	4	2	9	6	4	7	1	6	6	4	6	5	6	6	4	8	4	6	9	8	3	3	3	4	0	9	5	5	0	11	2	8	10	5	14	2	1	1	3	2	7	6	38	37	59	66	0
NM_000350.3	1	0	2	0	1	4	1	5	0	0	5	3	1	0	5	1	6	1	0	0	1	5	0	4	0	0	0	1	0	0	3	1	1	5	0	5	1	2	2	1	2	1	9	1	12	24	43	44	1
NM_000351.7	0	0	0	0	0	0	0	0	0	0	0	0	0	0	0	0	0	0	0	0	0	0	0	0	0	42	0	0	0	0	0	0	0	0	0	0	0	0	0	0	0	0	0	0	0	5	4	7	0
NM_000352.6	0	0	0	0	0	0	0	0	0	0	0	0	0	0	0	0	0	0	0	0	0	0	0	0	0	0	0	0	0	0	0	0	0	0	0	0	0	0	0	0	0	0	0	0	0	0	0	0	0
NM_000353.3	0	0	0	2	1	6	0	6	1	2	7	4	2	3	5	0	9	5	2	2	3	6	0	2	0	0	1	2	3	0	2	2	0	1	0	0	2	2	6	0	2	3	9	7	19	32	59	52	3
NM_000354.6	0	0	0	0	0	0	0	0	0	0	0	0	0	0	0	0	0	0	0	0	0	0	0	0	0	0	0	0	0	0	0	0	0	0	0	0	0	0	0	0	2	4	3	2	3	0	4	7	0
NM_000355.4	4403	1378	3116	2648	1911	5434	6439	8257	3254	2416	1916	3719	2948	3175	4161	3245	4168	3549	4246	2693	5321	2894	3349	3626	5595	5719	5144	1988	3382	1388	2736	3970	3947	7587	4093	4183	4270	3692	4437	4315	0	0	0	0	51	97	96	84	0
NM_000356.4	0	0	0	0	11	7	9	0	0	0	0	8	4	7	3	5	0	16	17	7	11	0	0	0	0	3	2	0	1	0	10	14	15	0	0	30	12	0	0	11	0	0	0	0	0	0	0	0	0
NM_000358.3	30858	36341	41014	30513	52961	30808	45104	44344	48762	31715	35086	37374	26211	39653	40084	33368	25635	38604	18815	29249	37280	19907	30860	23926	33852	36037	40868	24939	33844	36831	31320	41423	42970	50028	34236	34723	35104	33386	45104	41131	3	3	2	9	80	211	116	18	1
NM_000359.3	101	89	127	73	72	110	86	82	118	96	134	108	104	159	138	97	126	130	56	143	158	127	161	161	102	88	101	108	92	99	76	102	84	87	58	112	115	94	112	111	1	1	2	2	8	18	25	31	0
NM_000360.4	0	0	0	0	0	0	1	0	0	0	0	0	0	0	0	0	0	0	0	0	0	0	0	0	0	0	0	0	0	0	0	0	0	0	0	0	0	0	0	0	0	0	0	0	0	0	0	0	0
NM_000361.3	9939	8515	9569	3894	5448	10868	13683	13778	2562	4118	5902	9213	5320	13983	13427	11617	4443	9233	3813	5502	5893	16505	7582	2819	5421	12239	5669	7422	11763	8797	3492	11229	12898	7649	9137	7651	11673	5245	5203	11993	14	12	27	12	67	105	141	159	2
NM_000362.5	10	9	16	7	20	10	7	15	25	14	103	52	67	3	37	4	24	33	6	22	9	30	5	28	8	13	48	22	22	10	68	8	8	11	15	10	5	18	14	9	9	15	23	13	41	38	84	117	5
NM_000363.5	7	27	13	12	5	43	14	8	8	15	8	21	4	5	8	24	13	8	5	35	4	40	11	9	11	1	3	8	3	3	4	8	4	13	11	14	8	25	12	13	1	0	0	1	1	3	2	5	0
NM_000364.4	0	0	0	0	0	0	0	3	0	0	0	0	0	0	0	0	0	0	0	0	0	0	0	0	0	0	0	0	0	0	0	0	0	0	0	0	0	0	0	0	0	0	0	0	0	0	0	0	0
NM_000365.6	11130	12036	12516	11995	12657	12263	13636	16147	18288	12839	11781	11251	11594	11852	12054	12500	10940	12087	11624	11844	11575	11066	13027	11247	12570	10495	11504	9946	11674	15621	13806	11660	12513	13409	11817	11106	12452	10460	10803	11150	0	0	0	9	36	56	23	6	3
NM_000366.6	0	0	0	0	0	0	0	0	0	0	0	0	0	0	0	0	4	0	0	0	0	0	0	0	0	0	0	0	1	0	0	0	0	0	0	0	0	0	0	0	0	0	0	0	0	0	0	0	0
NM_000367.5	2568	2424	1901	3061	2993	1802	1679	2419	1073	1508	2111	2495	1462	1897	1681	1654	1393	1394	1479	3020	1752	1627	2302	1412	964	1189	1550	2423	2610	1803	2160	1472	3015	2804	1538	2096	1803	2268	1712	1449	0	0	12	12	26	5	0	0	0
NM_000368.5	35	31	59	44	44	92	35	40	13	14	55	33	11	63	61	42	42	51	36	41	53	58	34	32	0	45	55	58	37	60	16	36	93	47	28	43	72	75	45	61	0	0	0	0	0	0	0	0	0
NM_000369.5	0	0	2	0	0	0	1	2	0	0	0	0	0	0	0	0	0	1	2	0	0	2	0	2	0	0	0	0	0	0	0	2	3	0	0	2	1	0	0	0	11	4	0	0	0	0	0	0	0
NM_000370.3	0	0	0	0	0	2	0	0	0	0	3	3	0	0	0	1	6	1	0	0	0	0	0	0	0	0	1	0	0	0	0	1	0	0	0	0	1	0	0	0	1	2	4	0	9	5	7	7	0
NM_000371.4	0	0	0	0	0	0	0	0	0	0	0	0	0	0	0	0	0	0	0	0	0	0	0	0	0	0	0	0	0	0	0	0	0	0	0	0	0	0	0	0	1	0	2	1	3	2	3	9	0
NM_000372.5	0	0	0	0	0	0	0	0	0	0	0	0	0	0	0	0	0	0	0	0	0	0	0	0	0	0	0	0	0	0	0	0	0	0	0	0	0	0	0	0	4	0	0	4	14	5	18	28	0
NM_000373.4	1071	879	1000	914	938	1070	1092	1061	1001	994	970	989	844	1051	969	1140	1210	1075	901	1032	922	1007	949	909	958	931	976	873	975	1228	934	1097	1068	1142	1096	959	992	965	855	960	0	0	0	0	18	51	0	5	0
NM_000374.5	1915	1645	1969	1786	2245	2201	2327	2912	3496	1656	1341	1978	1839	1603	2085	2243	1685	2130	1907	1539	1780	2113	1959	1697	2165	2172	2165	1673	1647	2342	1981	2102	1998	2523	2298	2166	2006	2044	1793	2290	0	0	0	0	5	10	3	0	0
NM_000375.3	0	0	0	0	0	0	0	0	0	0	0	0	0	0	0	0	0	0	0	0	0	0	0	0	0	0	0	0	0	0	0	0	0	0	0	0	0	0	0	0	0	0	0	0	0	0	0	0	0
NM_000376.3	874	1258	1169	1976	1852	1245	950	1059	665	722	1396	590	707	1163	792	1114	517	856	950	819	815	942	817	910	786	622	844	659	911	1194	1663	760	1451	1705	941	1093	906	544	700	858	0	0	0	0	0	0	0	0	0
NM_000377.3	1384	2073	1283	1370	1761	2267	2894	2572	2881	1933	1745	2369	1604	2266	2157	2632	1189	2269	1758	2394	1904	2067	2029	1362	3243	2520	1838	1067	2378	1745	2394	3036	2315	1794	2547	1750	2298	2422	1961	2032	0	0	0	7	27	32	33	3	0
NM_000378.6	0	0	0	0	0	0	0	0	0	0	0	0	0	0	0	0	0	0	0	0	0	0	0	0	0	0	0	0	0	0	0	0	0	0	0	0	0	0	0	0	5	5	14	16	7	0	29	32	0
NM_000379.4	6	1	1	0	0	15	8	3	0	0	5	6	0	3	3	0	5	3	0	3	0	0	0	5	1	2	1	2	3	0	0	3	1	2	1	0	4	1	3	2	0	6	3	2	0	0	0	0	0
NM_000380.4	432	442	506	412	526	483	449	463	465	566	351	412	368	542	469	482	483	471	327	441	446	502	471	369	408	451	442	482	443	466	423	465	436	503	438	427	497	469	430	511	0	0	0	1	0	1	0	0	0
NM_000381.4	23	0	16	17	0	41	0	28	19	0	0	35	15	0	0	14	44	0	0	7	0	0	0	13	0	21	11	16	0	25	43	0	0	43	32	0	7	31	29	29	1	2	0	5	3	25	0	13	2
NM_000382.3	3508	6871	2820	2892	3682	4623	8921	3306	1237	2043	3805	6162	3785	4790	3259	5695	3165	4586	3119	4922	5061	3916	5218	2924	5045	6400	3185	1784	2799	3722	4386	6454	4155	5900	6010	5110	5888	6500	3912	4941	0	1	7	0	32	60	55	48	0
NM_000383.4	0	0	3	0	0	0	0	1	0	1	0	4	1	2	0	2	0	0	0	0	0	0	0	1	0	0	1	0	1	0	1	0	0	1	0	0	0	4	3	1	0	4	2	4	5	20	21	32	0
NM_000384.3	82	41	87	124	8	59	19	27	6	28	56	58	47	30	129	55	100	74	11	145	47	107	44	16	4	36	22	97	50	32	37	43	55	35	29	81	33	60	58	33	14	12	22	37	41	23	81	71	10
NM_000386.4	1250	1065	1465	1205	1363	1226	1491	1389	1329	1280	1207	1152	1167	1236	1334	1270	1301	1412	1313	1083	1126	1151	1176	1058	1476	1367	1298	1199	1355	1308	1622	1422	1215	1289	1238	1067	891	1051	1140	1276	2	1	3	2	8	13	26	17	1
NM_000387.6	2786	2306	2972	2416	3049	3167	3843	3321	3111	3077	2430	2657	2305	3154	2685	2964	2810	2810	1606	2588	2399	2462	2984	1836	3198	2827	2574	2228	2677	2721	2314	2986	3131	3151	3235	2609	2364	2735	2896	3074	0	1	3	7	4	6	19	9	0
NM_000388.4	122	93	147	142	82	143	85	160	105	88	86	134	80	119	134	95	119	100	113	139	86	127	22	148	60	74	119	116	130	91	62	143	93	111	70	63	58	79	81	83	997	1098	1707	572	1345	1347	3866	3390	309
NM_000389.5	5497	4127	3829	7734	6786	2808	3856	3816	5804	6497	8466	3679	3406	3139	3836	4621	3182	3521	9286	3373	6499	4668	3599	6111	4429	3752	2910	3858	4173	6214	3996	4465	3476	3021	2927	4476	6639	3583	3326	2167	0	0	0	0	1	0	0	0	0
NM_000390.4	2004	1601	2830	2274	2582	2024	2340	1075	763	1285	2126	2456	1613	1973	2288	2100	2085	2273	2852	1845	2122	2176	2009	1805	1367	1832	1916	2123	1685	1880	1574	2167	1878	2097	2010	2613	2171	1762	2337	1908	0	0	0	0	0	0	0	0	0
NM_000391.4	40573	34542	40742	42680	47620	43899	45149	40897	39802	38692	39926	37650	30507	36466	39107	39598	31591	40063	44119	36275	35470	38169	36694	37413	39698	36671	35626	30166	37127	41247	37862	43898	44303	43003	36016	37045	40916	31856	34767	39515	7	7	12	15	210	220	303	81	0
NM_000392.5	15	12	13	26	0	5	22	7	25	34	26	19	23	26	20	10	35	20	18	20	22	27	11	34	21	22	4	10	22	8	13	10	17	5	0	9	12	12	0	24	0	0	0	0	0	0	1	0	0
NM_000393.5	0	0	0	0	0	0	0	0	0	0	0	0	0	0	0	0	0	0	0	5	0	0	0	0	0	0	0	0	0	0	0	0	0	0	0	0	0	0	0	0	3	1	6	0	5	8	25	18	0
NM_000394.4	0	0	0	0	0	0	0	0	0	0	0	0	0	0	0	0	0	0	0	0	0	0	0	0	0	0	0	0	0	0	0	0	0	0	0	0	0	0	0	0	3	0	1	2	0	11	25	13	0
NM_000395.3	10172	7975	10390	9757	9214	9644	12853	8737	5951	6167	8742	11489	8948	10059	11774	10595	10285	10577	5527	9599	8668	10086	10234	6255	8355	9056	8514	7424	10965	8328	4399	10246	10075	11615	11373	8472	10636	9728	9735	10717	3	0	0	37	94	156	346	140	3
NM_000396.4	570	294	726	1562	287	265	393	458	619	763	1321	932	603	394	511	309	228	387	650	656	327	864	291	919	655	433	1035	714	836	478	461	704	753	653	461	753	281	555	554	474	1	1	1	1	2	2	4	7	1
NM_000397.4	94303	94493	100779	157216	114920	72619	67626	42623	85551	78040	117723	60197	78679	87948	77036	72953	80893	86946	136822	120419	98527	98257	89518	97546	63375	57500	119584	71106	98879	147362	131515	56635	117262	97406	81036	91765	117138	80935	101713	84534	0	8	3	4	192	265	184	41	0
NM_000398.7	13073	12413	12583	8058	11818	16183	19239	15520	14888	10872	11196	13445	11183	15097	14647	15660	10585	15532	8681	14188	9106	12913	16153	9038	13829	14835	11645	9128	12188	12779	12065	15546	15003	15832	14743	14340	13856	13406	12373	14149	0	0	0	20	109	141	164	81	0
NM_000399.5	5643	11219	6940	8684	7359	6051	9010	4850	4104	6591	7046	6126	7120	5152	8546	6352	7045	7692	9253	9782	7841	8125	7072	6263	4532	12517	4009	5024	4037	10835	8139	5487	8546	7794	3657	4954	10947	9080	7824	5058	0	7	17	10	52	93	100	113	0
NM_000400.4	337	121	170	265	126	222	87	331	282	134	233	186	297	40	243	263	234	206	133	315	281	97	223	179	379	179	196	34	208	291	207	277	360	169	192	292	380	225	197	259	0	0	0	16	0	0	0	0	0
NM_000401.3	1195	702	1188	704	1117	681	1313	712	915	1246	332	1901	503	797	1075	1340	1190	768	1351	814	387	796	1572	985	1119	1089	173	1397	639	878	1089	1541	1190	1101	993	702	463	372	1752	519	0	0	0	0	0	0	0	0	0
NM_000402.4	111	267	110	39	140	204	158	193	264	59	116	151	191	152	113	204	26	114	105	128	159	174	131	74	213	99	177	67	132	96	133	188	83	119	157	101	252	281	93	326	0	0	0	0	20	63	49	20	0
NM_000403.4	47	163	94	60	131	80	235	164	106	62	162	149	139	99	157	188	129	102	131	194	125	188	113	85	151	176	120	46	125	156	191	159	119	172	129	133	150	196	73	167	0	0	2	0	2	6	17	19	0
NM_000404.4	13048	10180	14350	14947	14679	17680	16005	14477	10728	11809	12672	12356	10946	12119	13026	15719	11774	13504	15069	12806	13396	12436	10970	11202	12811	13718	12720	8608	11490	10175	14124	13283	15868	15950	14339	12873	15155	11562	12818	15111	0	0	0	0	0	55	0	0	0
NM_000405.5	32040	20997	26167	30721	21231	27472	26589	22508	19270	32916	32354	31574	36048	24430	19143	35523	26001	30529	45439	29114	37371	32390	30188	30894	25662	29747	23384	23439	27628	28862	28294	26444	28107	18178	21345	26838	29138	22880	23621	24964	0	0	9	22	121	139	158	104	2
NM_000406.3	4	5	0	3	6	0	0	0	0	4	0	0	0	0	0	4	0	3	0	13	2	0	5	7	0	0	8	9	5	0	2	5	0	4	0	0	2	0	5	0	0	0	0	8	7	14	24	24	0
NM_000407.5	0	2	0	0	0	7	0	0	0	0	1	0	0	0	0	0	0	0	0	0	0	0	0	0	2	0	0	0	0	0	1	1	0	0	0	2	1	0	0	0	0	4	12	0	0	0	0	0	2
NM_000408.5	3781	3132	4135	3366	4500	3725	3469	4253	2769	2509	3867	3947	3326	3319	3809	4039	3273	4615	3934	4390	4120	3330	3930	3084	3182	3735	3042	3688	3311	3715	3141	3907	4116	4158	3599	3703	3615	3526	3477	5072	0	0	0	5	3	4	8	0	0
NM_000409.5	0	0	0	0	0	0	0	0	0	0	0	0	0	0	0	0	0	0	0	0	0	0	0	0	0	0	0	0	0	0	0	0	0	0	0	0	0	0	0	0	0	0	0	0	0	14	0	3	0
NM_000410.4	799	469	1001	943	598	768	815	477	507	632	931	633	747	653	638	499	591	761	1017	699	609	958	557	611	473	745	626	575	730	519	638	862	662	517	402	743	563	551	497	591	0	0	0	0	0	0	0	0	0
NM_000411.8	8	8	2	0	13	4	5	0	3	0	14	17	0	1	7	11	17	0	0	0	0	11	0	2	0	9	7	7	15	6	0	15	0	4	26	4	16	0	10	0	0	0	0	0	0	0	0	0	0
NM_000412.5	0	0	0	0	0	0	0	0	0	0	0	0	0	0	0	0	0	0	0	0	0	0	0	0	0	0	0	0	0	0	0	0	0	0	0	0	0	0	0	0	3	0	6	3	0	0	0	0	4
NM_000413.4	7	13	0	6	2	0	6	0	0	6	7	0	5	0	0	2	5	0	9	0	0	7	1	0	6	0	9	0	0	11	5	7	0	3	0	5	5	12	4	0	0	0	0	0	0	0	0	0	0
NM_000414.4	0	0	0	0	0	0	0	0	0	0	0	0	0	0	0	0	0	0	0	0	0	0	0	0	0	0	0	0	0	0	0	0	0	0	0	0	0	0	0	0	0	0	0	0	0	0	0	0	0
NM_000415.3	0	0	0	0	0	0	0	0	0	0	0	0	0	0	0	0	0	0	0	0	0	0	0	0	0	0	0	0	0	0	0	0	0	0	0	0	0	0	0	0	0	0	0	0	0	0	0	0	0
NM_000416.3	15475	11016	14910	13150	14970	13499	15488	11226	9120	12651	13982	14210	12649	16946	15410	14924	14778	16515	17425	14536	17267	14675	15132	14244	13224	14169	13757	16411	15927	17506	11232	15456	18180	14275	13365	15448	18114	14623	16958	17838	0	0	0	0	29	51	15	4	0
NM_000417.3	147	47	113	66	32	54	170	61	36	240	61	465	305	110	76	130	202	257	0	97	150	260	206	44	175	116	143	307	318	25	54	215	121	125	135	134	62	110	148	23	0	0	6	0	8	32	54	29	0
NM_000418.4	23	51	114	111	80	93	81	49	21	65	132	105	56	138	70	91	160	98	102	102	87	163	95	55	68	47	155	64	101	117	59	114	151	149	144	15	108	0	65	49	0	0	0	0	0	0	0	0	0
NM_000419.5	1	0	0	0	0	0	0	0	0	0	0	0	0	0	0	0	0	0	0	0	0	0	0	2	0	2	0	0	0	0	0	0	0	0	0	0	0	0	0	0	0	1	2	0	12	18	15	26	0
NM_000420.3	0	0	24	0	0	10	14	0	0	6	0	0	267	0	0	0	7	10	30	8	15	0	0	7	0	0	23	0	6	12	0	0	13	1	18	16	28	24	13	11	0	0	0	0	0	8	16	5	0
NM_000421.5	230	423	242	300	269	323	293	255	406	420	302	272	232	224	275	232	360	305	350	260	213	262	297	404	306	316	187	422	293	370	333	335	289	272	283	329	233	281	331	216	1	2	8	4	0	20	9	25	0
NM_000422.3	5	5	11	14	2	29	7	18	7	0	29	16	6	1	18	3	19	6	2	17	3	4	2	18	7	0	3	7	6	4	8	1	1	5	1	4	7	4	17	3	1	5	4	11	28	31	57	55	3
NM_000423.3	6	6	15	13	8	16	22	15	4	4	9	6	0	0	25	27	2	12	15	5	2	17	6	7	21	8	8	3	2	23	33	1	2	8	8	1	8	5	3	5	4	2	5	6	19	26	49	58	0
NM_000424.4	32	26	18	5	12	88	12	17	6	6	35	9	70	5	157	16	92	29	3	27	8	9	53	31	36	19	25	4	30	11	21	19	7	26	8	19	22	31	162	18	2	4	8	43	50	104	96	80	10
NM_000425.5	0	0	0	0	0	0	0	0	0	0	0	0	0	0	0	0	0	0	0	0	0	0	0	0	0	0	0	0	0	0	0	12	0	0	0	0	0	0	0	0	0	7	0	0	26	50	71	56	0
NM_000426.4	12	9	9	9	0	17	10	9	4	10	12	5	6	7	16	10	5	0	0	0	8	23	10	11	6	8	0	0	9	0	5	8	8	8	6	9	5	7	5	7	0	0	0	0	2	1	1	0	0
NM_000427.3	0	0	0	0	0	0	0	0	0	0	0	0	0	0	0	0	0	0	0	0	0	0	0	0	0	0	0	0	0	0	0	0	0	0	0	0	0	0	0	0	0	2	9	1	9	28	51	47	0
NM_000428.3	4	36	17	1	27	2	2	28	0	66	33	2	56	0	40	53	1	0	2	44	38	62	1	30	31	2	1	2	0	5	0	2	0	33	30	0	0	18	33	0	0	5	11	16	12	36	60	74	0
NM_000429.3	4	5	10	2	1	57	1	17	1	7	6	6	0	0	14	7	10	7	0	8	5	5	1	3	7	6	3	2	4	1	3	3	2	4	2	4	8	5	10	4	5	9	5	12	41	50	99	138	3
NM_000430.4	2055	3614	2595	2098	2787	2584	4079	1213	855	1393	2475	2285	2201	2420	2614	3265	2866	2990	1760	2286	2625	2890	1827	1901	1861	2200	2121	2282	1854	3046	1413	2130	2349	3260	3344	3128	3405	4019	3358	3150	7	7	0	21	68	103	72	78	2
NM_000431.4	67	55	67	49	106	98	118	86	135	55	146	96	104	67	66	52	69	46	91	155	141	96	33	58	116	22	65	70	48	63	149	91	61	90	92	68	136	67	67	77	0	0	0	0	3	0	0	0	0
NM_000432.4	0	0	0	0	0	0	0	0	0	0	0	0	0	0	0	0	0	0	0	0	1	0	0	0	0	0	0	0	0	0	0	0	0	0	0	0	0	0	0	0	1	0	2	1	3	5	10	11	1
NM_000433.4	25610	28329	26408	31551	29238	27882	26598	21842	31568	31009	29922	24017	23059	31429	24520	26240	25318	29940	35177	29157	26374	24461	30725	32947	24877	26140	26094	25911	26413	36512	32312	31347	28489	26765	24455	23792	30862	25097	24177	25430	0	0	0	0	67	54	49	0	0
NM_000434.4	4261	4263	4729	5600	4944	5454	4843	5617	5600	4566	5256	4308	4157	4232	4116	4999	4053	4433	5560	4838	4968	4049	4247	4514	4872	4176	4097	3333	3832	5184	5227	4339	5128	5043	4362	5050	5448	3785	4255	4387	6	7	7	6	43	57	75	67	0
NM_000435.3	0	0	0	20	12	0	0	0	0	0	0	0	0	0	0	0	0	17	10	0	0	9	0	26	0	0	0	0	0	16	24	0	0	0	0	0	0	0	0	0	5	7	24	32	35	68	111	102	4
NM_000436.4	105	53	103	110	78	145	161	54	60	264	106	72	193	82	89	105	349	135	88	139	126	197	153	105	142	107	232	166	204	175	185	105	95	143	182	147	10	135	101	71	0	0	0	0	0	0	0	0	0
NM_000437.4	1777	2019	1931	2590	2469	2151	2071	1710	1913	1722	2320	2169	1480	2365	1850	2011	2016	2296	2162	2187	1837	2304	2332	2175	1489	1685	1526	1780	1957	2451	1994	2299	2417	1968	1806	1873	2291	1739	1951	2037	0	0	0	0	0	0	0	0	0
NM_000438.6	0	0	0	0	0	0	0	0	0	0	0	0	0	0	0	0	0	0	0	0	0	0	0	0	0	0	0	0	0	0	0	0	0	0	0	0	0	0	0	0	2	1	7	0	9	17	17	28	0
NM_000439.5	0	2	0	8	2	0	1	0	0	0	3	14	2	0	4	2	0	3	8	0	1	8	2	2	3	9	0	6	6	0	4	3	4	6	0	7	0	2	3	0	0	0	0	5	10	17	40	45	0
NM_000440.3	1	2	3	8	4	5	2	1	1	5	7	0	1	2	5	7	5	4	5	3	5	1	3	3	3	0	6	3	0	5	6	5	8	5	0	1	5	4	6	4	1	6	7	7	30	20	47	79	0
NM_000441.2	17	13	10	8	21	11	15	2	4	4	25	11	16	12	10	10	33	12	16	22	20	14	6	13	7	10	8	13	14	17	12	7	11	19	8	13	11	8	10	5	2	4	12	3	17	18	31	59	0
NM_000442.5	9654	8876	9006	6290	6261	10745	7006	14261	10647	8385	5427	7348	4172	6257	9514	6669	3422	12075	4029	4604	7094	7532	14759	4737	8944	8780	5222	3785	11616	8233	6668	7325	9851	11577	9190	5545	4792	6671	8598	9120	11	6	13	16	120	93	151	169	7
NM_000443.4	0	1	0	0	4	0	2	0	6	0	1	0	0	0	0	0	0	0	0	0	0	0	0	0	0	0	0	2	0	0	1	0	0	0	0	0	6	0	0	0	0	0	0	0	0	0	1	0	0
NM_000444.6	0	0	0	0	0	0	0	0	0	7	0	5	0	0	9	4	0	0	0	9	15	0	0	0	0	0	10	0	10	0	0	0	0	0	0	0	0	0	0	0	0	0	0	0	0	0	7	0	0
NM_000445.5	147	177	179	100	165	139	107	75	61	53	191	217	124	200	160	182	128	220	120	186	178	188	194	171	72	144	137	115	101	143	137	136	157	159	173	102	201	141	232	148	0	0	0	1	1	1	1	2	0
NM_000446.7	0	0	0	0	0	0	0	0	0	0	4	0	0	0	0	0	0	0	0	0	0	0	0	0	0	0	0	3	0	0	0	0	0	0	0	0	0	0	0	0	1	2	1	2	6	2	7	5	0
NM_000447.3	20	95	20	42	13	42	29	55	26	50	14	6	20	34	3	22	0	10	61	80	25	8	32	0	90	9	0	36	57	12	22	22	46	10	33	31	0	14	41	60	0	0	0	0	0	0	0	0	0
NM_000448.3	0	18	24	14	0	0	0	0	0	0	0	0	0	8	0	0	0	38	0	0	0	0	0	32	0	0	0	0	31	0	0	31	0	31	0	0	0	0	43	0	5	7	12	16	0	0	0	0	8
NM_000449.4	69	33	75	65	79	60	96	30	36	0	54	46	99	87	110	87	47	55	35	105	52	70	77	44	67	48	54	48	75	64	18	82	65	61	46	81	45	32	71	60	0	0	0	0	0	2	1	0	0
NM_000450.2	0	0	0	0	0	0	0	0	0	0	0	0	0	0	0	0	0	2	0	0	0	0	0	0	0	0	0	0	0	0	0	0	0	0	1	0	0	0	0	0	3	1	8	3	5	3	19	11	1
NM_000451.4	0	0	0	0	0	0	0	0	0	0	0	0	0	0	0	1	0	0	0	0	0	0	0	0	0	0	0	0	0	0	0	0	0	0	0	0	0	0	0	0	10	6	31	38	115	119	279	364	17
NM_000452.3	0	0	0	0	0	0	0	0	0	0	0	0	0	0	0	0	0	0	0	0	0	0	0	0	0	0	0	0	0	0	0	0	0	0	0	0	0	0	0	0	1	5	8	5	16	6	34	35	4
NM_000453.3	0	0	0	0	0	0	2	0	0	0	0	0	0	0	0	1	0	0	0	0	0	2	2	0	4	0	0	0	1	0	0	0	0	0	0	0	0	2	2	0	0	0	0	7	0	0	0	0	0
NM_000454.5	4123	3697	4595	4249	3888	5086	5528	6612	5017	4925	3931	4665	3863	3950	4371	4760	4207	4537	4744	3610	4286	4543	4531	4482	4755	4737	3944	3783	4306	4331	4014	5115	4665	5629	4440	4388	4135	4148	4009	4623	0	1	1	22	22	50	16	8	6
NM_000455.5	1216	1536	1196	1084	1334	1711	2047	1602	1361	1466	1315	1670	1342	1532	1383	1601	1346	1611	986	1494	1328	1571	1635	1033	1577	1647	1289	973	1239	1328	1210	1816	1425	1500	1736	1341	1381	1856	1348	1392	5	10	15	6	44	72	105	98	0
NM_000456.3	203	125	152	262	193	488	228	168	101	324	158	379	259	315	262	316	173	397	230	446	531	223	353	298	258	381	176	174	301	327	168	425	246	278	235	258	191	185	270	330	0	0	0	0	0	0	0	0	0
NM_000457.5	0	0	0	0	0	0	0	0	0	0	0	0	0	0	0	0	0	0	0	0	0	0	0	0	0	0	0	0	0	0	0	0	0	0	0	0	0	0	0	0	0	0	28	24	24	60	110	134	0
NM_000458.4	0	0	0	22	26	0	0	0	0	0	0	11	0	0	0	0	0	0	0	0	0	0	0	0	0	0	0	0	0	0	0	0	53	8	40	0	0	0	0	0	0	0	0	0	23	17	34	36	0
NM_000459.5	0	0	0	0	0	0	0	0	0	0	0	0	0	0	0	0	0	0	0	0	0	0	0	0	0	0	0	0	0	0	0	0	0	0	0	0	0	0	0	0	0	0	0	0	0	0	0	0	0
NM_000460.4	0	0	0	0	0	0	0	0	0	0	0	0	0	0	0	0	0	0	0	0	0	0	0	0	0	0	0	0	0	0	0	0	0	0	0	0	0	0	0	0	0	0	0	0	0	0	0	0	0
NM_000461.5	0	0	0	0	0	0	0	0	0	0	0	0	0	0	0	0	0	0	0	0	0	0	0	0	0	0	0	0	0	0	0	0	0	0	0	0	0	0	0	0	0	0	0	0	0	0	0	0	0
NM_000462.5	0	0	0	6	0	0	0	0	0	0	0	0	0	0	0	0	0	0	0	0	0	0	0	0	0	0	0	0	0	0	0	0	0	0	0	0	0	0	0	0	0	0	0	0	0	0	0	0	0
NM_000463.3	0	0	0	0	0	2	0	0	0	2	0	0	0	0	0	0	0	0	0	0	0	0	0	0	0	0	0	0	0	0	0	0	0	0	0	0	0	0	0	0	2	1	6	0	17	6	32	35	0
NM_000465.4	390	416	534	267	460	366	576	262	63	265	338	422	268	248	363	421	442	391	406	534	314	369	227	308	259	319	601	424	427	577	469	315	459	478	324	229	281	369	118	432	0	0	0	0	15	26	0	0	0
NM_000466.3	761	720	919	812	949	861	812	424	197	613	662	632	729	738	911	895	938	1067	777	902	664	1096	741	703	460	485	943	668	526	882	456	1023	775	1075	741	979	866	766	811	786	0	0	0	0	6	18	14	9	0
NM_000474.4	0	0	0	0	0	1	1	0	0	0	0	1	0	0	0	0	0	0	0	0	0	0	0	0	0	0	0	1	1	0	0	0	0	0	0	1	0	0	0	0	2	1	4	0	1	0	9	15	0
NM_000475.5	0	0	0	0	0	0	0	0	0	0	0	0	0	0	0	0	0	0	0	0	0	0	0	0	0	0	0	0	0	0	0	0	0	0	0	0	0	0	0	0	2	9	4	6	15	44	91	52	0
NM_000476.3	94	134	83	103	91	126	121	159	241	125	151	127	92	119	132	115	50	103	86	96	116	99	75	174	75	89	110	65	82	93	116	69	83	109	75	76	40	73	79	55	0	0	0	0	9	5	0	0	1
NM_000477.7	1	0	4	0	3	2	0	0	0	5	2	0	4	3	2	0	2	3	3	4	1	0	0	2	0	1	3	0	2	0	1	0	0	0	1	2	0	2	0	0	1	0	0	0	2	1	2	3	0
NM_000478.6	46	11	5	0	0	123	7	33	3	48	45	34	6	2	0	8	154	52	0	29	45	0	0	5	16	0	15	19	7	0	2	4	0	5	0	7	6	51	154	25	1	0	0	12	25	27	47	0	0
NM_000479.5	1	2	0	1	4	1	8	0	5	1	2	1	2	1	0	1	0	2	2	3	0	2	3	1	0	1	1	1	2	4	4	3	4	0	3	2	2	5	2	1	6	4	12	9	12	31	53	52	0
NM_000480.3	0	12	14	0	0	16	22	0	0	87	0	55	14	0	0	0	37	0	0	0	0	0	13	8	52	47	0	0	12	24	37	14	0	26	23	0	0	14	56	0	1	1	7	2	16	9	21	14	0
NM_000481.4	344	325	180	228	180	307	283	414	496	499	349	381	234	330	402	340	266	385	270	428	238	370	365	420	293	258	294	358	183	316	228	433	305	280	192	258	232	237	158	299	0	0	0	0	0	0	11	12	0
NM_000482.4	0	0	0	0	0	0	0	0	0	0	0	0	0	0	0	0	0	0	0	0	0	0	0	0	0	0	0	0	0	0	0	0	0	0	0	0	0	0	0	0	6	5	11	9	43	50	88	111	2
NM_000483.5	2126	5017	4872	5153	3790	2143	1078	6741	9179	10637	8157	9401	1928	3449	6045	4932	1708	5647	4233	4441	2616	6520	5985	7154	5344	12536	3699	5257	1320	3209	6040	7354	7458	5301	4223	4071	4574	3636	4907	6361	0	0	0	0	13	0	0	0	0
NM_000484.4	448	2002	512	1520	1908	691	493	217	684	342	1561	371	550	277	508	422	395	1021	1004	811	452	231	296	683	1990	422	1624	225	271	1078	836	2080	909	716	664	2374	513	361	601	441	0	0	0	6	6	6	0	0	0
NM_000485.3	1478	1978	1260	1360	1573	1538	2409	1838	1988	1646	1591	1793	1722	1591	1491	1827	1311	1779	1180	1877	1649	1494	1744	1498	2312	1654	1291	990	1380	1750	1805	1888	1990	1757	1869	1598	2027	2108	1547	1730	0	2	1	3	16	15	26	20	0
NM_000486.6	5	47	1	14	135	0	10	4	58	2	73	1	1	2	9	1	2	2	0	2	5	3	1	1	0	1	8	0	2	65	5	0	1	6	2	3	3	0	1	1	10	13	22	22	59	68	152	181	0
NM_000487.6	1352	1182	1619	1210	1520	1849	1599	1850	1771	1641	1306	1773	1195	1496	1699	1516	1202	1129	1292	1531	1236	1572	1261	1582	1595	1346	1390	976	1272	1088	1336	1603	1469	1239	1148	1002	1473	1422	1172	1618	0	7	16	17	60	82	145	187	0
NM_000488.4	0	0	0	0	0	0	0	2	8	0	0	0	0	18	0	0	6	0	0	0	0	0	0	0	0	0	0	0	0	0	0	0	0	6	0	0	0	6	0	0	0	0	0	0	0	0	0	0	0
NM_000489.6	45	21	38	16	55	21	42	65	54	54	21	57	18	0	49	0	51	21	24	50	12	0	64	31	46	36	46	14	36	11	30	17	38	64	4	53	0	6	9	36	0	0	0	0	0	3	5	0	0
NM_000490.5	0	0	0	0	0	0	0	0	0	0	0	0	0	0	0	0	0	0	0	0	0	0	0	0	0	0	0	0	0	0	0	0	0	0	0	0	0	0	0	0	0	1	2	0	0	2	3	3	0
NM_000491.5	65373	49579	50923	54504	52447	80334	72574	102207	74544	91244	34767	52781	58880	51636	61600	78471	56854	60168	57104	53580	65117	59289	58537	48546	84503	65508	57218	35897	66826	34576	50931	95180	72231	76020	67932	62993	59300	55955	48016	74739	2	0	3	6	337	279	204	64	1
NM_000492.4	4	5	8	0	0	19	4	11	2	5	17	17	2	0	16	1	54	37	0	3	8	0	2	13	3	7	0	2	5	0	4	1	3	7	6	7	8	11	12	8	2	5	5	20	33	25	34	46	3
NM_000493.4	0	0	0	0	0	0	0	0	0	0	0	0	0	0	0	0	0	0	0	0	0	0	0	0	0	0	0	0	0	0	0	0	0	0	0	0	0	0	0	0	0	2	0	6	12	29	41	81	0
NM_000494.4	0	2	2	0	0	6	2	1	1	3	7	1	1	0	1	0	3	0	2	1	1	0	0	0	0	0	1	0	0	0	3	0	0	2	3	3	1	1	3	0	3	1	7	4	9	19	35	43	0
NM_000495.5	0	0	0	3	0	39	0	8	0	6	4	0	0	0	35	0	45	0	0	0	0	0	0	0	0	0	0	0	0	0	0	0	0	8	0	10	0	5	17	0	0	0	0	0	3	20	23	0	0
NM_000496.3	1	4	3	15	3	4	3	2	0	1	1	0	3	8	0	3	2	3	1	1	4	4	2	4	2	0	9	3	1	2	1	5	1	1	3	2	1	0	1	7	0	0	0	0	0	0	1	3	1
NM_000497.4	0	0	0	0	0	0	0	0	0	0	0	0	0	0	0	0	0	0	0	0	0	0	0	0	0	0	0	0	0	0	0	0	0	0	0	0	0	0	0	0	2	2	2	10	49	60	78	115	0
NM_000498.3	0	0	0	0	0	0	0	0	0	0	0	0	0	0	0	0	0	0	0	0	0	0	0	0	0	0	0	0	0	0	0	0	0	0	0	0	0	0	0	0	2	7	11	22	45	46	96	123	1
NM_000499.5	0	15	0	25	0	0	0	0	2	0	0	5	0	0	0	0	0	0	0	0	0	0	0	0	0	0	0	14	0	0	15	0	0	0	0	0	0	0	2	29	0	0	0	0	0	0	0	0	0
NM_000500.9	0	0	0	0	1	0	0	0	0	0	0	0	0	2	0	0	0	0	0	0	0	0	0	0	0	3	0	0	0	0	0	0	0	0	0	0	0	0	0	0	0	0	1	0	0	0	0	0	0
NM_000501.4	0	0	0	0	0	0	0	0	0	0	0	0	0	0	0	0	0	0	0	0	0	0	0	0	0	0	0	0	0	0	0	0	0	0	0	0	0	0	0	0	0	0	0	0	0	0	0	0	0
NM_000502.6	5	1	2	4	5	7	3	7	3	0	6	2	3	2	3	1	3	7	4	4	3	1	2	10	4	1	4	5	4	3	7	2	6	1	2	5	4	1	2	3	0	3	1	4	24	25	50	57	1
NM_000503.6	0	0	0	0	0	0	0	0	0	0	0	0	0	0	0	0	0	0	0	0	0	0	0	0	0	0	0	0	0	0	0	0	0	0	0	0	0	0	0	0	0	0	0	0	0	0	0	0	0
NM_000504.4	0	0	0	0	0	0	0	0	0	0	0	0	0	0	0	0	0	0	0	0	0	0	0	0	0	0	0	0	0	0	0	0	0	0	0	0	0	0	0	0	0	0	0	0	0	0	0	0	0
NM_000505.4	56	101	59	42	66	57	88	109	156	59	71	106	70	127	85	74	75	90	49	90	47	92	119	82	92	95	51	61	39	65	84	115	96	118	49	83	105	228	62	86	0	0	0	0	0	0	0	0	0
NM_000506.5	1	0	0	0	0	0	0	0	0	0	0	0	0	0	0	0	0	0	0	0	0	0	0	0	0	0	0	1	0	0	0	0	0	0	0	0	0	0	0	0	0	2	2	0	5	7	12	22	1
NM_000507.4	46764	94063	54991	77687	91021	72123	46392	53561	96813	40217	74450	49540	52822	59590	56679	60358	33100	61694	55284	75653	60609	44514	47163	68234	47756	41982	65803	27600	45093	117769	75260	54602	60953	66031	54281	69241	71980	59734	57273	51129	0	1	2	0	85	54	23	10	0
NM_000508.5	0	0	0	0	0	0	0	0	0	0	0	2	0	0	0	0	0	0	0	0	0	0	0	0	0	0	0	0	0	0	0	0	0	0	0	0	0	0	0	0	3	4	9	9	12	15	22	27	0
NM_000509.6	0	0	1	0	0	0	0	0	0	0	0	0	0	0	0	0	0	5	0	0	0	0	0	0	0	0	0	0	0	0	0	0	0	0	0	0	0	0	0	0	1	1	1	0	0	0	3	0	0
NM_000510.4	0	0	0	0	0	0	0	0	0	0	0	0	0	0	0	0	0	0	0	0	0	0	0	0	0	0	0	0	0	0	0	0	0	0	0	0	0	0	0	0	0	0	0	0	0	0	0	0	0
NM_000511.6	0	0	0	0	0	13	0	0	0	2	0	0	0	0	1	0	0	0	0	1	0	0	0	0	1	1	0	0	0	1	0	0	0	0	1	0	0	0	1	0	0	0	0	0	3	1	0	14	0
NM_000512.5	2922	2668	2334	3148	2196	3023	3749	3446	3335	1350	2499	2180	2427	1684	2424	2246	1940	2648	1960	2748	2667	2138	2576	1544	2699	2951	2354	1100	1484	1729	1278	2779	3392	2654	3654	2848	3229	2086	2706	2582	0	0	0	0	5	0	0	0	0
NM_000513.2	0	0	0	0	0	0	0	0	0	0	0	0	0	0	0	0	0	0	0	0	0	0	0	0	0	0	0	0	0	0	0	0	0	0	0	0	0	0	0	0	6	6	1	11	52	135	155	54	0
NM_000514.4	0	0	0	0	0	0	0	0	0	0	0	1	0	0	0	0	0	0	0	0	0	0	0	0	0	0	0	0	0	0	0	0	0	0	0	0	0	0	0	0	9	11	12	21	20	38	61	96	4
NM_000515.5	0	0	0	0	0	0	0	0	0	0	0	1	0	0	0	0	0	0	0	0	0	0	0	0	0	0	0	1	0	0	0	0	0	0	0	0	0	0	0	0	0	0	0	0	7	2	1	4	0
NM_000516.7	802	693	777	619	946	898	904	584	578	681	816	636	804	734	746	1015	670	836	781	855	670	679	883	796	759	780	688	563	643	853	703	810	684	845	852	672	745	675	754	637	0	0	0	1	5	8	1	0	0
NM_000517.6	52	152	14	1	24	342	278	81	8	6	7142	366	357	7	12	31	149	189	1	301	164	109	21	0	18	73	55	1286	451	1	0	40	9	6	64	98	4121	1315	14331	625	2	3	4	0	9	913	16	8	0
NM_000518.5	162	448	23	0	37	602	367	111	19	13	19324	544	687	14	15	47	429	313	1	493	246	96	30	10	19	126	78	3677	1094	3	1	79	15	44	125	118	8837	1630	32331	1213	0	0	0	0	1	590	10	7	0
NM_000519.4	0	2	0	0	0	0	0	0	0	0	3	0	0	0	0	0	0	0	0	0	0	0	0	0	0	0	0	1	0	0	0	0	0	0	0	0	1	0	6	1	2	1	1	0	1	0	1	2	0
NM_000520.6	14079	10786	12730	14980	13437	16713	16276	16397	14480	16391	12653	14050	10948	10398	11653	14962	12240	13506	14335	12751	13129	11503	12457	11467	14252	17119	9167	10436	12698	10178	13023	14909	13387	11511	12385	11908	12264	10330	11680	13168	16	19	50	25	190	354	503	546	11
NM_000521.4	38346	27926	45786	52423	37671	47741	38594	40787	34902	35893	40214	25685	26683	36837	33138	39021	27514	32635	52131	37655	44819	29929	32675	40467	32990	36597	34522	29481	27187	33567	41098	28590	48490	41668	40117	40920	43489	25757	32223	37239	0	0	0	1	79	139	67	23	0
NM_000522.5	0	0	1	0	0	0	0	0	1	0	0	0	0	0	0	0	0	0	0	0	0	0	0	0	0	0	0	0	0	0	0	0	0	0	0	0	0	0	1	0	3	8	12	5	28	18	44	54	1
NM_000523.4	0	0	0	0	0	0	0	0	0	0	0	0	0	0	0	1	0	0	0	0	0	0	0	0	0	0	0	0	0	0	0	0	0	0	0	0	0	0	0	0	1	4	13	10	20	29	60	51	6
NM_000524.4	0	0	0	0	0	0	0	0	0	0	0	0	0	0	0	0	0	0	0	0	0	0	0	0	0	0	0	0	0	0	0	0	0	0	0	0	0	0	0	0	15	13	23	35	94	96	214	245	3
NM_000525.4	0	5	0	5	2	4	0	1	8	0	3	1	1	0	3	0	1	0	2	1	1	2	0	1	1	0	1	0	4	1	11	2	0	2	0	1	0	0	2	2	5	10	16	30	84	81	179	220	4
NM_000526.5	0	0	0	0	0	0	0	1	0	0	0	0	0	0	0	0	0	0	0	0	0	0	0	0	1	0	2	0	0	0	0	0	0	0	0	0	0	0	0	0	2	3	10	13	30	35	84	99	1
NM_000527.5	1092	1808	1581	1192	2108	1980	1510	676	411	892	2023	703	1502	1306	824	1063	1900	1749	1095	2521	1839	1220	592	969	2251	273	1999	386	685	1774	2016	1259	2114	1929	1411	2255	2905	1658	1488	2737	0	0	0	0	0	0	0	0	0
NM_000528.4	23963	27235	24313	27663	26960	25314	30521	28084	22278	25943	29744	25441	26198	25165	27584	29348	20990	26849	22563	32028	24835	24459	30164	26826	25098	28620	25413	19578	28188	22318	27693	34537	26740	23738	25803	27014	28644	29133	23694	29854	0	0	0	1	67	101	47	3	0
NM_000529.2	0	0	0	0	0	0	0	0	0	0	0	0	0	0	0	0	0	0	0	0	0	0	0	0	0	0	0	0	0	0	0	0	0	0	0	0	0	0	0	0	6	2	7	6	0	6	12	42	0
NM_000530.8	61	74	88	106	65	73	78	89	56	64	61	94	44	81	126	97	81	67	90	87	75	76	88	63	64	49	56	58	69	94	79	86	76	60	69	71	48	77	100	81	2	1	5	2	3	12	13	23	0
NM_000531.6	0	0	0	0	0	0	0	0	0	0	0	0	0	0	0	0	0	4	0	0	0	0	0	0	0	0	0	0	0	0	0	0	0	0	0	0	0	0	0	0	0	0	1	0	1	0	0	2	0
NM_000532.5	1233	1152	1432	1376	1412	1090	1402	1225	1305	1410	1537	1330	1096	712	1195	1384	1398	1540	1731	1554	1204	1217	1389	1368	1084	1028	1117	1105	1127	1672	1430	1265	1475	1527	1070	1149	1531	1291	1144	1226	0	0	0	8	5	15	1	8	0
NM_000533.5	0	0	0	0	0	0	0	0	0	0	0	0	0	0	0	0	0	0	0	0	0	0	0	0	0	0	0	0	0	0	0	0	0	0	0	0	0	0	0	0	0	0	0	0	0	0	21	21	0
NM_000534.5	0	0	0	0	0	0	0	0	0	0	0	0	0	0	0	0	0	0	0	0	0	0	0	0	0	0	0	0	0	0	0	0	0	0	0	0	0	0	0	0	0	0	0	0	0	0	0	0	0
NM_000535.7	0	0	0	0	0	0	0	0	0	0	0	0	0	0	0	0	0	0	0	0	0	0	0	0	0	0	0	0	0	0	0	0	0	0	0	0	0	0	0	0	0	0	0	0	0	0	0	0	0
NM_000536.4	0	0	0	0	0	0	0	0	0	0	0	0	0	0	0	0	0	0	0	0	0	0	0	0	0	0	0	0	0	0	0	0	0	0	0	0	0	0	0	0	0	2	4	3	1	0	0	3	1
NM_000537.4	0	0	0	0	0	0	0	0	0	1	0	0	0	0	0	0	0	0	0	0	0	0	0	0	1	0	0	0	0	0	0	0	0	0	0	0	0	0	0	0	0	1	1	2	7	8	22	18	0
NM_000538.4	235	240	311	238	297	309	310	257	238	271	266	262	262	259	310	279	390	310	294	298	251	310	271	301	200	277	334	283	366	298	233	273	282	213	232	216	223	256	236	252	2	5	2	2	15	19	37	29	3
NM_000539.3	0	1	0	0	0	0	0	0	0	1	0	0	0	0	0	0	0	1	0	0	0	0	0	0	0	0	0	0	0	0	0	0	0	0	0	0	0	0	0	0	8	2	8	6	41	40	95	90	1
NM_000540.3	3	4	2	0	0	4	4	5	2	1	2	3	0	3	2	2	3	0	5	5	4	2	2	1	0	3	1	0	2	4	3	3	1	5	5	1	5	1	6	2	14	4	0	0	0	79	135	181	0
NM_000541.5	0	0	0	0	0	0	0	0	0	0	0	0	0	0	0	0	0	0	0	0	0	0	0	0	0	0	0	0	0	0	0	0	0	0	0	0	0	0	0	0	1	2	0	0	0	3	7	4	0
NM_000542.5	8	8	59	1	8	27	114	69	14	2	7	6	4	11	32	9	49	16	5	10	54	0	2	7	43	48	151	2	2	15	16	15	37	33	72	25	4	35	48	21	8	4	0	4	20	31	54	64	0
NM_000543.5	712	531	563	395	563	1070	966	887	894	879	773	960	739	759	722	841	538	689	621	780	813	960	688	653	1284	923	638	563	541	441	641	857	996	832	896	950	887	745	885	842	0	0	0	0	0	0	0	0	0
NM_000544.3	2259	3433	2731	228	220	232	348	3305	2276	187	1879	439	262	3158	3012	3772	6983	361	2889	3809	323	347	357	156	6369	2779	269	83	141	159	201	3637	3824	2499	4743	400	348	3004	4012	3003	3	0	8	8	19	2	50	66	0
NM_000545.8	0	0	0	0	0	0	0	0	0	0	0	0	0	0	0	0	0	0	0	0	0	0	0	0	0	0	0	0	0	0	0	0	0	1	0	0	0	0	0	0	0	0	0	0	0	0	0	0	2
NM_000546.6	133	140	124	152	123	148	199	130	92	119	123	123	154	107	152	145	110	143	163	188	145	140	120	109	155	120	124	96	101	140	164	172	159	189	186	141	153	130	119	145	0	0	0	0	2	5	1	0	0
NM_000547.6	0	0	0	0	0	0	0	0	0	0	0	0	0	0	0	0	0	0	0	0	0	0	0	0	0	0	0	0	0	0	0	0	0	0	0	0	0	0	0	0	0	0	0	0	0	0	0	0	0
NM_000548.5	0	0	0	0	0	0	0	0	0	0	0	0	0	0	0	0	0	0	0	0	0	0	0	0	0	0	0	0	0	0	0	0	0	0	0	0	0	0	0	0	0	0	0	0	0	0	0	0	0
NM_000549.5	0	0	0	0	0	0	0	0	0	0	0	0	0	0	0	0	0	0	0	0	0	0	0	0	0	0	0	0	0	0	0	0	0	0	0	0	0	0	0	0	0	0	0	0	0	0	0	0	0
NM_000550.3	0	0	0	0	0	0	0	0	0	0	0	0	0	0	0	0	0	0	0	0	0	0	0	0	0	0	0	0	0	0	0	0	0	0	0	0	0	0	1	0	0	0	2	5	4	5	26	3	0
NM_000551.4	2764	2695	3877	3104	3093	3074	3468	2361	2349	2511	2485	2828	2672	3153	3237	2789	3228	3445	2702	3001	2903	3423	2855	2403	2684	2997	3072	2938	3283	3306	2510	2955	3226	3273	2805	3015	2790	3034	3070	2993	0	0	0	11	16	27	17	13	0
NM_000552.5	136	331	221	347	348	195	294	128	226	225	579	332	227	240	269	215	213	426	271	213	186	581	197	530	230	525	405	485	200	227	375	466	204	253	96	229	320	161	129	185	8	15	24	29	109	121	314	338	4
NM_000553.6	444	414	493	449	407	550	450	393	361	466	334	376	355	475	450	473	541	445	386	548	551	571	449	534	385	386	513	433	489	389	468	457	447	408	365	409	427	407	413	445	4	5	8	9	22	43	66	67	2
NM_000554.6	1	2	2	3	0	0	0	0	0	1	0	2	1	2	3	3	1	2	2	1	3	0	1	1	0	2	2	1	1	2	1	0	0	0	0	0	4	0	1	1	26	23	35	39	109	240	344	478	4
NM_000555.3	0	0	0	0	0	0	0	0	0	0	0	0	0	0	0	0	0	0	0	0	0	0	0	0	0	0	0	0	0	0	0	0	0	0	0	0	0	0	0	0	2	0	0	0	0	0	5	1	0
NM_000557.5	0	0	0	0	0	0	0	0	0	0	0	0	0	0	0	0	0	0	0	0	0	0	0	0	0	0	0	0	0	0	0	0	0	0	0	0	0	0	0	0	0	0	0	0	47	12	104	44	0
NM_000558.5	45	101	8	0	18	97	59	21	8	3	2484	115	120	0	2	3	61	46	3	96	46	29	4	0	0	20	13	343	172	2	1	7	0	20	18	4	1425	354	4432	163	1	0	5	0	6	714	22	10	0
NM_000559.3	1	0	0	0	0	2	2	0	0	0	3	2	0	0	0	0	0	0	0	0	0	0	0	0	0	0	0	0	3	0	0	0	0	0	0	0	13	0	13	0	0	0	0	0	0	0	0	0	0
NM_000560.4	28064	27348	31512	32060	31434	35150	31058	27425	28408	29684	28141	25574	27436	26327	24940	32171	28322	28530	29517	31334	28011	28214	30775	28005	27284	24474	26462	25758	26986	33042	26641	28364	31981	30199	29221	29768	30266	24755	26845	26248	0	0	0	0	72	123	167	4	0
NM_000561.4	0	9	1279	1187	1568	2253	9	23	3343	2154	1218	23	902	3376	14	3100	10	19	17	26	1842	18	12	1028	1765	7	0	1027	25	18	27	20	3	1240	1202	797	3649	1	0	22	0	0	0	0	0	0	0	0	0
NM_000562.3	29	41	43	28	22	27	42	29	67	53	17	37	32	39	93	49	33	41	18	28	34	51	22	84	91	69	46	55	38	59	66	47	41	25	29	69	168	31	27	36	0	0	2	3	9	11	18	12	0
NM_000564.5	0	0	0	0	0	0	0	0	0	0	0	0	0	0	0	0	0	0	0	0	0	0	0	0	0	0	0	0	0	0	0	0	0	0	0	0	0	0	0	0	0	0	0	0	46	0	0	0	0
NM_000565.4	0	0	0	0	0	0	0	0	0	0	0	0	0	0	0	0	0	0	0	0	0	0	0	0	0	0	0	0	0	0	0	0	0	0	0	0	0	0	0	0	0	0	0	0	0	0	0	0	0
NM_000566.4	2494	2149	2873	2343	1992	2323	1882	2026	1725	2967	1461	2543	2538	2577	2252	2827	1928	3082	2463	2647	2566	2568	2966	2535	2499	2408	1906	2142	2684	2665	2422	2707	2831	1856	2029	2557	3154	2427	2373	2431	0	0	0	0	0	0	0	0	0
NM_000567.3	0	0	0	0	0	0	0	0	0	0	0	0	0	0	0	0	0	0	0	0	0	0	0	0	0	0	0	0	0	0	0	0	0	0	0	0	0	0	0	0	6	5	6	5	16	16	51	50	2
NM_000569.8	62881	68782	86991	81224	131302	65405	108910	70603	79791	114008	53965	59842	60166	84239	81753	66111	79575	75134	42979	71491	50819	97717	58054	48531	86241	47753	81971	57125	75331	49425	51315	84438	68247	83384	66178	81292	78876	65118	62640	88677	2	0	0	2	123	242	144	0	0
NM_000570.5	0	0	0	77	35	73	14	0	7	0	29	0	54	0	0	0	4	76	0	68	2	42	0	0	0	49	13	0	49	0	0	21	6	85	0	0	52	139	80	0	0	0	0	0	0	35	0	0	0
NM_000572.3	52	4	14	5	0	9	26	3	22	32	7	21	58	8	1	5	18	46	14	5	38	31	21	14	67	46	10	34	38	0	25	22	25	26	5	28	14	0	18	0	0	0	0	1	6	5	9	4	0
NM_000574.5	5061	4630	7833	4170	4524	4438	4583	7323	5568	3640	2635	5001	2446	6806	3061	4509	4470	4583	3978	4108	4192	3265	4751	3272	4051	3782	5746	4011	7161	5125	3999	5574	5814	6419	6932	5672	6225	4273	4349	6246	5	2	0	2	26	59	0	0	2
NM_000575.5	1966	2449	2713	1873	1470	1649	1668	1688	729	1717	2321	2079	1649	2450	1974	3215	1341	2635	2572	1522	1929	3029	1569	2188	911	1532	1018	1910	2037	2772	2245	1702	1448	868	808	1308	2651	1334	1029	1702	1	0	1	0	3	3	6	4	0
NM_000576.3	3711	3595	4886	3556	3062	2630	3331	5095	2298	4279	2885	3742	2294	2934	3141	4441	1706	4167	3960	2249	2853	5197	3108	3247	2267	3663	1439	3061	3499	5078	3825	2547	2814	1708	1547	1903	4040	1732	1649	2231	0	0	0	0	19	27	86	22	0
NM_000577.5	15	6	0	52	13	19	0	0	0	24	57	13	0	14	16	20	0	19	0	17	0	0	4	0	17	11	0	0	35	0	11	9	0	23	33	40	18	0	0	22	0	0	0	0	0	0	29	0	1
NM_000578.4	0	0	0	0	0	0	0	0	0	0	0	0	0	0	0	0	0	0	0	0	0	0	0	0	0	0	0	0	0	0	0	0	0	0	0	0	0	0	0	0	0	0	0	0	0	0	0	0	0
NM_000579.4	16	90	37	195	182	30	65	10	76	194	93	42	95	61	45	24	105	81	31	92	43	35	41	143	219	0	136	81	15	123	43	57	11	53	12	174	81	96	89	48	0	0	0	12	16	42	85	72	0
NM_000581.4	16961	17704	12084	13164	12359	14859	22313	18407	17731	19886	17492	21188	15895	14679	12431	17669	13252	19407	14793	16830	18033	18658	19656	16936	24702	22694	11656	11912	14576	15873	17333	22202	16223	15829	17370	18759	19070	20318	13869	15398	1	9	5	29	91	208	123	63	8
NM_000582.3	104	57	43	137	115	36	58	0	72	66	242	325	59	169	74	126	7	220	146	28	68	184	31	632	49	0	0	277	148	124	242	60	12	49	27	131	103	0	88	34	0	0	0	0	28	36	255	22	0
NM_000583.4	0	0	0	0	0	0	0	0	0	0	0	0	0	0	0	0	0	0	0	0	0	0	0	0	0	0	0	0	0	0	0	0	0	0	0	0	0	0	0	0	0	0	0	0	0	0	0	0	0
NM_000584.4	1461	247	1153	492	450	333	414	530	443	718	580	1837	452	481	749	574	514	917	1695	1191	1572	757	486	1181	993	821	303	1358	630	543	698	421	986	522	500	541	762	412	1351	937	0	0	2	2	14	44	50	16	1
NM_000585.5	93	124	327	190	84	146	164	263	304	268	144	134	199	195	191	90	152	94	122	123	180	108	124	211	230	143	240	199	133	74	146	116	141	132	212	137	168	101	61	131	0	0	0	0	0	0	0	0	0
NM_000586.4	0	0	0	0	2	2	0	2	0	3	1	1	1	0	0	3	14	0	0	2	1	0	4	0	3	4	2	3	6	1	0	1	0	0	6	2	0	1	2	0	0	2	0	1	2	0	0	1	0
NM_000587.4	0	2	0	0	0	2	0	0	0	1	2	0	0	0	2	2	2	0	2	1	3	1	2	1	0	0	0	0	0	1	0	2	0	0	0	0	0	3	0	0	9	8	14	11	17	22	43	69	5
NM_000588.4	0	0	0	0	0	0	0	0	0	0	0	0	0	0	0	0	0	0	0	0	0	0	0	0	0	0	0	0	0	0	0	0	0	0	0	0	0	0	0	0	0	0	1	2	7	3	11	14	0
NM_000589.4	0	0	0	0	0	1	0	0	0	0	0	0	0	0	0	0	0	0	0	0	0	0	0	0	0	0	0	0	0	0	0	0	0	0	0	0	0	0	0	0	0	0	0	0	0	0	0	0	0
NM_000590.2	0	0	0	0	0	0	0	0	0	0	0	0	0	0	0	0	0	0	0	0	0	0	0	0	0	0	0	0	0	0	0	0	0	0	0	0	0	0	0	0	0	0	0	0	1	1	2	1	1
NM_000591.4	4393	6386	3584	5536	5574	3915	7444	4604	6709	4216	4780	5923	4555	4363	3840	5011	2466	5640	4926	4236	5435	4819	5452	4868	7708	7284	3567	3433	5119	4677	5957	3432	7663	4726	7489	5512	6011	5825	4051	3343	1	0	10	7	42	99	125	37	0
NM_000593.6	2891	3404	2862	2276	2498	3326	5575	2592	1615	3436	1993	4328	5259	2987	3209	4431	4587	4202	2029	3823	3775	4115	5275	1787	6159	4223	3763	2206	2830	2025	2431	2956	4481	3458	4659	5662	5777	5713	2393	2875	4	6	7	6	46	95	122	38	0
NM_000594.4	730	599	1066	532	610	800	1251	920	858	857	669	811	729	901	977	818	810	875	493	796	722	1134	905	597	988	1168	805	659	686	630	500	774	872	912	968	798	773	1076	871	683	1	4	1	3	31	29	54	49	4
NM_000595.4	17	14	16	9	5	38	37	41	0	116	6	60	68	15	28	42	30	63	0	49	35	46	62	0	144	36	41	18	113	0	11	51	31	0	75	39	17	30	1	0	1	0	0	0	0	2	2	6	0
NM_000596.4	0	0	0	0	0	0	0	0	0	0	0	0	0	0	0	0	0	0	0	0	0	0	0	0	0	0	0	0	0	0	0	0	0	0	0	0	0	0	0	0	1	2	6	13	14	14	23	22	0
NM_000597.3	5650	5841	7708	4474	3114	9079	6333	9833	1022	1737	2821	4933	808	1121	5433	4586	295	5760	455	2100	56	8328	4643	759	4383	3621	2680	1233	5764	832	3351	1950	1401	2557	7722	4363	6102	3107	1830	2716	2	5	5	15	19	38	23	23	0
NM_000598.5	4	9	12	3	1	26	2	19	9	38	13	22	7	4	48	8	25	31	0	26	4	12	2	14	10	14	16	9	10	6	5	9	9	19	16	6	11	19	30	26	1	3	7	12	36	50	68	0	0
NM_000599.4	55	68	145	16	6	576	11	178	4	135	223	193	38	10	214	120	336	143	5	140	60	123	16	247	42	29	18	47	33	9	98	15	21	262	97	108	92	50	218	72	11	18	23	55	182	238	315	359	3
NM_000600.5	30	13	69	53	9	13	24	77	9	73	12	25	8	17	28	19	2	24	38	0	10	40	22	13	42	95	4	7	51	6	0	18	43	14	0	55	15	13	3	19	0	0	0	0	0	1	0	8	0
NM_000601.6	20	0	2	0	1	2	0	0	0	30	0	2	9	0	0	0	0	0	0	25	28	0	0	4	1	0	0	0	0	0	0	1	16	0	16	0	0	0	0	1	0	0	0	0	10	0	2	1	0
NM_000602.5	161	1	178	192	141	4	40	23	93	0	69	211	28	11	27	38	16	177	24	11	153	27	248	53	19	65	0	36	0	91	98	13	5	51	209	34	20	17	134	1	0	0	0	0	0	0	0	0	0
NM_000603.5	28	34	49	70	55	43	124	73	58	21	92	88	61	19	134	57	61	39	97	95	31	55	40	57	43	82	57	13	17	33	37	33	33	60	39	50	81	44	25	43	2	4	7	1	15	25	39	29	1
NM_000605.4	0	0	0	0	1	0	0	0	0	0	0	0	0	0	0	0	0	0	0	0	0	0	0	0	0	0	0	0	0	0	0	0	0	0	0	0	0	0	0	0	0	1	2	4	5	3	6	14	0
NM_000606.3	1	4	0	0	0	7	6	2	0	0	5	2	0	0	0	0	0	2	2	2	0	5	4	0	4	2	0	2	0	2	8	1	0	3	2	0	3	3	0	2	0	0	1	0	0	2	0	0	0
NM_000607.4	31	2	1	6	0	9	1	0	7	107	7	20	4	0	0	0	0	2	11	5	0	6	7	16	1	22	0	1	12	0	4	0	0	0	0	0	0	0	6	2	0	1	0	0	0	0	0	0	0
NM_000608.4	8	0	2	0	0	4	0	0	0	17	0	2	0	1	1	1	1	0	0	0	0	2	0	4	1	4	2	2	3	0	0	0	0	0	0	0	0	0	1	0	0	1	0	0	0	0	1	1	0
NM_000609.7	0	0	0	0	0	0	1	0	0	0	0	0	0	0	0	0	0	0	0	0	0	0	0	0	0	0	0	0	0	0	0	0	0	3	0	0	0	0	0	0	4	7	9	0	33	51	137	148	0
NM_000610.4	0	0	0	0	0	0	0	0	0	0	0	0	0	0	0	0	0	0	0	0	0	0	0	0	0	0	0	0	0	0	0	0	0	0	0	0	0	0	0	0	0	0	0	0	0	0	0	0	0
NM_000611.6	13196	6407	15080	11224	10626	15286	10997	17038	9168	12930	11912	16633	12201	13894	12872	11632	11863	19819	8931	12016	10664	11350	11523	10250	11759	14206	10354	14217	14288	7604	7910	14191	14990	14590	11765	13508	14751	10601	11476	16056	3	1	0	11	120	104	29	0	1
NM_000612.6	0	0	0	0	0	0	0	0	0	0	0	0	0	0	0	0	0	0	0	0	0	0	0	0	0	0	0	0	0	0	0	0	0	0	0	0	0	0	0	0	6	7	37	4	32	65	127	155	5
NM_000613.3	9	9	15	0	2	10	3	4	14	18	7	8	3	4	6	3	9	8	14	15	9	6	1	13	4	9	4	11	6	8	7	6	7	6	5	4	6	4	3	4	1	1	2	0	4	8	20	25	0
NM_000614.4	33	33	41	27	5	58	11	23	23	30	29	26	28	27	41	29	57	26	31	52	30	49	30	14	10	35	20	34	32	22	28	31	20	16	35	26	24	33	26	19	2	2	6	0	4	9	18	14	0
NM_000615.7	18	4	0	1	0	2	10	0	5	20	7	4	7	4	6	7	25	4	2	14	5	10	10	6	0	0	29	16	0	6	6	0	7	0	0	6	3	0	0	2	5	0	2	4	0	10	0	0	2
NM_000616.5	24735	18130	22621	18796	21063	29160	31722	20854	14430	27684	17451	29424	21347	24723	24514	24752	20976	27659	11902	19361	22917	28702	31138	16943	23246	27572	22466	21279	26465	21091	14151	30257	23869	25481	20588	21981	22374	23963	25207	22321	0	0	2	0	27	41	0	0	1
NM_000617.3	242	234	150	363	162	223	58	191	67	238	288	189	183	324	209	243	186	318	312	70	163	117	120	167	240	184	90	166	262	132	388	512	175	192	249	274	344	268	161	218	0	0	0	0	0	11	3	0	0
NM_000618.5	1926	181	1215	1005	131	2692	574	1301	0	434	99	5782	946	1449	5857	1622	1535	3080	47	607	72	6091	1853	261	177	1654	554	4382	2485	135	0	5753	551	1114	330	508	350	1261	1586	424	0	0	0	0	50	0	46	8	0
NM_000619.3	25	29	36	14	11	33	56	34	6	122	0	34	247	16	11	25	214	33	5	44	56	121	65	13	218	85	180	79	72	6	14	37	73	65	99	66	21	61	34	4	0	0	0	1	1	2	5	0	0
NM_000620.5	0	0	0	0	0	0	0	0	0	0	0	0	0	0	0	0	0	0	0	0	0	0	0	0	0	0	0	0	0	0	0	1	0	0	0	0	0	0	0	0	17	19	40	36	120	128	311	370	13
NM_000621.5	0	0	0	0	3	0	0	0	0	0	0	0	0	0	0	0	0	2	0	0	0	0	0	0	0	0	0	0	0	0	10	0	0	0	0	4	0	1	0	0	0	0	6	15	27	7	32	19	0
NM_000623.4	0	4	4	0	0	0	2	8	1	5	9	9	0	0	0	2	25	10	0	3	2	0	1	3	1	0	0	2	3	0	0	1	1	0	4	4	1	2	7	1	5	3	4	16	31	42	86	93	0
NM_000624.6	0	0	0	0	0	0	0	0	0	0	0	0	0	0	0	0	0	0	0	0	0	0	0	0	0	0	0	0	0	0	0	0	0	0	0	0	0	0	0	0	2	2	4	3	17	24	71	69	0
NM_000625.4	1	1	2	0	0	66	1	36	0	13	103	28	6	3	19	5	388	28	1	13	6	5	6	2	1	3	0	0	14	1	0	24	1	2	29	4	0	42	36	0	3	7	4	21	49	32	61	59	1
NM_000626.4	0	6	7	3	7	0	0	0	3	49	0	18	28	17	3	8	0	0	0	24	19	42	25	0	16	15	0	16	37	4	0	13	0	0	12	21	5	6	65	0	3	0	0	3	17	21	46	58	0
NM_000627.4	0	0	0	0	0	0	0	0	0	0	0	0	0	0	0	0	0	0	0	0	0	0	0	0	0	0	0	0	0	0	0	0	0	0	0	0	0	0	0	0	0	0	0	0	0	0	0	0	0
NM_000628.5	4959	3963	4079	4715	4701	4978	5042	3835	3628	5275	4416	5218	3874	4963	3812	4637	4068	4648	4556	4566	5006	4432	5494	4461	4515	4397	3599	3735	4578	5537	4313	5266	4884	3751	3865	4528	5005	4426	4842	4359	0	1	3	3	21	32	41	51	0
NM_000629.3	4764	3453	5356	4341	3610	3829	4620	2749	2579	4353	3528	4331	4921	4128	4094	3874	4778	5451	5402	3972	4711	4300	5276	4243	3141	4010	3874	4283	5415	3806	3032	4223	4609	3035	3273	4785	4952	3837	3836	3440	0	0	0	0	29	0	10	0	0
NM_000631.5	4725	4286	4632	3670	4704	4944	5889	6002	5031	4632	4204	4996	4166	4362	3800	4559	4483	5015	2584	4456	4069	4950	5614	2970	5142	4440	3985	3352	4161	4313	3589	5530	4714	4774	5497	3942	5432	4574	4696	5346	0	0	0	0	4	0	0	0	0
NM_000632.4	6768	10559	6011	11329	18801	7209	8400	5889	11610	2823	11340	7303	2900	8662	7973	11784	3595	5092	8955	7073	11830	3836	5264	3729	5573	5959	8663	1878	5808	11575	10086	2497	13355	10336	10452	9315	11038	9418	14589	5508	0	0	0	2	10	0	0	0	0
NM_000633.3	866	287	672	500	366	627	677	574	215	1537	362	912	1143	483	339	836	1686	1032	889	1096	832	1144	944	681	1246	815	1052	1098	2064	467	412	940	692	786	1111	992	425	820	639	138	9	8	14	26	54	71	161	148	3
NM_000634.3	144	29	61	7	23	35	72	8	53	24	66	78	26	95	37	42	73	85	23	74	137	34	36	34	174	15	15	155	57	31	24	23	47	70	124	61	55	39	326	236	4	2	12	9	47	71	142	145	1
NM_000635.4	457	217	736	510	512	705	534	630	675	253	526	583	372	621	478	405	539	275	291	490	586	360	367	312	280	455	647	365	512	593	438	422	345	650	706	549	309	306	144	533	0	0	0	27	0	79	0	0	0
NM_000636.4	11479	4841	9571	7103	5903	8767	11545	4502	4543	16481	3685	10687	17102	8166	6928	9582	14126	11544	6676	10834	10857	9413	12132	6417	11193	16419	8342	13821	13738	6948	5659	13797	8281	8645	11208	9111	11945	10516	6772	6374	0	0	0	1	381	485	304	20	11
NM_000637.5	3043	2876	3529	4253	4119	3299	3340	2595	3137	2652	5068	2539	2973	3626	2812	2963	3279	3524	6497	3342	4628	2906	2479	4167	2675	2919	3480	2785	2442	4158	5016	2953	3771	3764	3251	3400	3655	3054	3130	3681	0	0	0	10	36	60	34	0	0
NM_000638.4	1078	285	638	389	212	825	523	934	234	1208	346	953	651	417	928	738	671	1240	213	947	216	2143	1045	301	468	457	758	900	1772	297	395	1619	502	1323	649	622	292	542	688	1158	0	1	3	5	5	10	26	23	0
NM_000639.3	42	31	52	11	0	45	42	47	11	245	10	43	317	29	31	0	202	83	7	90	68	91	65	34	169	82	156	85	177	4	0	83	31	51	141	45	22	85	50	0	0	0	0	0	0	4	10	0	0
NM_000640.3	2	0	0	1	0	2	2	1	0	0	0	1	0	0	0	1	0	0	0	0	1	0	0	1	0	0	0	0	0	0	0	0	0	0	1	0	0	0	0	0	0	0	0	0	0	0	0	0	0
NM_000641.4	2	10	3	19	30	9	17	8	56	1	0	2	0	3	6	3	2	18	0	19	0	2	4	2	0	5	12	0	0	11	28	0	11	19	12	6	11	14	8	2	0	3	16	3	26	37	54	74	1
NM_000642.3	1322	1019	1909	1395	1812	1437	1415	389	790	973	1436	1125	1164	956	1536	1187	1568	1776	1356	1370	1460	1109	1460	1355	989	1530	1017	1534	1187	1126	1059	1308	987	1375	1436	1708	1640	1296	1138	1255	0	0	0	0	0	7	0	0	0
NM_000643.2	0	0	52	0	0	0	0	0	0	0	0	2	0	0	0	0	0	11	103	0	0	0	17	0	0	0	6	0	0	0	39	0	0	0	0	0	0	0	0	112	0	0	0	0	0	0	0	0	0
NM_000644.2	0	0	2	0	0	0	0	0	0	0	0	0	0	0	0	0	0	0	0	0	0	0	0	0	0	0	74	0	0	0	1	0	0	0	0	0	0	0	0	1	0	2	0	0	0	0	0	0	0
NM_000646.2	0	96	0	0	0	0	142	64	0	0	0	0	0	24	51	0	0	0	55	57	0	10	35	0	19	0	32	48	44	105	26	0	105	67	0	24	34	23	0	54	0	0	0	0	1	0	1	0	0
NM_000651.6	6385	6643	7422	9310	4352	4587	6113	1756	1389	5563	7673	9275	6350	7207	8731	5622	4234	7526	5656	7211	4984	8496	9044	7907	2999	6422	3884	8256	11322	7798	4045	7215	6312	3430	3077	5376	6718	6123	5361	4291	13	11	16	7	66	83	152	127	4
NM_000655.5	431	163	323	108	170	390	532	410	89	775	182	423	456	281	249	331	558	308	21	303	335	609	356	83	426	212	250	394	516	83	120	193	365	566	400	409	230	360	680	240	0	0	0	0	11	47	76	10	0
NM_000657.3	12	4	2	3	3	0	0	2	4	11	9	2	10	0	4	6	1	1	6	2	1	5	0	5	9	3	8	10	9	2	9	4	7	4	4	0	2	2	13	7	1	4	1	0	10	18	25	27	2
NM_000660.7	4508	6006	4110	4597	5401	5384	8385	5766	4690	4694	5026	5760	4783	5293	5205	6314	4488	6271	3371	5434	5322	5496	6360	3502	5965	5798	4287	2952	4876	6023	4680	6899	5283	5439	6305	5519	4834	6177	5022	5388	5	6	12	11	68	127	116	84	1
NM_000661.5	31381	20692	21517	24291	16488	19311	21307	19018	31400	33605	31487	31910	22993	26549	19967	22928	27655	30193	34370	30226	25741	26413	33870	43675	19262	25287	22049	38052	33507	34733	21062	33342	24185	21676	21445	22918	25874	25532	30301	21641	5	4	0	40	35	122	33	12	9
NM_000662.8	66	46	67	68	51	55	63	34	28	37	49	41	27	49	54	66	53	54	34	61	58	42	53	27	35	34	50	43	51	74	32	36	46	42	63	54	65	58	53	45	0	0	0	1	0	0	0	0	0
NM_000663.5	0	0	0	0	0	0	0	0	0	0	0	0	0	0	0	0	0	0	0	0	0	0	0	0	0	0	0	0	0	0	0	0	0	0	0	0	0	0	0	0	0	0	0	0	0	0	0	0	0
NM_000665.5	0	0	0	0	0	0	0	0	0	0	0	0	0	0	0	0	0	0	0	0	0	0	0	0	0	0	0	0	0	0	0	0	0	0	0	0	0	0	0	0	0	0	0	0	0	0	0	0	0
NM_000666.3	493	517	505	524	461	498	709	691	575	634	487	749	488	516	581	599	460	638	515	613	443	592	582	509	542	496	447	427	552	476	558	597	632	561	414	470	575	543	414	537	0	0	0	0	0	0	0	0	0
NM_000667.4	0	0	0	0	0	0	0	0	0	0	0	0	0	0	0	0	0	0	0	0	0	0	0	0	0	0	0	0	0	0	0	0	0	0	0	0	0	0	0	0	0	0	1	0	0	4	2	1	0
NM_000668.6	0	0	0	1	0	0	2	1	0	0	0	0	1	0	0	0	11	0	0	1	0	2	0	0	0	0	0	1	0	0	0	2	0	1	0	0	1	0	4	0	6	2	7	13	14	17	34	53	2
NM_000669.5	13	45	68	0	0	194	16	74	11	49	114	68	35	12	125	19	407	65	3	41	56	0	18	59	0	33	0	15	23	5	45	26	14	50	32	20	73	98	151	10	2	0	0	28	22	72	19	0	12
NM_000670.5	0	0	0	0	0	0	0	0	0	0	0	0	0	0	0	0	0	0	0	0	1	0	0	0	0	0	0	0	0	0	0	0	0	0	0	0	0	1	0	0	2	2	2	3	0	3	8	0	0
NM_000671.4	5101	3816	6247	4417	4493	5776	5737	4529	3860	5352	5481	4471	5097	5281	4322	4846	4974	4719	5135	5053	5409	5009	4523	5039	4360	4865	4664	4900	5432	5196	4534	5756	4734	4942	4329	5001	6565	4474	4408	4706	4	8	11	23	22	35	40	41	3
NM_000672.4	0	0	0	0	0	7	0	0	0	1	0	0	0	0	0	0	1	0	0	0	0	5	0	0	0	0	0	0	0	0	0	0	0	0	0	0	0	0	0	0	6	3	0	2	14	9	25	21	3
NM_000673.7	0	105	99	28	25	114	0	63	7	40	380	78	18	0	130	20	111	0	14	32	58	20	0	313	17	0	26	13	7	0	196	0	7	0	0	22	125	62	66	22	0	0	0	48	17	23	8	0	0
NM_000674.3	308	191	447	131	324	422	453	460	106	230	335	144	260	155	373	272	200	324	72	79	183	233	348	256	696	603	320	154	114	279	264	696	355	374	432	172	231	648	344	565	0	0	0	0	0	0	0	0	0
NM_000675.6	0	4	0	0	0	3	0	4	0	5	0	0	16	0	0	0	11	2	0	16	0	12	13	0	124	0	10	0	28	0	0	2	6	4	0	3	0	7	3	2	0	0	0	8	23	34	10	120	0
NM_000676.4	256	463	160	517	401	518	339	317	266	173	318	364	168	315	275	389	137	376	750	232	317	182	175	420	217	225	282	331	186	629	582	242	550	307	348	386	399	176	283	194	0	2	0	0	11	10	10	5	0
NM_000677.4	140	78	72	80	123	39	137	51	118	153	266	306	159	165	63	98	186	157	367	104	138	126	134	243	264	159	136	158	113	324	181	143	84	57	43	67	122	148	115	116	2	7	3	4	9	15	0	8	0
NM_000678.4	0	0	0	0	0	0	0	0	0	0	0	0	0	0	0	0	0	0	0	0	0	0	0	0	0	0	0	0	0	0	0	0	0	0	0	0	0	0	0	0	12	25	29	17	49	86	153	191	4
NM_000679.4	0	0	0	0	0	0	0	0	0	0	0	0	0	0	0	0	0	0	0	0	0	0	0	0	0	0	4	0	0	0	0	0	0	0	0	0	0	0	0	0	8	4	12	6	42	48	120	113	3
NM_000680.4	0	0	0	0	0	0	0	0	0	0	0	0	1	0	0	0	0	0	0	0	0	0	0	0	0	0	0	0	0	0	0	0	0	0	0	0	0	0	0	0	3	3	5	4	10	8	33	54	0
NM_000681.4	2	3	5	1	0	15	3	4	0	16	61	20	3	0	9	2	62	18	0	4	4	3	0	1	2	1	3	1	0	2	8	1	1	1	3	0	2	10	6	4	14	18	39	22	75	110	193	224	3
NM_000682.7	1	2	2	7	50	8	0	3	31	2	22	3	4	1	6	1	1	5	3	2	4	5	2	5	1	0	7	2	3	5	9	1	2	3	7	2	1	3	1	0	12	14	38	36	81	109	243	308	2
NM_000683.4	0	0	0	0	0	0	0	0	0	0	0	0	0	0	0	0	0	0	0	0	0	0	1	0	0	0	0	0	0	0	0	0	0	0	0	0	0	0	0	0	3	4	12	13	37	47	105	147	1
NM_000684.3	5	7	12	1	2	14	4	6	3	11	8	8	5	2	9	5	13	3	0	3	1	0	4	12	6	11	8	4	10	3	1	3	7	10	17	2	4	1	9	3	13	11	13	7	38	55	90	120	1
NM_000685.5	0	0	0	0	0	0	0	0	0	0	0	0	0	0	0	0	0	0	0	0	0	0	0	0	0	0	0	0	0	0	0	0	0	0	0	0	0	0	0	0	0	0	0	0	0	0	0	0	0
NM_000686.5	0	0	0	0	0	0	0	0	0	0	0	0	0	0	0	0	0	0	0	0	0	0	0	0	0	0	0	0	0	0	0	0	0	0	0	0	0	0	0	0	0	0	0	0	0	0	0	0	0
NM_000687.4	1573	1611	1709	1701	1515	1563	1654	1641	1884	1910	1568	1771	1486	1566	1354	1651	1366	1776	1567	1678	1447	1453	1815	1642	1689	1611	1273	1541	1716	1933	1917	1740	1678	1849	1628	1407	1650	1480	1558	1443	0	0	0	6	0	0	0	0	0
NM_000688.6	7787	5745	5112	6410	5573	4929	5403	3768	2502	5853	5450	7829	7294	6528	6680	7780	5609	8595	5477	7690	6395	10264	10369	5322	4151	6023	4035	4229	5893	10094	3820	7243	4131	4450	4630	6453	8140	6086	5530	3668	0	0	0	0	13	25	0	1	0
NM_000689.5	17431	14965	21412	20694	14655	18550	18243	17198	15730	18739	21385	19034	19857	17958	18050	22041	19370	20206	17811	17863	19769	16562	17557	18122	20328	17811	16958	16945	14694	18454	15900	18657	19699	20307	16490	18868	19498	14346	18304	16603	0	1	1	110	123	275	35	7	31
NM_000690.4	95989	77575	99348	66959	100038	111571	144041	125489	135556	100993	70674	79900	68689	119893	97016	99766	100805	82060	44091	86247	87736	77642	117122	54003	100936	127709	105996	75994	91824	67373	78665	118200	109675	143937	136864	61178	66435	99076	97632	103283	25	0	0	34	337	468	67	103	0
NM_000691.5	15	429	143	55	58	67	12	164	134	53	519	141	12	7	163	0	83	29	11	104	64	58	0	708	13	26	24	25	0	33	649	9	16	53	0	80	362	38	27	14	0	0	0	0	0	0	0	0	11
NM_000692.5	553	423	586	320	487	600	412	534	528	324	490	594	497	394	482	694	529	726	418	644	551	647	711	176	521	445	551	393	463	581	536	490	702	685	506	588	615	573	526	547	0	0	15	18	58	0	144	176	0
NM_000693.4	26	21	31	16	0	60	0	22	8	0	55	56	24	0	21	11	81	43	0	40	7	10	8	69	0	10	9	29	11	0	10	0	11	17	18	10	26	21	32	9	0	0	0	23	14	0	9	0	0
NM_000694.4	3597	4561	3932	3022	4132	3970	4945	4054	3580	3822	4893	4380	3143	4236	3901	4282	3260	4909	3626	4745	4281	4182	3955	3877	4003	4015	3192	2417	2641	4881	5350	4472	4355	4627	3973	3582	4704	4715	4266	4668	0	0	0	38	45	127	0	0	0
NM_000696.4	4996	5369	5003	6058	6252	5643	5410	4606	5126	4575	5742	4856	4584	5411	4134	4432	4135	5476	4922	4863	4691	3910	4617	5358	4018	3804	4313	4324	4282	6594	5476	4795	5692	4529	3885	4633	5801	4645	4492	3812	5	1	0	10	11	8	0	0	4
NM_000697.3	14	19	19	18	25	34	25	9	19	16	27	14	19	22	24	24	21	16	34	21	13	17	18	26	10	18	13	19	18	19	21	20	18	20	11	18	23	19	26	21	1	1	0	3	2	4	2	7	0
NM_000698.5	49786	53529	46047	41613	53974	51721	59751	49769	55637	38215	53924	53724	42922	55444	52860	62259	45500	51860	41003	62791	44114	52720	59169	51330	45936	49418	44485	34032	45295	52132	45823	66897	55503	51902	46042	52746	52284	53970	41923	55497	0	0	0	0	70	13	0	0	0
NM_000699.4	0	0	0	0	0	5	0	1	9	0	0	7	2	1	1	0	0	0	0	0	0	0	1	14	9	0	0	0	0	0	0	1	0	0	4	0	0	0	0	0	0	2	1	0	0	1	2	1	2
NM_000700.3	40860	32053	58775	38786	55739	50653	57530	57485	50730	37261	36580	35475	27562	47385	46611	46685	37237	40717	27144	36098	36055	28779	36550	28267	44276	41185	52039	40768	32980	46596	37488	38806	57821	68065	61837	47882	44872	40235	49947	50904	0	2	0	71	110	189	57	16	10
NM_000701.8	16254	12258	14990	14321	15876	15048	16400	8778	7910	10384	13594	13738	13501	17476	15081	17840	15500	17395	9809	18372	15464	13726	15291	9958	11677	13690	13348	13827	13259	16023	10312	12621	16813	15082	14044	15099	14944	15340	13866	13674	0	0	0	0	48	51	0	0	5
NM_000702.4	0	0	0	0	0	0	0	0	1	4	0	1	0	0	0	0	2	0	0	3	1	0	0	0	0	3	4	0	2	1	0	0	1	1	2	5	0	0	3	0	2	9	7	14	29	24	78	79	3
NM_000704.3	0	0	0	0	0	0	0	0	0	0	0	0	0	0	0	0	0	0	0	0	0	0	0	0	0	0	0	0	0	0	0	0	0	0	0	0	0	1	0	0	1	5	12	2	20	27	52	59	0
NM_000705.4	0	1	0	0	0	0	0	2	0	0	0	0	0	0	1	0	0	1	0	0	1	0	0	0	0	0	0	0	0	0	0	0	0	0	0	0	0	0	0	0	0	1	1	0	9	14	24	28	0
NM_000706.5	2	0	1	0	0	13	0	7	0	0	4	13	4	2	14	0	0	0	0	3	2	5	0	1	0	0	2	0	0	0	1	1	1	4	5	5	7	0	3	0	7	14	19	18	53	51	116	138	5
NM_000707.5	0	0	0	0	0	0	0	0	0	0	0	0	1	0	0	0	0	0	0	0	0	0	0	0	0	0	0	1	0	0	0	0	0	0	0	0	0	0	0	0	10	21	22	19	75	78	215	265	7
NM_000709.4	1019	1367	1044	1069	1344	1211	1388	1388	1848	1368	1473	1247	1238	1415	1158	1259	1059	1437	1231	1384	1297	1236	1419	1217	1339	1249	1035	916	1053	1538	1369	1438	1210	1230	1276	1093	1404	1141	1109	1176	1	0	1	4	6	29	37	42	0
NM_000710.4	0	1	0	0	0	0	0	0	0	0	0	0	0	0	0	0	0	0	0	0	0	0	0	0	0	0	0	0	0	0	0	0	0	0	0	0	0	0	0	0	0	0	0	0	8	10	14	35	0
NM_000712.4	6849	5770	8169	5369	6639	6911	8805	7988	8810	7502	5620	6838	6301	7038	6900	7010	6973	7804	4256	6047	7507	5863	7914	5133	6997	7132	6263	5575	6267	6321	4909	7462	7142	7638	6645	6306	7865	6235	5736	6880	0	0	0	0	16	13	0	0	0
NM_000713.3	1437	1292	935	846	1273	1315	1809	1329	2225	1974	1184	1269	1174	1376	1034	1281	1034	1194	1236	1118	1653	1102	1463	1315	2039	2521	923	1207	920	1117	1294	1848	1424	1564	2047	1436	1420	1537	1521	1171	0	0	0	0	8	32	26	10	2
NM_000714.6	8392	17873	9652	8567	12171	11873	19412	20778	13072	9244	14427	14759	9463	14801	11032	14930	7625	14869	8432	15870	11620	9385	13589	9671	15422	13093	9253	6013	8044	11787	12268	14452	11666	12200	18143	13607	16852	22030	12612	14056	0	0	4	0	17	31	15	0	1
NM_000715.4	0	0	0	0	3	0	0	0	0	0	4	0	0	0	0	0	0	0	0	0	0	0	0	0	0	0	4	0	0	0	0	0	0	0	0	0	0	0	3	0	0	0	0	0	0	3	3	0	0
NM_000716.3	0	0	0	0	0	0	5	0	0	0	0	0	0	0	0	0	0	9	0	0	0	0	0	0	0	0	0	4	0	0	0	0	0	0	0	0	0	0	0	0	0	0	0	0	0	0	0	0	0
NM_000717.5	0	0	0	0	0	0	0	0	0	0	0	0	0	0	0	0	0	0	0	0	0	0	0	0	0	0	0	0	0	0	0	0	0	0	0	0	0	0	0	0	0	0	0	0	0	0	0	0	0
NM_000718.4	0	0	0	0	0	1	0	0	0	0	0	0	0	0	0	10	0	0	0	0	0	0	0	0	0	0	0	0	0	0	0	0	0	0	0	0	0	0	0	0	14	13	30	35	83	140	274	308	0
NM_000719.7	0	0	0	0	0	0	0	0	0	0	0	0	0	0	0	0	0	0	0	0	0	0	0	0	0	0	0	0	0	0	0	0	0	0	0	0	0	0	0	0	0	0	0	0	0	0	0	0	0
NM_000720.4	0	0	0	0	0	0	0	0	0	0	0	0	0	0	0	0	0	0	0	0	0	0	0	0	0	0	0	0	0	0	0	0	0	0	0	0	0	0	0	0	0	0	0	0	0	0	0	0	0
NM_000721.4	0	0	0	0	0	0	0	0	0	0	0	0	0	0	0	0	0	0	0	0	0	1	0	0	1	0	0	0	0	0	0	0	0	0	0	0	0	0	0	0	0	0	0	0	0	0	0	0	0
NM_000722.4	0	0	0	0	0	0	0	0	0	0	0	0	0	0	0	0	0	0	0	0	0	0	0	0	0	0	0	0	0	0	0	0	0	0	0	0	0	0	0	0	0	0	0	0	0	0	0	0	0
NM_000723.5	2	0	0	0	0	15	29	0	0	0	0	0	0	0	6	9	5	0	0	0	0	0	3	0	22	7	0	0	6	0	0	8	0	0	0	8	0	13	11	0	1	6	6	0	27	30	51	85	0
NM_000724.4	0	0	0	0	0	0	0	0	0	0	0	0	0	0	0	0	0	0	0	0	0	0	0	0	0	0	0	0	0	0	0	0	0	0	0	0	0	0	0	0	0	0	0	0	0	0	12	15	0
NM_000725.4	6	24	10	47	39	29	98	28	10	0	37	46	4	3	100	94	25	48	0	26	38	41	12	7	8	25	10	16	11	29	41	37	22	52	7	7	66	108	38	33	0	0	0	0	0	4	0	0	0
NM_000726.5	0	0	0	0	0	0	0	0	0	0	0	0	0	0	0	0	0	0	0	0	0	0	0	0	0	0	0	0	0	0	0	0	0	0	0	0	0	0	0	0	0	0	0	0	0	0	0	0	0
NM_000727.4	0	0	1	0	1	0	0	0	0	1	1	0	0	0	0	0	0	0	0	0	0	0	0	0	0	1	1	0	0	0	0	0	0	0	0	0	0	0	2	0	5	2	5	7	20	36	68	85	0
NM_000728.4	0	0	0	0	0	0	0	0	0	0	0	0	0	0	0	0	1	0	0	0	0	0	0	0	1	0	0	1	2	0	0	0	0	0	0	0	0	0	0	0	1	0	1	1	2	0	4	3	0
NM_000729.6	0	0	0	0	0	0	0	0	0	0	0	0	0	0	0	0	0	0	0	0	0	0	0	0	0	0	0	0	0	0	0	0	0	0	0	0	0	0	0	0	0	2	2	4	17	19	38	47	0
NM_000730.3	0	0	0	0	0	0	0	0	0	0	0	0	0	0	0	0	0	0	0	0	0	0	0	0	0	0	0	0	0	0	0	0	0	0	0	0	0	0	0	0	2	2	4	3	18	18	51	72	2
NM_000732.6	274	143	212	121	135	331	304	235	224	876	83	306	660	173	178	312	690	319	27	333	203	418	491	142	768	391	489	416	666	105	110	437	217	272	429	294	143	354	273	93	0	0	0	0	0	9	0	1	0
NM_000733.4	449	165	457	126	64	551	637	471	157	2595	45	528	1558	266	188	567	1594	663	31	790	662	1069	890	259	2066	707	1171	867	1811	158	112	847	481	506	1257	668	230	758	540	62	2	0	5	4	13	39	38	23	1
NM_000734.4	97	28	50	35	22	161	182	101	0	514	36	106	282	44	66	190	193	258	19	206	185	87	188	45	352	111	165	122	334	57	46	191	89	109	268	143	80	192	125	28	2	7	4	6	22	21	37	22	1
NM_000735.4	0	0	0	0	0	0	0	0	0	0	0	0	0	0	0	0	0	0	0	0	0	0	0	0	0	0	0	0	0	0	0	0	0	0	0	0	0	0	0	0	0	0	0	0	0	0	3	0	0
NM_000737.5	1	0	3	0	0	0	0	0	0	0	0	0	0	0	0	2	0	0	0	0	0	1	0	0	0	1	0	0	0	0	0	1	0	0	0	0	0	0	0	1	0	5	1	5	11	16	43	25	0
NM_000738.3	0	0	0	0	0	0	0	0	0	0	0	0	0	0	0	0	0	0	0	0	0	0	0	0	0	0	0	0	0	0	0	0	0	0	0	0	0	0	0	0	0	0	17	0	0	25	105	72	0
NM_000739.3	0	0	0	0	0	0	0	0	0	0	0	0	0	0	0	0	0	0	0	0	0	0	0	0	0	0	0	0	0	0	0	0	0	0	0	0	0	0	0	0	0	0	0	0	0	0	0	0	0
NM_000740.4	13	12	9	12	19	20	14	18	16	7	21	19	13	21	19	20	20	17	22	17	14	24	16	14	11	12	10	16	11	10	14	17	5	6	7	8	8	8	16	14	218	355	567	412	1599	2632	4866	6015	78
NM_000741.5	75	170	287	1092	397	96	79	86	463	63	218	0	93	260	171	49	61	124	0	77	45	76	84	37	111	31	413	0	0	263	476	0	265	128	421	37	38	135	44	26	5	15	23	0	73	29	188	263	0
NM_000742.4	0	0	0	0	0	0	0	0	0	0	0	0	0	0	0	0	0	0	0	0	0	0	0	0	0	0	0	0	0	0	0	0	0	0	0	0	0	0	0	0	6	0	0	0	67	45	185	251	0
NM_000743.5	110	36	106	76	60	304	155	162	86	108	175	138	128	118	119	245	183	80	107	159	223	233	53	88	134	212	150	140	86	23	118	223	89	582	134	190	93	190	157	336	1	0	0	5	0	0	0	0	0
NM_000744.7	0	0	0	0	0	0	0	0	0	0	0	0	0	0	0	0	0	0	0	0	0	0	0	0	0	0	0	0	0	0	0	0	0	0	0	0	0	0	0	0	0	0	41	0	62	0	142	2	0
NM_000745.3	114	119	236	34	129	199	184	263	96	39	96	118	112	148	122	100	205	121	41	62	122	114	100	56	49	139	192	178	129	29	45	148	224	89	179	182	118	139	128	219	1	6	8	7	14	14	21	30	0
NM_000746.6	34	34	40	55	91	49	41	44	79	108	49	34	73	34	63	35	57	96	50	60	58	29	24	18	26	64	23	60	51	72	103	50	0	0	52	32	34	47	62	103	0	0	0	0	0	0	0	0	2
NM_000747.3	209	173	238	220	277	338	236	212	303	261	243	235	303	263	255	246	315	251	87	319	162	214	193	103	312	210	195	232	268	251	191	265	296	297	270	228	302	265	248	203	3	6	10	1	21	33	55	54	0
NM_000748.3	0	0	0	0	0	0	0	0	0	0	0	0	0	0	0	0	0	0	0	0	0	0	0	0	0	0	0	0	0	0	0	0	0	0	0	0	0	0	0	0	2	0	0	0	6	2	9	14	2
NM_000749.5	0	0	0	0	0	0	0	0	0	0	0	0	0	0	0	0	0	0	0	0	0	0	0	0	0	0	0	0	0	0	0	0	0	0	0	0	0	0	0	0	0	0	5	0	0	2	0	0	0
NM_000750.5	0	0	0	0	0	0	0	0	0	0	0	0	0	0	0	0	0	0	0	0	0	0	0	0	0	0	0	0	0	0	0	0	0	0	0	0	0	0	0	0	0	0	0	0	0	0	0	0	0
NM_000751.3	0	0	0	0	0	0	0	0	0	0	0	0	0	0	0	0	0	0	0	0	0	0	0	0	0	0	0	0	0	0	0	0	0	0	0	0	0	0	0	0	0	0	0	0	0	0	0	0	0
NM_000754.4	6389	7659	8677	8123	7546	10390	11408	8142	8084	7254	7760	8375	6139	7293	6241	7027	4204	7246	6635	8355	5521	7535	8136	5367	8610	7866	5206	3871	5337	7342	10590	4991	9329	8703	8103	9847	6402	8818	5404	10177	0	0	0	0	7	0	0	0	0
NM_000755.5	123	129	71	112	117	131	409	147	35	128	163	146	153	150	195	190	69	181	160	89	191	86	80	129	228	162	118	27	33	149	103	173	204	158	228	334	213	280	119	122	0	0	0	0	4	10	12	4	0
NM_000756.4	124	29	27	123	0	96	6	7	2	82	36	467	71	54	41	73	38	62	1	173	0	625	61	20	0	10	12	813	243	13	1	77	6	3	9	14	13	21	66	3	2	7	7	4	15	4	46	37	5
NM_000757.6	38	6168	277	321	225	1067	2427	4	0	27	1252	1537	660	1323	771	1924	136	1978	448	1780	2052	1276	819	645	1038	324	520	153	576	3611	2315	296	1972	804	1315	1750	5406	2079	1411	1532	6	0	17	0	3	60	137	133	0
NM_000758.4	6	2	0	1	1	0	0	1	0	4	0	8	2	1	3	8	11	3	0	3	1	6	11	3	8	5	8	10	7	0	0	5	1	1	2	5	0	0	4	0	0	0	1	2	7	11	12	11	0
NM_000759.4	0	0	0	0	0	0	0	0	0	0	0	0	0	0	0	0	0	0	0	0	0	0	0	0	0	0	0	0	0	0	0	0	0	0	0	0	0	0	0	0	0	0	0	0	0	0	0	0	0
NM_000760.4	2980	1706	2984	2925	2159	2945	3519	2471	1726	2275	2416	4269	2090	3251	3225	2293	2870	4149	1941	3279	2103	3968	2462	2562	3316	3511	2368	2307	3193	1724	2492	2148	2497	2617	2071	2312	2597	2532	2489	2752	0	0	0	0	76	52	178	9	0
NM_000761.5	0	0	0	0	0	0	1	0	1	1	0	0	0	0	0	0	0	0	0	0	0	0	0	0	0	0	0	0	0	0	0	1	0	0	0	0	0	0	0	1	9	8	15	13	47	37	108	122	2
NM_000762.6	8	0	1	0	0	22	0	0	11	1	14	9	0	0	9	1	18	1	0	2	0	0	0	1	1	2	0	5	1	0	2	0	0	3	1	2	2	2	10	4	0	1	0	0	8	13	21	4	0
NM_000764.3	0	0	0	0	0	0	0	0	0	0	0	0	0	0	0	0	0	0	0	0	0	0	0	0	0	0	0	0	0	0	0	0	0	0	0	0	0	0	0	0	0	0	0	0	0	0	0	0	0
NM_000765.5	51	20	25	4	0	17	28	7	3	63	2	35	81	24	39	60	124	33	6	37	11	52	43	9	28	40	27	44	70	9	6	25	24	27	54	39	35	51	21	10	2	1	0	0	3	2	5	3	0
NM_000766.5	1	4	5	0	0	15	1	14	0	3	13	3	1	0	19	7	11	42	0	5	4	8	0	4	0	4	1	2	1	0	2	1	1	4	1	2	3	4	11	1	1	2	4	1	11	23	28	44	0
NM_000767.5	0	2	1	0	0	8	0	3	1	0	4	1	0	0	14	1	1	1	0	1	1	0	0	4	0	1	0	0	0	2	1	0	0	1	1	2	3	2	8	0	2	1	4	3	26	19	45	54	0
NM_000769.4	0	0	2	0	0	11	0	0	0	0	0	0	0	0	8	0	1	0	0	0	0	0	0	0	0	0	1	1	0	0	2	0	0	0	0	0	0	0	0	0	4	5	7	8	10	19	40	33	1
NM_000770.3	0	0	0	0	0	16	0	8	5	9	0	0	0	0	0	0	0	0	3	0	0	9	0	0	0	0	14	6	0	4	0	0	0	0	6	0	0	6	0	5	0	0	0	0	0	0	0	2	0
NM_000771.4	0	1	0	2	0	2	0	6	0	2	0	0	1	0	2	0	4	2	0	0	0	0	2	0	0	0	0	0	1	0	0	0	0	0	0	3	0	1	0	1	4	0	7	0	1	8	12	24	3
NM_000772.3	0	0	3	0	0	18	0	2	0	0	12	4	0	0	1	0	13	3	0	0	0	0	0	0	0	0	0	0	0	0	0	0	0	0	0	0	0	0	0	0	0	0	0	0	0	5	0	0	0
NM_000773.4	6	13	18	8	5	28	15	14	21	56	10	6	9	10	11	12	19	20	8	25	11	17	8	32	17	11	15	23	10	1	8	31	8	15	6	10	9	14	16	6	1	3	4	0	0	2	14	14	0
NM_000774.5	0	0	0	0	0	23	0	0	0	0	0	0	0	0	28	0	10	28	0	0	14	0	0	0	0	0	0	4	0	0	0	2	0	0	0	10	8	21	0	0	0	0	0	0	0	5	0	0	0
NM_000775.4	5	18	0	13	0	40	0	25	0	0	13	13	8	10	30	17	19	14	0	0	0	0	3	16	0	0	0	40	0	0	7	0	0	13	6	8	14	13	6	0	2	0	5	6	10	6	4	11	0
NM_000777.5	83	16	42	15	0	111	7	739	0	117	29	127	58	68	129	121	69	34	5	74	3	364	45	93	33	51	0	2173	142	4	0	90	108	813	267	39	73	30	792	83	0	0	0	0	0	0	0	0	0
NM_000778.4	0	0	0	0	0	0	0	0	0	0	0	0	0	0	0	0	0	0	0	0	0	0	0	0	0	0	0	0	0	0	0	0	0	0	0	0	0	0	0	0	0	0	0	0	0	0	0	0	0
NM_000779.4	64	0	59	3	0	152	0	39	0	0	59	31	17	0	72	0	216	48	0	51	27	40	0	2	48	40	53	0	53	13	36	0	0	0	35	104	0	0	59	9	0	0	0	0	0	33	0	0	0
NM_000780.4	6	5	4	1	2	1	6	2	2	4	3	9	0	0	4	6	5	4	9	0	1	3	1	4	4	4	2	1	2	3	4	3	2	2	2	6	3	4	2	1	2	1	5	5	5	1	15	6	0
NM_000781.3	0	0	0	0	0	3	0	1	0	2	3	2	1	0	3	0	0	4	0	4	0	0	0	3	1	0	0	0	0	0	0	0	0	0	0	0	0	0	0	0	0	0	0	3	10	10	16	29	0
NM_000782.5	0	0	0	0	2	0	0	0	0	0	0	6	0	0	0	0	0	9	0	0	0	0	0	0	0	0	0	0	0	0	6	0	0	0	0	0	0	0	0	0	0	0	0	0	0	0	0	0	0
NM_000783.4	0	1	1	1	0	1	0	0	1	0	7	0	0	0	20	1	3	0	0	0	2	0	0	3	0	0	0	0	2	0	0	2	0	0	1	0	0	1	7	0	2	1	0	7	4	10	11	4	0
NM_000784.4	30883	30894	34066	40227	34888	37933	31454	41133	49280	37747	42316	31324	27840	37375	31587	37475	25884	36446	45212	34408	35884	32092	33275	39714	36781	33809	26472	26767	26168	40648	38202	34739	34697	33461	32021	32650	40303	31123	33021	35434	0	0	0	1	39	40	27	8	0
NM_000785.4	17	44	20	23	23	26	32	14	22	19	27	43	55	15	25	28	31	21	54	27	30	37	33	41	57	12	26	23	36	24	26	39	12	18	16	28	20	30	14	10	1	4	2	7	3	4	17	24	1
NM_000786.4	1776	2312	1986	2052	3422	3217	2585	1109	743	1009	2766	1349	2381	2398	1450	1940	2253	2596	1403	3516	2926	2114	1589	1690	2452	1097	2683	772	1352	3008	2685	2148	2840	2334	1675	2917	3510	1996	2121	3436	10	11	13	15	42	36	49	47	0
NM_000787.4	5	6	4	6	1	7	13	4	3	14	3	6	21	5	1	4	23	16	31	15	16	19	7	7	8	8	27	13	2	2	7	1	4	6	2	12	5	8	1	0	3	4	8	10	25	53	114	112	1
NM_000788.3	2471	2061	3290	1981	2446	2549	2944	1925	1299	2077	2273	2509	2272	2170	2442	2307	2570	2804	1952	2658	2494	2600	2271	1603	1989	2507	2688	2436	2300	2519	1963	2347	2745	2868	2573	2897	2420	2495	2823	2761	3	5	2	11	13	23	21	18	2
NM_000789.4	9421	16742	13235	16248	12813	10885	10827	13318	9974	9071	13065	15724	11457	10582	15951	11691	10329	12222	9599	14560	12860	13253	10448	11583	10356	6584	12571	6719	9253	13014	11600	11009	17099	14298	8801	14446	14091	14835	14155	12398	0	0	0	3	17	28	21	32	0
NM_000790.4	0	0	0	0	0	0	0	0	0	0	0	0	0	0	0	0	0	0	0	0	0	0	0	0	0	0	0	0	0	0	0	0	0	0	0	0	0	0	0	0	0	0	0	0	0	0	0	0	0
NM_000791.4	2828	1967	3094	1849	2169	2641	3621	1820	1273	872	1354	3134	1968	2057	2181	2555	2678	3210	1756	2585	2244	2782	2619	1983	1383	1594	2480	2192	2434	2214	1582	3050	1774	1762	2214	1857	1846	2449	2654	2359	0	0	0	14	29	55	0	0	0
NM_000792.7	4	0	14	17	21	29	21	0	12	34	20	30	37	5	20	28	23	30	23	29	9	18	31	24	17	24	17	6	19	17	13	25	31	0	17	14	5	25	19	19	0	0	0	0	0	4	17	14	0
NM_000793.6	1	0	4	0	2	1	1	3	0	2	0	1	1	1	8	0	1	3	0	0	3	1	0	1	0	0	3	1	2	1	0	0	0	1	0	2	0	3	0	1	0	4	14	0	10	13	44	84	3
NM_000794.5	0	0	2	0	0	5	0	11	0	7	1	7	0	0	3	7	4	1	0	0	1	3	0	5	0	0	2	0	3	0	0	0	0	3	0	2	2	0	6	0	5	8	13	26	37	46	101	104	3
NM_000795.4	0	0	0	0	0	0	0	0	0	0	0	0	0	0	0	0	0	0	0	0	0	0	0	0	0	0	0	0	0	0	0	0	0	0	0	0	0	0	0	0	0	0	0	0	0	0	0	0	0
NM_000796.6	0	0	0	0	0	0	0	0	0	0	0	0	0	0	0	0	0	0	0	0	0	0	0	0	0	0	0	0	0	0	0	0	0	0	0	0	0	0	0	0	0	0	6	0	0	0	12	16	0
NM_000797.4	0	5	2	1	0	2	7	3	1	2	1	1	2	0	1	1	1	3	2	0	2	0	0	7	5	5	1	2	1	1	1	3	2	1	1	5	4	5	0	2	1	1	7	2	9	14	21	29	1
NM_000798.5	43	20	19	23	5	19	59	13	3	113	21	106	46	31	46	26	21	55	6	33	8	134	183	73	31	51	34	101	97	25	6	71	8	5	18	10	17	50	22	11	8	10	24	15	63	71	159	158	7
NM_000799.4	0	1	0	0	1	1	0	3	3	3	0	0	2	0	0	0	3	0	1	0	2	1	1	4	1	3	1	1	0	1	0	1	0	0	0	1	1	3	0	1	2	2	3	7	22	23	47	55	1
NM_000800.5	0	0	0	0	0	0	0	0	0	0	0	0	0	0	0	0	0	0	0	0	0	0	0	0	0	0	0	0	0	0	0	0	0	0	0	0	0	0	0	0	0	0	0	0	0	0	0	0	0
NM_000801.5	15111	12780	17101	15622	17877	16383	18732	19894	18969	15370	14581	13638	12019	14725	15548	16420	14889	16009	10687	16043	13597	12835	16806	11019	16053	14458	15721	10789	14159	17841	16113	14645	17397	18387	17318	13795	16336	14917	14365	17253	6	5	6	13	36	64	33	34	3
NM_000802.3	0	0	0	9	11	0	0	17	0	10	0	32	9	0	0	17	10	0	0	0	0	10	0	0	17	0	0	0	0	0	11	0	28	0	0	14	0	0	7	0	0	0	0	2	4	18	14	14	0
NM_000803.5	459	198	292	162	153	145	339	190	375	549	246	249	169	341	162	265	134	245	131	169	111	674	155	255	570	324	335	313	596	221	102	583	238	575	299	346	246	197	327	284	0	0	0	0	0	11	10	0	0
NM_000804.4	712	525	1031	608	579	1224	1289	1140	2606	851	475	834	729	1069	829	1059	637	4241	105	581	727	922	1237	620	15424	847	425	692	719	681	193	1016	24495	795	1104	705	847	2530	1188	974	0	0	0	0	0	1	0	0	0
NM_000805.5	0	0	0	0	0	0	0	0	0	0	0	0	0	0	0	0	0	0	0	0	0	0	0	0	0	0	0	0	0	0	0	0	0	0	0	0	0	0	0	0	0	1	0	0	2	3	6	3	0
NM_000806.5	0	0	0	0	0	0	0	0	0	0	0	0	0	0	0	0	0	0	0	0	0	0	0	0	0	0	0	0	0	0	0	0	0	0	0	0	0	0	0	0	3	0	0	0	1	0	6	4	0
NM_000807.4	0	0	0	0	0	0	0	0	0	0	0	0	0	0	0	0	0	0	0	0	0	0	0	0	0	0	0	0	0	0	0	0	0	0	0	0	0	0	0	0	0	0	0	0	0	0	0	0	0
NM_000808.4	0	0	0	0	0	0	0	0	0	0	0	0	0	0	0	0	0	0	0	0	0	0	0	0	0	0	0	0	0	0	0	0	0	0	0	0	0	0	0	0	0	0	0	0	0	0	8	4	0
NM_000809.4	0	0	0	0	47	0	145	0	0	0	0	0	0	0	0	0	1	0	0	1	0	0	0	0	1	0	0	0	0	0	0	1	0	0	0	0	0	1	0	0	0	8	13	25	30	29	78	59	0
NM_000810.4	0	0	0	0	0	0	0	0	0	0	0	0	0	0	0	0	0	0	0	0	0	0	0	0	0	0	0	0	0	0	0	0	0	0	0	0	0	0	0	0	0	0	0	0	0	0	0	0	0
NM_000811.3	0	0	0	0	0	0	0	0	0	0	0	0	0	0	0	0	0	0	0	0	0	0	0	0	0	0	0	0	0	0	0	0	0	0	0	0	0	0	0	0	1	2	6	3	4	1	3	7	0
NM_000812.4	0	0	0	0	0	0	0	0	0	0	0	0	0	0	0	0	0	0	0	0	0	0	0	0	0	0	0	0	0	0	0	0	0	0	0	0	0	0	0	0	0	0	0	0	0	0	0	0	0
NM_000813.3	0	0	0	0	0	0	0	0	0	0	0	0	0	0	0	0	0	0	0	0	0	0	0	0	0	0	0	0	0	0	0	0	0	0	0	0	0	0	0	0	5	9	6	16	17	24	62	56	0
NM_000814.6	0	0	0	0	0	0	0	0	0	0	0	0	0	0	0	0	0	0	0	0	0	0	0	0	0	0	0	0	0	0	0	0	0	0	0	0	0	0	0	0	0	0	5	0	1	0	5	6	0
NM_000815.5	0	0	0	0	0	1	0	0	0	0	0	0	0	0	3	0	0	0	0	0	0	0	0	0	0	0	0	0	0	0	0	0	0	0	0	0	0	0	0	0	2	0	5	1	5	8	12	8	0
NM_000816.3	0	0	0	0	0	0	0	0	0	0	0	0	0	0	0	0	0	0	0	0	0	0	0	0	0	0	0	0	0	0	0	0	0	0	0	0	0	0	0	0	0	0	0	0	0	0	0	0	0
NM_000817.3	0	0	0	9	8	10	1	0	0	0	1	7	4	4	0	0	5	0	1	0	1	0	0	4	11	6	1	0	0	1	12	3	5	0	2	1	3	0	0	0	0	4	0	0	0	0	0	0	0
NM_000818.3	0	0	0	0	0	0	0	0	0	0	0	0	0	0	0	1	0	0	0	0	0	0	0	0	0	0	0	0	0	0	0	0	0	0	0	0	0	0	0	0	3	2	4	4	5	20	19	34	1
NM_000819.5	2610	2651	3305	3007	2543	2894	2879	2538	1901	2523	2340	2507	2541	2888	2888	3154	3639	3075	2128	3018	2845	2805	2741	2124	2762	2427	2749	2539	2495	3131	2337	2842	3535	3039	2794	2985	3244	2672	2653	2774	0	3	0	5	0	0	0	0	0
NM_000820.4	105	167	147	50	125	123	319	169	292	191	131	127	129	84	125	118	189	130	90	104	245	160	78	111	472	83	228	79	150	78	143	85	152	280	136	172	168	144	169	93	2	5	4	5	15	26	55	47	0
NM_000821.7	308	787	261	874	1037	991	1154	717	799	753	445	723	787	1041	855	851	853	753	326	908	679	649	876	860	875	779	802	1041	858	735	281	1059	832	902	818	698	681	745	830	879	0	0	0	0	0	0	0	0	0
NM_000823.4	0	0	0	0	0	0	0	0	0	0	0	0	0	0	0	0	0	0	0	0	0	0	0	0	0	0	0	0	0	0	0	0	0	0	0	0	0	0	0	0	0	0	3	4	5	8	17	13	0
NM_000824.5	0	0	0	0	0	0	0	0	0	0	0	0	0	0	0	0	0	0	0	0	0	0	0	0	0	0	0	0	0	0	0	0	0	0	0	0	0	0	0	0	0	0	0	0	0	0	0	0	0
NM_000825.3	71	61	111	92	97	116	115	87	120	126	94	48	67	112	95	99	107	110	94	104	125	77	83	106	102	70	135	120	95	96	76	140	96	92	76	76	59	126	59	78	0	0	0	5	4	2	9	6	1
NM_000826.6	0	0	0	0	0	0	0	0	0	0	0	0	0	0	0	0	0	0	0	0	0	0	0	0	0	0	0	0	0	0	0	0	0	0	0	0	0	0	0	0	0	0	0	8	0	0	0	0	2
NM_000827.4	0	0	0	0	0	0	0	0	0	0	0	0	0	0	0	0	0	0	0	0	0	0	0	0	0	0	0	0	0	0	0	0	0	0	0	0	0	0	0	0	0	0	0	0	0	0	0	0	0
NM_000828.5	0	0	0	0	0	0	0	0	0	0	0	0	0	1	0	0	0	0	0	0	0	0	1	0	0	0	0	0	0	0	0	0	0	0	0	0	0	0	0	0	1	2	1	1	1	5	12	6	0
NM_000829.4	0	0	0	0	0	0	0	0	0	0	0	0	0	0	0	0	0	0	0	0	0	0	0	0	0	0	0	0	0	0	0	0	0	0	0	0	0	0	0	0	0	2	0	0	0	0	0	0	0
NM_000830.6	0	0	0	0	0	0	0	0	0	0	0	0	0	0	0	0	0	0	0	0	0	0	0	0	0	0	0	0	0	0	0	0	0	0	0	0	0	0	0	0	0	0	0	0	0	0	0	0	0
NM_000831.4	0	0	0	0	0	0	0	0	0	0	0	0	0	0	0	0	0	0	0	0	0	0	0	0	0	0	0	0	0	0	0	0	0	0	0	0	0	0	1	0	15	23	41	64	140	142	321	392	10
NM_000832.7	0	0	0	0	0	0	0	0	0	0	0	0	0	0	0	0	0	0	0	0	0	0	0	0	0	0	0	0	0	0	0	0	0	0	0	0	0	0	0	0	0	0	0	0	0	0	0	0	0
NM_000833.5	0	0	0	1	0	6	0	0	3	0	0	0	1	0	0	0	0	0	0	0	0	0	0	0	0	0	0	0	0	0	0	0	0	0	0	0	0	0	0	0	0	0	0	0	0	0	0	0	2
NM_000834.5	0	0	0	0	0	0	0	0	0	0	0	0	0	0	0	0	0	0	0	0	0	0	0	0	0	0	0	0	0	0	0	0	0	0	0	0	0	0	0	0	0	0	0	1	124	136	380	367	0
NM_000835.6	0	0	0	0	0	0	0	0	0	0	0	0	0	0	0	0	0	0	0	0	0	0	0	0	0	0	0	0	0	0	0	0	0	0	0	0	0	0	0	0	0	4	0	0	0	1	1	8	0
NM_000836.4	82	107	65	59	73	182	97	111	89	91	62	114	119	43	144	56	104	105	76	116	90	99	77	52	157	202	37	56	89	97	103	148	100	86	81	93	75	123	16	130	3	0	10	5	25	82	69	107	1
NM_000837.2	2073	1880	2018	1531	1950	2299	2678	1825	1666	1548	1850	2190	1727	2323	2416	2629	1565	2675	2036	2128	1982	2273	1935	2065	2120	2198	1916	1316	1931	2257	1947	2817	2217	2023	2434	2183	2107	2606	2105	2480	0	10	0	3	53	51	47	28	0
NM_000839.5	0	0	0	0	0	0	0	0	0	0	0	1	0	0	0	0	0	0	0	0	5	0	0	0	6	0	1	0	0	0	0	1	7	0	0	12	0	0	0	0	0	0	0	0	0	0	0	0	2
NM_000840.3	0	0	0	0	0	0	0	0	0	0	0	0	1	0	0	0	0	0	0	0	0	0	0	0	0	0	0	0	0	0	0	0	0	0	0	0	0	0	0	0	5	3	14	16	28	30	89	80	0
NM_000841.4	0	0	0	0	0	0	0	0	0	0	0	0	0	0	0	0	0	0	0	0	0	0	0	0	0	0	0	0	0	0	0	0	0	0	0	0	0	0	0	0	0	0	0	2	6	14	0	0	0
NM_000842.5	4	0	10	0	0	44	0	0	0	5	2	4	0	0	6	0	14	8	0	1	0	3	0	5	0	2	0	4	4	0	2	0	0	7	0	4	7	0	12	0	20	0	0	0	0	0	0	0	9
NM_000843.4	1	0	0	0	0	0	0	0	0	0	0	0	0	0	0	2	1	0	0	0	0	3	1	0	0	0	0	1	0	0	0	0	0	0	0	0	0	0	0	0	19	13	20	18	81	95	206	237	3
NM_000844.4	0	0	0	0	0	0	0	0	0	0	1	0	0	0	0	3	0	0	0	0	0	0	0	0	0	0	0	0	0	0	0	0	0	0	0	0	0	0	0	0	0	0	4	3	8	17	11	28	0
NM_000845.3	0	0	0	0	0	0	0	0	0	0	0	0	0	0	0	0	0	0	0	0	0	0	0	0	0	0	0	0	0	0	0	0	0	0	0	0	0	0	0	0	0	0	0	0	0	0	0	0	0
NM_000846.5	80	159	528	31	12	241	25	326	33	158	479	177	90	35	406	182	236	105	12	206	98	162	36	643	58	33	23	93	23	16	249	22	17	227	67	194	338	111	361	82	1	0	0	43	8	24	6	0	9
NM_000847.5	0	0	4	0	0	0	0	2	0	0	4	0	0	0	5	0	0	0	0	0	0	0	0	0	0	0	0	0	0	0	0	0	0	0	0	0	0	0	1	0	0	0	0	0	0	3	0	0	0
NM_000848.4	373	310	757	588	404	935	500	739	1138	1150	534	648	409	984	717	813	416	462	408	258	811	555	588	716	768	323	290	684	517	256	242	467	372	457	438	337	767	340	315	425	0	0	0	19	14	20	30	35	1
NM_000849.5	52	0	38	88	71	210	93	95	111	216	48	42	83	223	58	158	68	51	2	61	4	54	41	27	100	26	26	95	112	57	16	84	36	40	139	76	171	53	13	62	0	0	0	0	24	0	35	0	0
NM_000850.5	427	403	788	531	787	642	466	605	903	706	633	492	466	916	500	910	358	641	456	331	475	449	348	537	845	490	415	630	559	735	476	540	533	597	530	438	836	526	276	427	0	0	0	0	0	0	0	0	5
NM_000851.4	0	0	0	0	0	0	0	0	0	0	0	0	0	0	0	0	0	0	0	0	0	0	0	0	0	0	0	0	0	0	0	0	0	0	0	0	0	0	0	0	0	0	0	0	5	0	10	12	0
NM_000852.4	8413	8566	6303	8918	8354	10121	11339	11364	13479	9957	8639	9136	7710	9042	8648	9112	7962	8603	8664	8035	8375	9081	10098	9019	10340	9904	7305	6640	8562	8147	9763	11961	9558	8696	9560	7605	8661	8272	8462	8222	0	3	0	91	94	169	42	12	13
NM_000853.3	636	3890	0	0	1772	0	2379	4406	2454	0	4594	4608	3444	1911	1919	2507	3905	4020	0	1811	3229	2554	5033	2148	3934	3310	1499	3655	2114	0	2112	5470	4244	1841	0	2014	2251	1770	1876	1637	0	0	0	0	0	0	0	3	0
NM_000854.4	0	0	0	0	0	0	0	50	0	22	0	0	0	0	0	0	0	0	0	60	0	6	0	0	0	0	0	0	0	0	0	0	0	0	0	0	0	0	0	0	0	0	0	0	9	0	23	18	0
NM_000855.3	0	0	1	0	0	0	0	0	0	0	0	0	0	0	0	0	0	0	0	0	0	0	0	0	0	0	0	0	3	0	0	0	0	0	0	0	0	0	1	1	24	10	29	36	46	53	99	89	7
NM_000856.6	0	0	0	0	0	0	0	0	0	0	0	0	0	0	0	0	0	0	0	0	0	0	0	0	0	0	0	0	0	0	0	0	0	0	0	0	0	0	0	1	0	0	0	0	0	0	0	0	0
NM_000857.5	12	0	0	0	0	0	0	0	0	3	0	0	0	0	8	0	0	9	0	0	5	11	9	0	0	6	0	8	12	0	0	8	7	14	0	0	0	14	0	0	0	0	0	0	0	0	0	0	0
NM_000858.7	424	411	337	435	457	410	863	514	395	331	236	542	408	437	372	587	503	429	456	507	410	486	339	421	585	479	368	242	301	512	551	630	517	483	550	408	527	576	487	504	0	0	0	0	2	10	0	0	0
NM_000859.3	2357	2484	4044	2376	3979	3466	3333	1681	2046	2003	3827	1748	2687	2769	2540	2254	4067	3436	2662	4359	3148	2168	1994	2052	3278	1784	3860	1963	2041	3332	2912	3027	3367	3672	2635	3487	3961	3490	3118	4709	0	0	0	0	0	0	0	0	0
NM_000860.6	3898	3471	6384	5229	6679	4658	4679	4524	2926	1350	5768	3242	2393	4022	4677	3735	2376	3866	4847	5426	4117	1855	2798	3535	2718	3370	5305	3872	1746	7916	5858	3662	4953	5662	5511	4144	5227	5228	4934	3215	0	0	0	0	0	0	0	0	0
NM_000861.3	236	195	163	127	153	215	317	72	131	123	167	139	195	202	334	246	163	178	83	212	224	257	135	43	264	134	227	282	285	254	97	219	193	171	136	239	354	154	148	186	6	5	0	0	0	0	0	0	6
NM_000862.3	0	0	0	0	0	0	0	0	0	0	0	0	0	0	0	0	0	0	0	0	0	0	0	0	0	0	0	0	0	0	0	0	0	0	0	0	0	0	0	0	0	0	0	0	0	0	0	0	0
NM_000863.3	0	0	0	0	0	0	0	0	0	0	0	3	0	0	0	0	1	1	0	0	0	0	0	0	1	0	3	0	0	1	0	0	0	0	0	0	0	0	2	0	1	7	9	9	45	46	107	128	2
NM_000864.5	0	0	0	0	1	0	0	0	0	0	2	0	0	0	0	0	1	0	0	0	0	0	0	0	0	0	0	0	0	0	0	0	0	0	0	0	0	0	0	0	6	5	8	10	40	40	118	136	2
NM_000865.3	0	0	0	0	0	0	0	0	0	0	0	0	0	0	0	0	0	0	0	0	0	0	0	0	0	0	0	0	0	0	0	0	0	0	0	0	0	0	0	0	0	0	0	0	0	3	0	1	0
NM_000866.5	0	0	6	0	0	7	0	3	0	0	0	8	0	1	13	0	0	0	0	0	0	12	0	0	13	0	9	0	0	0	0	4	0	7	0	0	0	0	3	0	0	0	0	1	0	0	0	0	0
NM_000867.5	1	0	0	6	5	0	0	0	0	7	0	2	0	9	5	0	0	0	0	0	0	0	0	0	0	0	0	0	5	0	0	4	0	0	0	0	0	0	2	0	0	0	0	0	4	3	6	8	0
NM_000868.4	0	0	0	0	0	0	0	0	0	0	0	0	0	0	0	0	0	0	0	0	0	0	0	0	0	0	0	0	0	0	0	0	0	0	0	0	0	0	0	0	0	0	0	0	0	0	40	0	0
NM_000869.6	0	0	0	0	0	0	0	0	0	0	0	0	0	0	0	0	0	0	0	0	0	0	0	0	0	0	0	0	0	0	0	0	0	0	0	0	0	0	0	0	0	0	0	0	0	0	0	0	0
NM_000870.7	0	0	0	0	0	0	0	0	0	0	0	0	0	0	0	0	0	0	0	0	0	0	0	0	0	0	0	0	0	0	0	0	0	0	0	0	0	0	0	0	0	8	5	10	24	21	98	25	3
NM_000871.3	1	2	1	2	2	1	0	3	0	3	0	0	3	0	0	3	0	0	1	2	2	1	0	0	2	1	0	2	2	1	0	0	1	1	0	0	0	0	0	0	11	24	44	35	91	120	176	263	4
NM_000872.5	6	5	0	0	10	2	5	0	0	9	9	7	0	2	1	0	1	4	0	4	3	7	5	10	0	0	6	1	7	12	10	4	2	2	10	4	8	0	7	1	1	6	5	9	0	25	0	0	0
NM_000873.4	28	0	49	33	7	22	10	57	54	48	0	40	8	19	52	30	4	37	25	22	22	115	65	17	25	4	57	7	34	6	9	11	65	22	40	50	34	5	35	21	0	0	0	1	5	0	0	0	0
NM_000874.5	786	483	530	539	810	551	451	357	527	831	650	436	575	691	514	482	758	586	880	530	705	670	656	563	527	573	566	760	917	813	599	658	530	477	425	499	676	433	372	479	0	0	0	0	0	26	0	0	0
NM_000875.5	52	63	37	44	78	62	27	0	0	67	37	42	8	106	136	28	161	171	73	58	122	8	6	20	21	62	55	35	64	46	12	60	18	128	29	81	80	178	38	67	1	8	0	27	0	117	0	0	8
NM_000876.4	25588	20672	29459	27672	26107	28201	26918	19374	13937	21044	33472	25880	24188	28629	30417	26680	28124	27741	28654	29583	28432	26779	26228	27562	24283	27037	28637	28116	25394	25456	24827	25752	28885	29707	28342	29795	29004	24314	28721	32150	13	17	32	50	236	326	388	257	14
NM_000877.4	0	0	3	0	0	8	2	0	2	0	2	1	4	1	0	0	0	3	1	0	5	0	3	2	0	16	2	2	1	0	6	1	2	1	4	5	0	4	2	3	2	0	1	0	1	10	5	4	0
NM_000878.5	700	239	431	128	92	520	855	547	187	1886	66	636	2033	288	269	555	1540	1005	30	1012	767	1091	1124	350	1864	889	1480	806	2310	169	162	939	484	553	1454	664	205	749	725	79	8	6	16	0	92	136	120	243	5
NM_000879.3	0	0	0	0	0	1	0	0	4	3	0	0	0	0	0	0	0	1	0	0	0	0	0	0	0	0	0	0	0	0	2	0	0	0	0	0	0	0	0	0	0	0	0	0	0	0	0	0	0
NM_000880.4	202	149	241	103	115	124	156	3	78	252	126	122	189	86	117	132	177	141	53	166	140	179	256	109	99	234	208	204	248	66	43	302	174	161	140	200	99	115	122	128	0	0	0	0	0	0	0	0	0
NM_000882.4	11	0	6	8	6	0	5	0	6	0	0	0	0	1	0	6	11	11	3	8	9	0	9	7	0	0	6	5	0	0	0	0	0	0	3	0	0	0	0	0	0	0	0	0	0	0	0	0	0
NM_000883.4	0	0	0	0	0	5	3	9	23	0	0	0	0	0	0	0	0	0	0	0	3	0	0	0	0	4	0	0	0	0	0	9	0	0	0	0	0	0	0	0	0	0	0	0	0	0	0	0	0
NM_000884.3	1946	2292	2295	2399	2371	1831	1822	2169	2689	2820	2085	2063	2034	2701	1980	2024	1778	2258	1826	2100	2022	2029	1309	2584	2193	2297	1675	2211	2094	3018	2238	2147	2132	2260	1917	1765	2136	1716	2016	1806	0	2	0	0	5	11	0	0	4
NM_000885.6	8483	4096	7414	6407	2074	3127	4906	2958	695	6590	2006	9281	7919	5075	4072	7336	8528	8709	2092	5252	3582	6034	7419	4223	4025	5920	4516	8713	11699	3582	2664	5082	6591	4409	7145	5679	3083	4522	6473	3380	3	1	7	7	24	36	28	16	0
NM_000887.5	6208	15766	12203	17598	19484	13293	9839	12678	18437	7584	19621	10589	8067	14353	11168	12675	4700	13382	21435	13596	16584	5589	6901	17640	9427	4222	11571	3730	3183	23401	20620	4080	10780	10950	7497	9346	14088	8892	10153	12121	4	0	0	0	72	47	81	20	0
NM_000888.5	0	0	0	0	0	0	0	0	0	0	0	0	0	0	0	0	0	0	0	0	0	0	0	0	0	0	0	0	0	0	0	0	0	0	0	0	0	0	0	0	0	0	0	0	0	0	0	0	0
NM_000889.3	1315	497	623	809	1244	1066	2341	2081	1715	1161	617	740	847	931	853	1142	840	1203	932	788	723	1136	1228	641	2266	763	990	1009	924	759	1069	762	1872	1401	1666	847	566	1074	1137	1778	0	0	0	0	0	6	0	0	0
NM_000890.5	339	140	56	52	58	50	110	39	160	664	707	749	656	174	166	76	100	251	1257	167	472	423	207	819	320	299	105	452	195	281	275	164	87	83	70	125	174	151	139	28	14	0	36	34	82	52	241	46	4
NM_000891.3	274	153	304	224	120	165	351	49	186	323	296	171	299	205	170	125	378	231	253	309	552	124	251	202	212	95	315	202	136	251	240	229	140	278	225	177	159	253	180	298	7	5	16	10	34	46	103	75	3
NM_000892.5	16	0	54	0	0	0	16	0	0	4	2	0	0	0	0	0	3	0	20	10	29	27	8	0	0	5	9	7	0	7	6	0	33	0	24	0	0	14	38	13	0	0	0	0	0	0	0	0	0
NM_000893.4	0	0	0	0	0	0	0	0	0	0	0	0	0	0	0	0	0	0	0	0	0	0	0	0	0	0	0	0	0	0	0	0	0	0	0	0	0	0	0	0	0	0	0	0	0	0	0	0	0
NM_000894.3	3	4	10	2	2	6	9	12	5	0	4	3	4	4	12	8	1	9	0	3	5	5	9	7	6	3	5	1	2	5	2	2	3	4	6	0	2	3	3	7	2	0	5	1	5	10	12	15	0
NM_000895.3	77247	103634	83436	104783	103333	76984	69546	63394	94694	96068	92586	58103	72786	94628	76765	73465	65485	86898	70509	93486	74953	81037	97587	102272	71276	70707	83099	70162	77986	106040	93171	85278	94912	74695	49761	66109	85504	59287	73566	39600	0	0	0	0	125	52	0	6	0
NM_000896.3	4	0	0	0	0	0	5	0	0	0	0	0	0	0	0	2	0	1	0	0	0	1	0	2	1	0	1	35	0	0	0	0	0	0	1	0	0	1	68	1	0	0	11	0	14	6	17	10	0
NM_000898.5	28	27	31	24	18	60	0	0	0	40	0	61	70	0	56	0	117	38	0	58	0	30	0	29	68	0	131	29	0	0	19	0	0	350	26	34	34	64	151	21	2	3	1	0	9	16	13	8	0
NM_000899.5	0	17	82	91	98	112	38	47	10	0	28	119	20	13	12	59	0	0	0	29	0	27	30	43	0	0	0	59	31	0	0	0	0	42	76	56	37	25	36	35	0	0	0	0	7	28	0	0	0
NM_000900.5	5	3	0	0	0	3	0	6	0	4	0	4	5	1	1	1	5	10	0	0	4	0	3	2	2	1	2	1	1	1	3	0	1	1	1	1	0	7	2	1	1	2	5	1	6	3	15	15	1
NM_000901.5	158	123	226	51	218	188	233	156	144	222	166	238	247	205	184	232	303	205	152	233	260	325	359	238	147	268	138	266	281	129	122	239	215	114	195	76	121	307	222	219	0	0	0	0	0	0	0	0	0
NM_000902.5	9529	4974	11563	12972	8945	9326	7192	7426	3109	6839	3435	7079	4455	10771	13727	12086	10340	7626	4584	10655	8013	11482	7320	5887	4242	8214	6664	9808	10962	5473	6537	6698	8588	10749	9092	8566	10847	6433	7221	7114	0	0	0	0	0	17	0	0	0
NM_000903.3	618	508	826	1044	490	1303	680	833	673	574	941	668	604	387	623	766	777	548	1536	583	992	457	421	1047	500	744	589	478	478	695	1157	359	1283	739	785	739	774	644	704	738	0	0	0	25	18	40	0	0	0
NM_000904.6	1245	1578	964	2221	3301	1177	1957	916	2334	1382	2191	1483	995	2600	405	2182	1245	1904	1426	2080	546	579	2102	1186	899	490	697	646	2030	1813	1565	240	652	1402	2047	425	1120	1120	737	1226	0	0	0	0	0	2	0	0	2
NM_000905.4	0	0	0	0	0	0	0	0	0	0	0	0	0	0	0	0	0	0	0	0	0	0	0	0	0	0	0	0	0	0	0	0	0	0	0	0	0	0	0	0	0	0	1	0	0	1	1	2	0
NM_000906.4	0	33	0	29	0	0	0	0	0	0	0	12	0	0	15	0	0	0	0	0	3	0	0	12	0	0	0	0	5	0	0	0	0	0	0	0	0	0	0	0	0	0	0	0	0	0	0	0	0
NM_000908.4	0	0	0	0	0	0	0	0	0	0	0	0	0	0	0	0	0	0	0	0	0	0	0	0	0	0	0	0	0	0	0	0	0	0	0	0	0	0	0	0	0	7	5	0	17	1	32	28	1
NM_000909.6	0	1	1	0	0	2	1	0	0	2	0	0	0	0	0	0	2	2	0	2	0	5	1	1	0	1	0	1	4	0	0	1	1	0	0	0	0	0	0	0	2	0	0	0	2	0	0	1	1
NM_000910.4	0	0	0	0	0	0	0	0	0	0	0	0	0	0	0	0	0	0	0	0	0	0	0	0	0	0	0	0	0	0	0	0	0	0	0	0	0	0	0	0	0	0	9	5	23	28	55	47	6
NM_000911.4	7	2	3	5	3	3	11	2	0	5	6	8	8	5	4	5	2	6	9	2	2	6	4	2	2	15	2	5	8	3	5	2	2	3	0	3	1	3	8	0	30	26	45	35	174	184	412	484	14
NM_000912.5	0	0	29	0	6	76	142	0	8	11	0	33	16	0	63	6	0	11	0	5	34	21	65	10	0	59	12	14	62	0	0	43	0	0	12	0	0	41	30	9	2	4	5	1	0	0	0	0	1
NM_000913.6	23	9	11	12	13	10	46	23	16	26	0	33	19	18	11	20	9	23	2	7	20	22	23	8	28	18	16	3	20	7	10	29	23	17	29	11	15	31	0	0	0	0	0	0	0	4	7	7	0
NM_000914.5	0	0	0	0	0	0	0	0	0	0	0	0	0	0	0	0	0	0	0	0	0	0	0	0	0	0	0	0	0	0	0	0	0	0	0	0	0	0	0	0	0	0	0	0	0	0	0	0	0
NM_000915.4	0	0	0	0	0	0	0	0	0	0	0	0	0	0	0	0	0	0	0	0	0	0	0	0	0	0	0	0	0	0	0	1	0	0	0	0	0	0	0	0	0	0	0	0	0	0	0	0	0
NM_000916.4	0	0	39	0	0	86	12	0	0	0	0	0	0	0	0	0	117	0	0	9	0	0	0	0	0	0	0	0	0	0	0	0	0	0	0	0	0	0	0	0	0	0	0	20	72	2	100	100	0
NM_000917.4	3568	2228	3616	4448	3228	3603	3266	2399	1852	4372	2201	3154	2646	2831	2508	3356	2558	2703	2524	2781	2921	2740	3960	2960	2875	3960	2070	3221	3859	3560	1944	3851	3669	3481	3311	3070	3012	2266	2652	3005	0	0	0	0	30	19	0	0	0
NM_000918.4	23473	21674	21870	25043	21703	27816	26337	28879	25774	22458	22097	27690	21227	19515	20900	26630	19534	24601	26327	21837	24072	22859	23444	21742	21032	23803	21309	18311	22915	20341	27844	24510	24822	24106	22099	23755	23250	20518	19912	22114	0	0	0	0	37	59	18	0	2
NM_000919.4	0	0	0	0	0	0	0	0	0	0	0	0	0	0	0	0	0	0	0	0	0	0	0	0	0	0	0	0	0	0	0	0	0	0	0	0	0	0	0	0	0	0	0	0	0	0	0	0	0
NM_000920.4	10	38	20	16	27	25	19	16	26	4	51	8	28	23	18	25	9	25	34	23	26	15	13	23	17	12	12	12	3	20	27	20	26	22	15	21	32	15	25	21	0	0	0	0	1	0	0	0	2
NM_000921.5	0	0	0	0	0	0	0	0	0	0	0	0	0	0	0	0	0	0	0	0	0	0	0	0	0	0	0	0	0	0	0	0	0	0	0	0	0	0	0	0	0	0	0	0	0	0	0	0	0
NM_000922.4	1260	1737	1165	2682	2696	997	913	189	0	1094	2011	1284	1352	968	746	1240	936	1351	3076	1488	1350	709	1903	1926	679	1165	652	1836	1217	2831	1951	860	1509	714	1347	1460	1862	980	932	434	0	0	0	0	0	0	0	0	0
NM_000923.6	0	0	0	0	0	0	0	0	0	0	0	0	0	0	1	0	0	0	0	0	0	0	0	0	0	0	0	0	0	0	0	0	0	0	0	0	0	0	0	0	2	0	2	1	9	0	0	0	0
NM_000924.4	169	192	188	135	100	138	276	213	161	90	124	172	75	153	289	289	104	181	113	184	285	190	211	5	191	189	167	75	170	301	63	176	196	126	181	159	55	170	138	163	0	0	0	0	0	0	0	0	0
NM_000925.4	1781	1633	1691	1658	2080	1978	2002	1741	1889	2056	1774	1839	1976	1675	1766	1855	1987	1842	1521	1836	1830	1792	1993	1624	1780	1946	1705	1400	1830	2041	1797	1878	2007	1886	1848	1866	1958	1832	1962	1745	0	0	0	4	1	11	5	0	0
NM_000926.4	0	0	0	0	0	0	0	0	0	0	0	0	0	0	0	0	0	0	0	0	0	0	0	0	0	0	0	0	0	0	0	0	0	0	0	0	0	0	0	0	0	0	0	23	57	12	99	0	9
NM_000927.5	0	0	0	0	0	0	0	0	0	0	0	0	0	0	0	0	0	0	0	0	0	0	0	0	0	0	0	0	0	0	0	0	0	0	0	0	0	0	0	0	0	0	0	6	5	24	20	29	0
NM_000928.3	3	1	0	2	0	1	8	3	0	0	1	1	0	1	0	1	2	0	1	0	1	1	1	1	2	0	0	0	1	2	2	1	0	2	1	0	0	0	0	4	0	0	1	0	0	1	2	6	0
NM_000929.3	0	0	0	0	0	0	0	0	0	0	0	0	0	0	0	0	0	0	0	0	0	0	0	0	0	0	0	0	0	0	0	0	0	0	0	0	0	0	0	0	2	2	4	1	6	2	10	6	0
NM_000930.5	0	0	0	0	0	0	2	0	0	0	0	0	0	0	0	0	0	0	0	10	17	0	0	0	0	0	0	0	0	0	0	0	0	0	0	0	0	17	0	0	0	0	0	0	7	0	0	45	0
NM_000932.5	2718	2868	2403	2524	2598	3277	3241	2656	2983	2376	2476	3087	2157	2861	3085	3304	2557	3094	2470	3279	2412	2987	2985	2463	2720	3096	2362	1805	2848	3022	3156	3073	2876	3135	2616	2487	2350	3185	2341	2945	0	1	0	0	0	0	0	0	0
NM_000933.4	0	0	0	0	0	0	0	0	0	0	0	0	0	0	0	0	0	0	0	0	0	0	0	0	0	0	0	0	0	0	0	0	0	0	0	0	0	0	0	0	0	0	0	0	0	0	0	0	0
NM_000934.4	0	0	0	0	2	0	22	0	0	0	0	31	52	7	0	0	38	114	0	3	0	2	0	0	2	0	0	0	0	0	0	0	0	17	16	0	78	46	0	0	0	0	9	0	15	10	24	78	0
NM_000935.3	46	0	0	0	0	0	0	0	0	0	0	0	0	0	0	0	18	0	22	0	15	0	0	0	0	14	0	0	6	0	0	0	0	0	9	0	0	0	0	0	0	1	3	4	4	12	10	13	0
NM_000936.4	0	0	0	0	0	0	0	0	0	0	0	0	0	0	0	0	0	0	0	0	0	0	0	0	0	0	0	0	0	0	0	0	0	0	0	0	0	0	0	0	0	0	1	2	1	0	0	1	0
NM_000937.5	12479	14596	15831	14840	15465	16186	16874	13253	12929	11567	15989	13827	11632	15817	17233	14520	12110	16513	14811	14894	14511	13603	12119	13202	12733	12553	14628	10901	11986	16369	14670	15122	14130	16570	12749	12972	15137	14030	14371	15980	11	21	32	30	149	190	204	138	6
NM_000938.3	6172	5828	6867	6345	6638	6290	6548	3813	2927	5554	6235	5642	5494	6686	6283	6102	6537	6544	5646	6424	6053	6252	6421	5806	5456	5379	6201	5848	6697	7689	5268	6500	6687	6630	6256	6439	6551	5999	6294	5982	0	0	0	9	0	17	0	0	0
NM_000939.4	68	86	61	39	18	53	101	42	33	28	41	33	45	51	31	43	53	69	27	29	57	38	73	44	44	24	24	31	26	55	36	72	29	39	70	31	82	85	35	40	0	5	7	1	0	0	0	0	1
NM_000940.3	1	4	4	1	1	7	0	8	6	0	28	12	2	0	2	2	13	2	3	1	0	3	0	3	0	2	0	2	0	0	0	3	0	0	2	1	3	10	3	1	1	0	0	0	0	1	0	1	0
NM_000941.3	10428	12361	12451	11046	13292	15229	16558	14450	11941	8642	11678	11639	8138	13251	13816	13567	10398	15079	8566	13743	13270	11380	12602	8890	13693	10931	10814	7197	8829	13066	10503	12150	14999	14414	13741	10186	15246	14945	13846	17213	0	3	5	13	37	58	9	13	2
NM_000942.5	9056	7668	9282	8790	8461	9677	10241	11521	10890	10680	8065	9087	8645	7388	8072	10002	8542	9685	9459	8991	9578	8896	9721	7770	9949	9371	7923	7398	9544	8160	9771	9681	10171	9704	9126	8728	9104	7779	7883	9525	0	0	2	11	25	48	42	4	3
NM_000943.5	1875	1952	2729	2181	1635	2818	2507	3109	1829	2310	1913	2752	2653	1797	1997	2834	2568	2354	1426	2562	2830	2287	2451	1781	2432	2559	1987	1850	1895	1466	1503	3113	2795	2565	2080	2586	3702	2048	1528	2223	2	0	1	3	7	10	8	13	0
NM_000944.5	0	0	0	0	0	0	0	0	0	0	0	0	0	0	0	0	0	0	0	0	0	0	0	0	0	0	0	0	0	0	0	0	0	0	0	0	0	0	0	0	0	0	0	0	0	0	35	0	0
NM_000945.4	4887	4496	6132	5575	5772	5453	6214	4706	4529	4608	5240	4859	4351	5115	5297	4887	5547	5092	4398	5573	5271	4696	4592	4407	4568	5236	5085	5027	4993	6417	4607	5032	5448	5997	5221	5134	5401	5157	5535	5252	3	0	7	17	24	38	31	27	4
NM_000946.3	469	349	686	481	483	485	465	460	415	432	481	475	435	452	501	466	475	548	426	522	452	491	361	551	356	433	399	483	482	554	412	447	468	561	475	379	473	483	464	570	0	1	1	1	2	3	4	3	0
NM_000947.5	505	493	597	397	498	533	561	539	429	570	392	514	480	586	488	551	584	505	454	507	500	406	500	368	502	516	504	475	550	586	481	420	573	617	510	512	564	502	507	486	0	0	0	0	1	0	0	0	0
NM_000948.6	0	4	0	0	2	3	3	2	1	1	1	9	0	0	0	0	1	3	0	8	1	6	0	4	6	0	0	0	4	1	1	4	3	2	0	0	6	0	2	0	0	1	0	1	0	1	0	0	0
NM_000949.7	0	0	0	0	0	0	0	0	0	0	0	0	0	0	0	0	0	0	0	0	0	0	0	0	0	0	0	0	0	0	0	0	0	0	0	0	0	0	0	0	0	0	0	0	0	0	0	0	0
NM_000950.3	0	0	155	28	0	29	31	35	0	0	81	3	0	0	0	0	47	0	1	0	76	36	0	0	30	0	1	0	0	84	61	35	29	0	0	0	31	0	0	0	0	0	0	0	0	0	0	0	0
NM_000951.3	0	4	0	0	0	11	0	0	0	2	10	16	0	0	7	0	11	0	0	12	0	0	0	3	0	0	0	0	5	0	0	0	0	0	0	0	0	0	14	0	0	0	0	0	0	0	0	0	0
NM_000952.5	13751	13212	15783	18529	16282	14281	13571	12465	16856	11554	17155	12621	13695	13276	13765	13582	12856	13804	14315	13728	13854	15984	12855	12163	14413	12029	15837	9973	13928	14443	11567	12465	14904	16470	14700	17176	15154	12238	13089	15066	6	0	12	16	70	94	89	0	6
NM_000953.3	25	7	10	5	1	13	31	18	1	73	0	8	33	0	21	11	117	15	0	47	18	68	0	21	20	0	0	32	95	0	0	20	7	0	30	37	4	8	23	3	0	3	6	11	11	0	0	0	3
NM_000954.6	15	5	3	5	4	8	32	11	6	36	3	22	17	1	7	16	25	20	0	10	5	11	24	9	31	8	17	0	13	1	0	2	5	9	7	14	1	26	14	0	0	0	1	2	0	5	1	7	1
NM_000955.3	0	0	0	0	0	0	0	0	0	0	0	0	0	0	0	0	0	0	0	0	0	1	0	0	0	0	0	0	0	1	0	0	0	0	0	0	0	1	0	0	6	1	10	2	16	27	40	59	0
NM_000956.4	460	373	428	518	542	523	596	308	691	793	461	306	373	360	415	283	774	447	278	498	713	260	291	323	549	466	560	326	696	597	662	483	558	702	851	634	393	569	650	301	3	3	7	8	20	46	62	74	0
NM_000958.3	7216	4015	6994	4035	5072	6653	8464	5981	4502	7506	3580	6010	5352	5913	7139	6061	6543	5422	3457	7204	4979	7486	7114	3600	6243	8189	6273	6078	7311	6104	3618	6212	6291	5886	7525	5767	4752	7358	6030	5302	5	3	8	3	56	101	104	108	6
NM_000959.4	22	26	15	3	0	51	11	43	0	23	32	30	16	3	78	10	0	57	3	22	18	15	1	23	2	6	2	12	2	4	13	4	5	18	9	16	19	9	46	5	0	8	10	13	19	25	33	19	0
NM_000960.4	0	0	0	5	0	3	13	0	0	0	0	0	0	0	0	0	0	0	0	0	0	0	0	0	0	0	0	2	0	0	0	0	0	0	0	0	0	0	0	0	0	0	11	0	0	0	0	0	0
NM_000961.4	1	3	0	3	0	0	13	0	0	1	0	6	3	1	1	2	8	6	8	3	6	0	7	2	6	1	0	5	8	0	1	5	3	1	0	2	2	6	0	0	5	7	13	22	88	72	196	221	4
NM_000962.4	43	19	0	0	0	0	0	0	0	0	0	0	0	0	0	0	0	0	0	14	0	2	0	0	0	0	0	0	0	0	10	8	0	0	0	30	0	0	0	0	0	0	0	0	0	0	0	0	0
NM_000963.4	328	187	404	307	381	360	341	282	244	350	217	264	228	219	294	190	239	262	247	277	233	311	314	244	242	1979	218	369	289	286	202	219	280	230	277	226	185	254	255	248	1	2	8	7	19	17	23	22	2
NM_000964.4	1183	702	1157	935	1046	1858	1853	1679	1118	515	1071	1105	676	1423	1615	1787	653	781	739	894	726	1640	1660	681	1034	1453	1029	1153	1070	973	875	1597	1595	1418	1491	506	1055	1166	1626	1552	0	0	0	2	4	0	12	20	0
NM_000965.5	0	0	0	0	0	0	0	0	0	0	0	0	0	0	0	0	0	0	0	0	0	0	0	0	0	0	0	0	0	0	0	0	0	0	0	0	0	0	0	0	0	0	0	0	4	0	0	0	0
NM_000966.6	27	0	0	15	17	0	24	7	6	53	7	9	46	24	46	31	19	48	0	0	12	5	93	5	55	0	47	0	43	0	6	34	43	15	0	39	0	25	27	0	1	0	0	5	0	0	0	0	6
NM_000967.4	37770	38056	29963	37930	36394	31638	33805	31748	46152	49643	37879	41197	34468	42219	28627	39475	34724	39562	43797	39718	33196	38604	47047	53884	38613	38737	27944	39204	42877	55745	41748	49730	36015	35456	32710	29812	31992	31468	34147	28210	3	5	15	133	125	359	124	99	29
NM_000968.4	39931	41268	34267	46093	43891	32718	33917	30532	48350	52675	43946	39902	33367	42191	31048	37946	38342	42795	49311	39892	35266	37515	50496	59777	38431	40501	32959	45435	46877	64273	47287	50119	38080	35858	35611	30792	33816	33672	40668	29337	7	6	7	113	153	270	183	124	16
NM_000969.5	18531	18076	15213	19460	18061	14435	15270	12640	20778	24995	20682	20041	15919	19732	13697	16279	18126	19283	23170	19846	17338	17871	23759	29589	16930	19060	15097	22931	20395	29187	19419	23529	17194	16438	15565	14443	15630	15744	19097	13478	5	8	15	38	71	119	70	34	7
NM_000970.6	23883	23698	20385	25469	24758	20957	21393	19735	30904	33531	25336	24451	21408	24328	18994	22441	24020	25087	27238	25411	22107	24344	31960	35286	22520	25159	19710	28340	28338	34715	27143	29821	22907	21586	21346	18688	20729	20492	24917	17811	1	0	5	72	43	111	13	7	15
NM_000971.4	24752	24532	21423	26709	24259	19750	20544	18560	28826	32225	26208	26083	20963	25911	19207	22287	23016	25928	28751	24570	22253	23798	31393	35958	22879	25897	19522	30296	27913	36391	25604	30890	23565	21933	20573	19240	21418	20122	25015	18685	5	11	18	70	82	128	63	28	17
NM_000972.3	25526	24167	21348	28148	24465	20435	21548	20202	31230	34400	26687	26961	21568	27010	18999	24125	23215	27305	30970	25706	23199	25967	32556	38524	24728	26260	20260	28774	29562	36827	26435	32820	24079	22745	21245	19569	21896	21215	25207	19134	7	11	19	100	138	242	218	274	14
NM_000973.5	17558	20696	14274	18424	16505	17969	16513	19237	26975	21690	17638	21260	15878	21170	13980	19902	14034	19903	21402	21013	18632	15976	20253	24432	20376	20117	13090	18275	19383	22678	18863	23467	19732	18391	17336	14234	17859	17314	17304	14789	0	1	0	51	60	157	27	5	9
NM_000975.5	9427	7669	7748	8911	7417	7011	7511	6596	10190	11633	8157	9017	7225	8985	6564	8330	8954	9218	8726	8549	7591	9020	10852	11580	7277	8160	6732	10432	10879	10755	7742	10248	7541	7382	6523	5978	7201	7122	7915	5840	0	1	0	13	22	45	22	9	0
NM_000976.4	18660	17126	15717	17358	16908	16669	14744	15160	25175	27836	19562	20856	17620	19408	14453	18395	19077	19830	21908	20046	18695	21420	25168	27711	18859	20259	13716	21829	22813	28797	19169	23154	17879	16600	14851	14404	18251	16303	19340	15224	2	4	6	55	92	172	66	25	9
NM_000977.4	16714	17672	11473	17220	15307	13981	16663	14589	25648	26209	18307	19942	16808	18885	12464	18077	15701	18960	19373	18416	16506	18860	23523	29032	20512	19945	12770	19669	21549	23821	18337	24559	15907	14802	16008	14475	15527	16981	17016	12980	5	2	11	62	49	144	47	17	9
NM_000978.4	19333	18432	15223	21459	18995	15164	16397	14913	26164	26434	22355	20211	16921	21211	14157	18609	18597	20517	24552	21400	18790	19117	24292	31835	16965	19458	14338	23410	21264	29563	20830	24381	18480	16666	15751	14651	17645	16290	18889	14126	4	3	6	46	72	147	67	62	7
NM_000979.4	7893	9100	6414	8018	7718	7592	8468	8379	12463	11647	9324	9687	7441	9058	6337	8924	7287	8925	9396	8992	7745	8867	10715	11767	10199	9402	6307	8061	9378	11260	9043	11649	8013	7610	7637	6996	7640	8341	8095	6529	0	0	0	19	29	92	21	2	10
NM_000980.4	11576	13774	8300	10577	10932	10658	13504	11192	16939	15271	13323	15270	11381	12416	9110	14236	10808	14355	12227	14409	12273	13225	16153	17168	14221	14171	9172	10478	13078	14425	12811	16714	11457	10541	11836	10959	12646	14371	13149	9985	3	9	13	61	95	170	136	117	6
NM_000981.4	24942	24471	19575	24447	22856	21192	24103	21770	32078	33320	26161	27681	23002	25622	19351	25928	23897	27060	28818	26616	24308	26226	31723	35131	25063	26614	19650	26239	27674	32481	24548	32047	23741	21911	21904	20491	23598	22477	24056	20284	1	2	2	71	102	217	94	53	10
NM_000982.4	24067	20943	17539	21217	17374	17630	19237	16610	29356	31967	22942	23986	19623	22185	16403	20906	23667	23841	22805	23713	20954	22340	29391	32888	19336	24052	17913	30612	26832	28441	17697	28226	20277	18304	18501	17952	20271	20507	25472	17076	11	6	20	43	60	113	83	57	20
NM_000983.4	14973	13510	12216	15042	13965	11599	12997	11618	18396	20131	14542	14719	13240	14972	11324	14138	14555	15668	16523	14260	13380	14846	18679	21025	13643	15283	11641	17522	17340	20369	13569	18384	13927	12549	12093	11423	12345	11968	14075	10760	5	4	12	33	62	81	56	52	11
NM_000984.6	16316	14613	12465	16473	13784	12641	13644	12190	17388	23655	16120	17139	14618	15505	11341	15577	16038	16897	16961	16552	14643	17261	20480	23633	14556	16062	12653	19221	20272	20400	14021	21148	15027	13024	12744	12616	13402	13105	14830	11511	11	4	4	39	88	157	126	87	8
NM_000985.5	361	423	653	453	391	362	344	311	486	470	455	441	313	516	292	336	381	445	456	485	355	424	517	497	370	400	314	488	415	589	314	492	370	343	338	309	376	344	444	283	0	0	0	1	3	5	3	1	0
NM_000986.4	9128	7686	7189	8568	7211	6603	7404	7037	10748	11967	9702	9643	7771	8952	6569	8060	8860	9773	10716	9143	8657	8661	11225	12973	7698	8896	7134	10668	9716	12046	8548	10134	7830	7840	7116	7191	8598	8083	9091	6911	2	2	5	32	34	98	40	18	1
NM_000987.5	21512	19317	16147	20526	16818	14765	16662	13843	23955	26710	22741	22665	16887	21281	15138	19289	19862	22696	25076	21311	20072	20211	26543	33039	16732	20540	16229	26184	23127	29652	17498	24911	18179	16400	15846	15178	18591	17704	21422	15014	1	0	0	46	65	124	34	3	12
NM_000988.5	13455	9377	8787	10748	8079	8440	9918	8694	13795	15106	14994	14211	10389	11245	8900	10947	11556	13115	13760	13355	12252	11003	14185	17716	8873	11699	9832	14600	13278	14291	10061	13500	10806	9824	9313	10289	12196	12032	13678	10280	0	0	1	40	39	77	27	2	2
NM_000989.4	21108	17991	15928	19417	17177	15831	17712	15247	22457	27861	19835	21882	18308	20193	15474	20182	20363	22308	21242	20891	19467	21758	27824	29012	17545	21672	15474	25341	25693	26203	18309	26042	18317	16652	16178	15773	18178	17534	19703	15569	0	0	0	40	59	136	41	6	4
NM_000990.5	20621	19510	13936	18961	15580	15293	17867	16151	25031	24479	21188	23322	17843	18409	14991	18859	17910	21399	23276	22707	19722	20795	24723	17135	19879	21292	16030	20640	23622	23417	19789	26345	18154	16940	14996	15924	16990	17925	20212	16046	9	11	16	55	131	174	152	115	8
NM_000991.5	4295	5761	3586	4455	4163	4647	6029	5539	6500	5047	4672	6670	4973	4923	4112	5503	4048	5828	5177	5447	4865	5914	6654	6589	7321	6545	3341	3356	4665	5998	5825	7456	4778	3996	4887	4520	5151	6228	4314	3773	7	7	11	60	171	242	255	130	5
NM_000992.3	11181	11023	8364	11519	10292	9672	10449	10020	14844	14224	11697	13494	10604	12030	8540	11695	9716	12511	13556	11959	10640	11681	14310	16168	11313	11889	9097	11406	12389	15013	11921	14697	10228	9734	9761	8800	10873	10946	11022	8457	0	4	0	47	100	157	141	101	9
NM_000993.5	6847	6178	4999	6706	5598	4500	5780	5492	8256	9254	6927	7164	5755	6309	5016	6614	6570	6544	6973	6776	5909	6276	7797	9735	5871	6309	5018	8533	8162	9631	6254	8204	5878	5310	5320	5088	5776	5613	6799	4738	0	2	1	17	15	21	3	2	1
NM_000994.4	18361	15499	13573	16957	16307	14441	14758	13839	23153	26897	18028	19641	15098	18689	12572	17943	18037	19911	20302	17826	16732	18495	24550	27864	16043	18172	14106	21726	21531	23535	17709	22515	15480	14216	13524	13155	15906	14848	17720	12483	1	5	8	18	51	101	22	16	0
NM_000995.5	126	118	177	222	168	133	124	86	217	132	274	187	146	149	118	168	142	151	228	177	137	145	113	221	122	124	188	176	101	251	252	175	176	179	134	129	170	159	229	185	0	2	0	2	4	1	0	0	5
NM_000996.4	9061	8443	7324	9603	8325	7300	7772	7379	12053	13585	9425	9595	8077	9207	6650	8795	8898	9523	10178	9255	8375	9069	11710	13096	8506	8887	7083	11252	10933	13551	9071	11313	8212	7242	7160	6710	7915	7728	8998	6243	1	2	2	39	14	64	27	8	5
NM_000997.5	426	545	451	490	504	579	580	178	253	412	509	552	414	663	615	437	513	556	716	601	551	398	522	619	418	442	683	581	564	616	405	670	443	409	397	479	472	557	494	346	14	6	18	43	69	77	140	176	10
NM_000998.5	20141	16335	14886	18553	14902	15487	15460	14017	24757	26769	19318	20878	15576	17815	13256	19227	17620	19348	20917	19110	16834	19666	23994	28544	16042	18085	13909	23347	22815	24918	17726	22270	16177	14192	13908	14320	17126	14987	17379	13007	1	3	1	42	31	102	43	38	10
NM_000999.4	7554	7022	6055	7694	6661	5989	6874	6835	10571	10899	8047	8076	6551	7785	5473	7342	7201	7918	8719	8056	6965	8161	8887	11398	6803	7991	5677	8666	9052	10158	7546	9641	6748	5986	5940	6037	6733	6319	7419	5812	0	0	0	20	31	61	38	24	4
NM_001000.4	16042	12302	11197	13648	10090	9755	11218	10734	18375	20807	17169	15561	13075	13584	10665	13934	14876	16407	18703	16263	15628	14679	18397	23949	11119	14379	11002	19777	17486	18461	13136	16799	12377	10980	10516	12597	14050	12878	14666	11910	2	0	1	22	17	52	12	5	5
NM_001001.5	5780	5111	6019	5725	5941	5794	6382	6098	8241	7184	5437	5255	4692	6550	4549	5004	5756	5806	5339	5783	5643	5616	6260	6358	6187	5953	5073	5784	5831	6829	5409	7428	5434	5704	4978	4993	5761	5131	5451	4860	3	0	0	5	21	50	29	11	1
NM_001001132.2	0	0	0	0	0	0	0	0	0	0	0	0	0	0	0	0	0	0	0	0	0	0	0	0	0	0	0	0	0	0	0	0	0	0	0	0	0	0	0	0	0	0	0	0	0	0	0	0	0
NM_001001290.2	0	3	0	4	0	4	0	0	39	27	14	20	0	0	4	0	0	10	23	11	18	19	17	25	0	0	8	42	40	4	37	0	6	0	0	9	14	21	0	0	0	0	0	0	0	0	0	1	0
NM_001001317.5	0	0	0	0	0	0	0	0	0	0	0	0	0	0	0	0	0	0	0	0	0	0	0	0	0	0	0	0	0	0	0	0	0	0	0	0	0	0	0	0	1	1	2	2	2	1	4	6	0
NM_001001323.2	0	0	0	0	0	0	0	0	0	0	0	0	0	0	0	0	0	0	0	0	0	0	0	0	0	0	0	0	0	0	0	0	0	0	0	0	0	0	0	0	0	0	0	0	0	0	0	0	0
NM_001001325.2	0	0	0	0	0	0	0	0	0	0	0	0	0	0	0	0	0	0	0	0	0	0	0	0	0	0	0	0	0	0	0	0	0	0	0	0	0	0	0	0	1	2	2	0	0	0	0	0	0
NM_001001329.3	1470	1268	1594	1285	1724	1793	1207	1101	1953	1674	1785	1313	1459	1080	1447	1705	1647	1707	1643	1252	1584	605	1575	2047	2034	1555	1406	1970	1646	1437	1947	1271	2346	1241	1395	1355	1236	1177	1593	1144	0	0	0	15	8	16	0	0	3
NM_001001330.3	5462	4618	7027	6602	5052	5257	5441	3736	2347	4455	4744	5968	4114	5352	5614	4611	5695	6613	5230	5934	5817	6266	5088	4219	3866	5000	5193	6137	5240	7987	4307	4785	6163	5815	6782	5528	5049	4347	4805	5673	1	6	6	10	48	62	48	61	4
NM_001001331.4	0	0	0	0	0	0	0	0	0	0	0	0	0	1	0	0	0	0	0	0	0	0	0	0	0	0	0	0	0	0	0	0	0	0	0	0	0	0	0	0	0	0	0	0	0	0	0	0	0
NM_001001342.2	129	14	94	256	0	85	85	130	43	44	41	177	0	52	65	27	58	88	48	80	19	35	32	160	0	127	0	177	275	40	38	141	145	21	32	56	65	23	76	37	7	0	6	3	9	27	29	47	0
NM_001001343.4	3	1	3	0	2	3	1	0	0	2	2	4	4	0	2	1	0	2	1	0	5	0	1	3	1	2	0	0	2	0	0	1	1	0	0	0	0	2	2	1	7	5	5	5	19	34	64	65	0
NM_001001344.3	0	0	0	0	0	0	0	0	0	0	0	0	0	0	0	0	0	0	0	0	0	0	0	0	0	0	0	0	0	0	0	0	0	0	0	0	0	0	0	0	0	0	0	0	0	0	0	0	0
NM_001001346.3	3	1	4	1	3	8	9	2	3	7	9	1	1	5	10	4	12	4	1	6	8	4	8	7	3	1	4	3	3	3	1	8	4	3	1	4	5	3	3	5	0	1	1	10	8	10	29	34	0
NM_001001349.2	93	90	303	145	299	132	197	180	563	483	295	120	178	97	58	215	191	321	8	182	58	312	0	0	0	81	1	96	125	316	125	3	288	377	273	124	161	169	161	113	0	0	0	0	0	0	0	0	0
NM_001001389.2	0	0	0	0	0	0	0	0	0	0	0	0	0	0	0	0	0	0	0	0	0	0	0	0	0	0	0	0	0	0	0	0	0	0	0	0	0	0	0	0	0	0	0	0	0	0	0	0	0
NM_001001390.2	115	115	65	100	52	34	13	48	48	62	62	24	94	47	76	103	85	40	67	141	93	72	11	57	60	34	73	14	112	49	42	9	28	66	144	147	87	57	81	0	0	0	0	0	0	0	0	0	0
NM_001001391.2	668	684	938	767	768	516	466	328	416	504	657	485	585	543	399	519	581	590	592	731	573	387	677	557	439	412	752	551	656	591	359	551	640	762	577	537	677	463	579	483	0	0	0	0	4	9	3	2	0
NM_001001392.2	0	2	0	0	2	0	0	1	2	0	3	0	0	0	0	0	0	0	0	2	0	0	0	0	0	0	3	1	0	0	1	0	1	0	1	1	2	0	2	1	0	0	0	0	0	0	0	0	0
NM_001001394.4	0	0	0	0	0	0	0	0	0	0	0	0	0	0	0	0	0	0	0	0	0	0	0	0	0	0	0	0	0	0	0	0	0	0	0	0	0	0	0	0	2	8	12	5	21	17	52	70	1
NM_001001395.2	0	0	0	0	0	0	0	0	0	0	0	0	0	0	0	0	0	0	0	0	0	0	0	0	0	0	0	0	0	0	0	0	0	0	0	0	0	0	0	0	0	0	0	0	0	0	0	0	0
NM_001001396.3	27	30	65	40	22	89	186	133	137	11	0	70	0	19	0	0	33	3	0	0	28	104	49	149	225	0	19	0	9	0	147	7	27	0	0	56	0	0	106	22	11	0	0	0	10	0	59	41	0
NM_001001410.3	904	1037	805	760	955	1127	1368	1426	1427	953	997	1038	916	1115	950	1267	880	1119	705	1057	1003	1022	1136	854	1301	1081	863	680	849	1083	959	1219	1168	1122	1272	1120	1237	1266	1018	1056	2	2	5	7	9	22	21	24	2
NM_001001411.3	0	0	0	0	0	0	0	0	0	0	0	0	0	0	0	0	0	0	1	0	0	0	0	0	0	0	0	0	0	0	0	0	0	0	0	0	0	0	0	0	4	3	3	4	8	8	18	22	4
NM_001001412.4	14	23	75	77	130	90	38	106	9	22	6	2	22	14	10	35	40	50	8	74	23	17	24	6	20	15	39	18	9	131	38	22	193	50	44	22	94	10	51	39	5	13	16	23	55	78	151	181	3
NM_001001413.3	0	1	0	0	0	0	0	0	0	0	0	0	0	1	0	0	0	0	0	0	0	0	1	0	0	0	0	0	0	0	0	0	0	0	0	1	0	0	0	0	0	0	0	0	23	31	53	10	0
NM_001001414.2	3	6	7	7	11	14	9	22	7	13	6	4	3	2	8	2	2	1	0	7	7	6	11	22	9	4	24	1	1	23	20	0	4	16	6	9	8	3	2	6	1	1	3	5	24	14	43	67	0
NM_001001415.4	7	0	8	5	3	6	4	0	1	1	2	10	1	3	4	5	2	5	6	4	2	6	3	0	0	10	3	3	4	9	2	6	2	6	6	0	1	7	3	2	0	0	0	0	0	1	0	0	0
NM_001001417.7	0	3	0	0	0	1	0	0	3	3	0	0	0	0	0	0	0	0	0	0	1	0	0	0	0	0	0	0	0	0	0	0	0	0	0	1	2	0	0	0	3	2	3	3	26	37	76	84	0
NM_001001418.6	0	0	0	0	0	0	0	0	0	0	4	0	0	0	0	0	0	0	0	0	0	0	0	0	0	0	0	0	0	0	0	0	0	0	0	0	0	0	0	0	0	0	0	0	0	0	0	0	0
NM_001001419.3	254	208	201	186	97	164	162	102	0	227	170	103	34	151	167	170	80	141	301	296	42	300	206	207	0	135	154	114	163	80	0	249	213	223	210	202	38	200	255	130	0	0	0	0	0	0	0	0	0
NM_001001420.3	726	532	911	964	826	627	1106	214	135	695	495	679	821	850	1138	591	636	837	483	458	356	1091	413	348	506	649	360	968	543	1241	437	770	783	328	630	976	469	485	1009	724	0	0	0	3	0	0	0	4	0
NM_001001430.3	0	0	0	0	0	0	0	0	0	0	0	0	0	0	0	0	0	0	0	0	0	0	0	0	0	0	0	0	0	0	0	0	0	0	0	0	0	0	0	0	0	0	0	0	0	0	0	0	0
NM_001001431.3	0	0	3	0	0	0	0	0	0	0	0	0	0	0	0	0	0	0	0	1	0	0	0	0	0	0	0	0	0	0	0	0	0	0	0	0	0	0	0	0	0	0	0	0	0	0	0	0	0
NM_001001432.3	0	0	0	0	0	0	0	0	0	0	0	0	0	0	0	0	0	0	0	0	0	0	0	0	0	0	0	0	0	0	0	0	0	0	0	0	0	0	0	0	0	0	0	0	0	0	0	0	0
NM_001001433.3	502	330	9	891	485	1	17	19	0	596	596	0	18	72	0	227	129	108	356	220	448	670	110	1172	58	767	403	481	160	22	235	56	0	170	160	298	0	13	1	230	0	0	0	1	0	1	81	103	0
NM_001001436.4	151	137	113	181	123	144	154	140	204	121	146	177	121	129	125	206	151	131	130	139	135	165	137	59	117	165	115	190	153	148	109	105	137	228	145	212	178	115	154	167	0	0	0	0	0	0	0	0	0
NM_001001437.4	17	84	0	0	6	15	0	0	0	12	22	0	17	0	0	0	0	47	0	0	8	0	0	0	9	0	4	0	16	29	0	0	2	0	0	0	0	5	0	5	0	0	2	0	7	17	6	15	0
NM_001001438.3	106	58	106	50	71	24	57	45	6	12	69	59	75	75	98	55	85	638	0	109	38	19	198	58	11	100	82	52	26	18	0	103	81	100	98	88	32	41	121	78	0	0	0	0	0	0	0	0	0
NM_001001479.4	31	43	68	64	51	112	112	87	81	52	52	62	50	68	85	90	56	58	98	74	52	76	52	67	97	63	86	47	41	48	96	61	89	88	97	74	70	82	69	76	0	0	5	11	9	0	12	0	1
NM_001001480.2	0	0	0	0	0	0	0	0	0	0	0	0	0	0	0	0	0	0	0	0	0	0	0	0	0	0	0	0	0	0	0	0	0	0	0	0	0	0	0	0	0	3	9	0	0	16	69	56	0
NM_001001481.4	732	472	436	255	522	308	866	367	91	79	516	430	394	470	477	609	672	564	902	357	226	503	228	260	373	412	567	365	313	501	340	698	352	568	415	452	343	533	330	352	0	0	0	0	0	1	0	0	0
NM_001001483.3	75	44	50	31	72	50	100	111	29	66	82	48	79	0	112	78	148	77	0	50	101	0	69	0	51	43	23	44	0	95	61	14	29	107	38	75	68	105	74	101	0	0	0	0	0	0	0	1	0
NM_001001484.3	421	329	324	312	279	366	197	104	81	328	337	452	517	284	375	381	504	326	566	294	402	524	398	362	138	233	367	214	413	324	381	238	357	347	334	386	562	403	338	192	0	0	0	0	0	7	0	0	0
NM_001001485.3	24	7	25	11	9	12	17	0	0	0	9	11	5	12	10	27	14	18	0	12	6	3	3	8	2	11	0	5	13	6	13	2	11	6	9	3	9	9	8	7	0	0	1	0	0	0	0	0	0
NM_001001486.2	0	0	0	0	0	0	0	0	0	0	0	0	0	0	0	0	0	0	0	0	0	0	0	0	0	0	0	0	0	0	0	0	0	0	0	0	0	0	0	0	0	0	0	0	0	0	0	0	0
NM_001001487.2	0	0	0	0	0	0	0	0	0	0	0	0	0	0	0	0	0	1	0	0	0	0	0	0	0	0	0	0	0	0	0	0	0	0	0	0	0	0	0	0	0	0	0	0	0	0	0	0	0
NM_001001502.3	0	0	0	0	0	0	0	0	0	0	0	0	0	0	0	0	0	0	0	0	0	0	0	0	0	0	0	0	0	0	0	0	0	0	0	0	0	0	0	0	0	0	0	0	0	0	0	0	0
NM_001001503.2	368	307	389	389	446	340	339	473	606	470	488	286	353	425	69	210	425	441	400	365	533	454	246	465	343	269	366	271	375	472	419	368	234	323	257	353	270	264	288	342	0	0	16	2	5	41	39	41	5
NM_001001520.3	657	868	460	549	739	771	910	826	692	698	607	758	592	804	635	636	530	717	526	876	778	755	776	552	727	660	512	468	600	931	752	879	524	763	907	744	840	751	758	797	0	0	1	9	0	2	6	0	1
NM_001001521.2	1152	861	1129	861	1028	967	1181	653	356	884	937	979	818	1176	890	913	1190	1063	960	971	905	970	1266	992	595	1075	964	908	1074	1168	784	950	1051	986	943	935	978	962	1040	1066	0	0	0	4	5	19	1	0	0
NM_001001522.2	5212	6024	4923	5046	5669	8300	8290	1805	7064	8331	4664	5429	3292	6652	6939	8021	4821	7540	6264	5195	8788	6244	7356	5942	6941	5153	5469	6667	4783	6753	4556	2956	5135	4174	2641	6242	6047	4616	4861	4392	9	12	25	31	111	144	269	403	0
NM_001001523.2	86	20	45	10	0	47	54	29	0	124	0	41	55	37	0	89	228	40	0	54	28	140	131	0	192	84	46	88	262	0	0	42	52	19	100	58	0	0	0	15	0	1	2	0	11	21	43	29	0
NM_001001524.3	0	0	0	0	0	0	0	0	0	0	0	0	0	0	0	0	0	0	0	0	0	0	0	0	0	0	0	0	0	0	0	0	0	0	0	0	0	0	0	0	0	3	2	5	13	8	34	31	0
NM_001001547.3	0	0	0	0	0	0	0	0	0	0	0	0	0	0	0	0	0	0	0	0	0	0	0	0	0	0	0	0	0	0	0	0	0	0	0	0	0	0	0	0	0	0	0	0	0	0	0	0	0
NM_001001548.3	2127	739	358	1024	831	1956	1308	456	1190	1468	500	813	433	627	3671	585	858	923	1896	426	855	803	674	1795	2585	1577	938	710	1782	622	1185	723	1212	2284	1173	1708	537	709	1754	1691	0	0	1	2	5	50	7	0	0
NM_001001549.3	3	0	0	0	0	1	0	0	0	0	0	1	0	0	0	0	0	0	0	1	0	0	0	0	0	0	0	0	0	0	0	1	0	0	0	0	0	0	0	0	0	0	0	0	0	0	0	0	0
NM_001001550.3	0	0	0	0	0	0	0	0	0	0	0	0	0	0	0	0	0	0	0	0	0	0	0	0	0	0	0	0	0	0	0	0	0	0	0	0	0	0	0	0	0	0	0	0	0	0	0	0	0
NM_001001551.4	325	260	207	210	340	319	329	397	342	247	225	177	260	292	186	338	340	357	207	274	165	155	301	258	339	328	219	248	303	422	233	324	326	324	348	273	380	321	242	318	0	0	0	0	0	4	0	0	0
NM_001001552.5	0	0	0	0	0	0	0	0	0	0	0	0	0	0	0	0	0	0	0	0	0	0	0	0	0	0	0	0	0	0	0	0	0	0	0	0	0	0	0	0	0	0	0	0	0	0	0	0	0
NM_001001555.3	3	1	2	0	2	4	4	1	0	1	1	0	4	4	4	3	1	0	0	3	0	0	2	0	3	0	3	1	3	4	0	0	1	1	0	0	1	1	0	4	0	0	0	0	0	0	0	0	0
NM_001001556.3	0	0	0	0	0	0	0	0	0	0	0	0	0	0	0	0	3	0	0	0	0	0	0	0	0	0	0	0	0	0	0	0	5	0	0	0	0	0	0	0	0	0	0	0	6	0	7	10	0
NM_001001557.4	0	0	0	0	0	0	0	0	0	0	0	0	0	0	0	0	0	0	0	0	0	0	0	0	0	0	0	0	0	0	0	0	0	0	0	0	0	0	0	0	9	8	20	24	56	42	121	137	6
NM_001001560.3	69	59	51	52	68	85	66	65	48	46	82	81	47	67	85	55	80	37	87	79	64	64	88	57	90	98	40	53	64	47	74	103	83	83	111	77	71	69	67	82	0	0	0	0	0	0	0	0	0
NM_001001563.5	497	296	382	335	263	377	379	317	394	360	329	249	332	403	342	247	341	385	276	348	412	356	322	271	302	321	283	232	353	439	317	382	372	369	297	252	347	436	324	310	0	0	0	0	80	44	72	0	0
NM_001001567.2	21	9	0	0	4	44	14	0	3	4	0	3	7	22	0	5	9	3	0	83	22	44	20	4	0	23	0	2	10	3	4	1	7	0	0	2	14	2	0	14	0	0	0	0	0	0	0	0	0
NM_001001568.2	0	0	0	0	2	5	1	0	0	0	0	2	0	0	0	0	0	0	0	0	2	0	0	2	0	0	0	0	0	0	0	0	0	0	0	0	0	0	0	0	0	0	0	0	0	0	0	0	0
NM_001001569.2	0	0	0	0	0	0	0	0	0	0	0	0	0	0	0	0	0	0	0	0	0	0	0	0	0	0	0	0	0	0	0	0	0	0	0	0	0	0	0	0	0	0	0	0	0	0	0	0	0
NM_001001570.2	0	0	0	0	0	0	0	0	0	0	0	0	0	0	0	0	0	0	0	0	0	0	0	0	0	0	0	0	0	0	0	0	0	0	0	0	0	0	0	0	0	0	0	0	0	0	0	0	0
NM_001001571.2	0	0	0	3	0	0	0	0	0	0	0	0	0	0	0	0	2	0	0	0	0	0	0	0	0	0	0	0	0	0	0	0	0	0	0	0	0	0	0	0	0	0	0	0	0	0	0	0	0
NM_001001572.2	0	0	0	0	0	0	0	0	0	0	0	0	0	0	0	0	0	0	0	0	0	0	0	0	0	0	0	0	0	0	0	0	0	0	0	0	0	0	0	0	0	0	0	0	0	0	0	0	0
NM_001001573.2	0	0	0	0	0	2	0	0	0	0	0	0	0	2	0	0	0	0	0	0	0	0	0	0	0	0	0	0	0	0	0	0	0	0	0	0	0	0	0	0	0	0	0	0	0	0	4	2	0
NM_001001574.2	0	0	0	0	0	0	0	0	0	0	0	0	0	0	0	0	0	0	0	0	0	0	0	0	0	0	0	0	0	0	0	0	0	0	0	0	4	0	0	0	0	0	0	0	0	0	0	0	0
NM_001001575.2	0	0	0	0	0	0	0	0	0	0	0	0	0	1	0	0	0	0	0	0	0	0	0	0	0	0	0	0	0	0	0	0	0	0	0	0	0	0	0	0	0	0	0	0	0	0	0	0	0
NM_001001576.2	0	0	0	0	0	0	0	0	0	0	0	0	0	0	0	0	0	0	0	0	0	0	0	0	0	0	0	0	0	0	0	0	0	0	0	0	0	0	0	0	0	0	0	0	0	0	0	0	0
NM_001001577.2	0	0	0	0	0	0	0	0	0	0	0	0	0	0	0	0	0	0	0	0	0	0	0	0	0	0	0	0	0	0	0	0	2	0	0	0	0	0	0	0	0	0	0	0	0	0	0	0	0
NM_001001578.2	0	0	0	0	0	0	0	0	0	0	0	0	0	0	0	0	0	0	0	0	0	0	0	0	0	0	0	0	0	0	0	0	0	0	0	0	0	0	0	0	0	0	0	0	0	0	0	0	0
NM_001001579.2	0	0	0	0	0	0	0	0	0	0	0	0	0	0	0	0	0	0	0	0	0	0	0	0	0	0	1	0	0	0	0	0	0	0	0	0	0	0	0	0	0	0	0	0	0	0	1	0	0
NM_001001580.2	0	0	0	0	0	0	0	0	0	0	0	0	0	0	0	0	0	0	0	0	0	0	0	0	0	0	0	0	0	0	0	0	0	0	0	0	0	0	0	0	0	0	0	0	0	0	0	0	0
NM_001001581.2	0	0	0	0	3	0	0	0	5	0	0	0	0	2	0	0	0	0	0	0	0	0	0	0	0	0	0	0	0	0	0	1	0	0	0	0	0	0	0	0	0	0	0	0	0	0	0	0	0
NM_001001582.2	2	0	0	0	0	0	0	0	0	0	0	0	0	0	3	0	0	0	0	0	0	0	0	0	6	0	0	0	0	0	0	0	0	0	0	0	2	0	0	0	0	0	0	0	0	0	0	0	0
NM_001001583.2	0	0	0	0	0	0	0	0	0	0	0	0	0	0	0	0	0	0	0	0	0	0	0	0	0	0	0	0	0	0	0	0	0	0	0	0	0	0	0	0	0	0	0	0	0	0	0	0	0
NM_001001584.3	0	0	0	0	0	0	0	0	0	0	0	0	0	0	0	0	0	0	0	0	1	0	0	0	0	0	0	0	0	0	0	0	0	0	0	0	0	0	0	0	0	0	0	0	0	0	0	0	0
NM_001001585.2	0	0	0	0	0	0	0	0	0	0	0	0	0	0	0	0	0	0	0	0	0	0	0	0	0	0	0	0	0	0	0	0	0	0	0	0	0	0	0	0	0	0	0	0	0	0	0	0	0
NM_001001653.3	191	88	219	213	66	151	128	166	138	118	139	89	195	223	180	147	168	171	201	134	188	223	282	245	110	151	146	189	95	239	116	176	166	143	87	144	144	121	104	143	1	0	1	0	0	0	14	20	0
NM_001001655.3	15	13	33	4	16	6	31	9	20	0	35	2	13	42	8	58	46	22	10	15	5	22	23	10	37	31	18	38	5	1	65	42	53	36	11	0	48	17	2	0	0	0	0	0	3	0	0	8	0
NM_001001656.3	0	2	9	0	0	1	0	0	1	1	0	10	0	0	0	0	1	0	0	0	1	0	4	0	0	0	0	1	1	1	0	0	0	0	0	1	0	0	0	0	3	3	2	6	7	6	16	13	2
NM_001001657.1	0	0	0	0	0	0	0	0	0	0	0	0	0	0	0	0	0	0	0	0	0	0	0	0	0	0	0	0	0	0	0	0	0	0	0	0	0	0	0	0	4	1	3	4	21	17	61	61	1
NM_001001658.1	0	0	0	0	0	0	1	0	0	0	0	0	6	0	0	0	0	0	0	0	0	0	0	0	0	0	0	0	0	0	0	0	0	0	0	1	0	0	0	0	2	2	3	6	2	4	9	8	1
NM_001001659.3	0	0	2	2	0	1	0	0	0	0	1	0	0	0	0	0	0	0	0	0	0	0	0	0	0	0	0	2	0	0	0	0	0	0	0	0	0	0	0	0	8	3	3	2	24	17	56	40	0
NM_001001660.3	530	370	587	617	415	505	566	368	496	607	501	542	405	333	563	503	570	562	508	553	571	634	549	634	323	448	351	671	476	500	420	655	505	571	478	517	594	547	432	350	0	1	0	0	6	0	6	1	0
NM_001001661.3	32	19	46	16	19	27	32	20	33	31	20	24	34	14	25	25	21	35	11	36	41	23	20	16	27	28	23	16	17	31	18	24	30	45	38	22	32	18	23	29	4	11	26	25	65	71	179	207	5
NM_001001662.3	24	24	34	13	28	37	25	17	6	15	33	29	27	21	20	34	46	25	25	39	39	25	36	29	29	39	29	30	29	23	22	22	8	31	24	14	15	26	25	28	0	2	0	0	7	0	0	0	0
NM_001001663.4	0	0	1	0	0	0	0	0	0	0	3	3	0	0	0	1	1	0	0	0	0	0	0	0	0	2	0	1	2	0	0	0	0	1	0	0	0	2	1	0	0	0	0	2	0	0	0	0	0
NM_001001664.3	84	37	63	45	16	21	0	90	0	36	20	82	35	61	40	74	125	47	37	115	0	19	98	46	0	0	0	133	60	114	20	22	92	38	54	81	87	24	107	126	0	0	8	14	23	33	42	35	0
NM_001001665.4	1	0	1	4	0	0	0	1	1	0	0	0	2	3	0	1	1	0	0	1	0	1	0	2	0	0	0	0	0	0	0	6	1	1	0	1	0	0	0	0	0	0	0	0	0	0	0	0	0
NM_001001666.4	0	0	0	0	0	0	0	0	0	0	0	0	0	0	0	0	1	0	0	0	0	0	0	0	0	0	0	0	0	0	1	0	0	0	0	0	0	0	0	0	0	0	2	0	6	10	23	37	0
NM_001001667.1	0	0	0	0	0	0	0	0	0	0	0	0	0	0	0	0	0	0	0	0	0	0	0	0	0	0	0	0	0	0	0	0	0	0	0	0	0	0	0	0	2	5	2	0	9	17	31	34	0
NM_001001668.4	244	286	259	350	300	345	409	141	305	282	345	403	139	402	301	355	349	326	302	387	280	224	307	398	261	239	325	342	316	486	227	352	345	301	281	378	342	388	121	370	11	6	14	11	37	51	84	67	3
NM_001001669.3	0	0	0	0	0	0	0	0	0	0	0	0	0	0	0	0	0	0	0	0	0	0	0	0	2	0	0	0	0	0	0	0	0	0	0	0	0	0	0	0	0	0	0	0	0	0	0	0	0
NM_001001670.3	0	0	0	0	0	0	0	0	0	0	0	0	0	0	0	0	0	0	0	0	0	0	0	0	0	0	0	0	0	0	0	0	0	0	0	0	0	0	0	0	0	7	0	0	18	0	32	97	0
NM_001001671.4	0	0	0	0	0	0	0	0	0	0	0	0	0	0	0	0	0	0	1	0	0	0	0	0	0	0	0	0	0	0	0	0	0	0	0	0	0	0	0	0	1	2	4	1	6	22	33	17	0
NM_001001673.3	0	0	0	0	0	0	0	0	0	2	0	0	0	0	0	0	0	0	0	0	0	1	0	0	0	0	0	0	0	0	0	0	0	0	0	0	0	0	0	0	1	0	1	2	3	3	6	6	0
NM_001001674.2	0	0	0	0	0	0	0	0	0	0	0	0	0	0	0	0	0	0	0	0	0	0	0	0	0	0	0	0	0	0	0	0	0	0	1	0	0	0	0	0	2	2	6	1	12	6	34	32	0
NM_001001676.1	0	0	0	0	0	0	0	0	0	0	0	0	0	0	0	0	0	0	0	0	0	0	0	0	0	0	0	0	0	0	0	0	0	0	0	0	0	0	0	0	0	0	0	0	0	0	0	0	0
NM_001001683.4	218	247	222	227	265	280	258	335	334	208	170	215	232	280	241	300	181	310	282	293	216	333	316	222	376	248	226	214	248	299	296	316	344	365	300	262	238	235	313	254	0	2	0	0	0	0	15	0	2
NM_001001694.3	0	0	0	0	0	0	0	0	0	2	0	0	0	0	0	0	0	0	0	0	0	0	0	0	0	0	0	0	0	0	0	0	0	0	0	0	0	0	0	0	0	0	0	0	26	0	85	0	0
NM_001001701.4	5250	4373	5348	4785	4737	5491	4789	5117	5013	5253	4767	5573	4443	4982	5225	5166	5570	5567	3935	5097	4704	5235	6137	4452	4498	4279	4218	5271	5599	5241	3750	5861	5212	4457	4973	4869	4912	4603	4498	4210	3	0	5	0	0	21	4	0	2
NM_001001710.3	0	0	0	0	0	0	0	0	0	0	0	0	0	0	0	0	0	0	0	0	0	0	0	0	1	0	0	0	0	0	0	3	0	0	0	0	0	0	0	0	0	0	0	0	0	0	0	0	0
NM_001001711.3	0	0	3	0	0	4	0	0	0	0	0	0	0	1	0	1	0	0	0	1	0	3	0	0	0	2	0	0	1	0	0	1	0	0	1	0	0	0	0	1	4	6	9	11	46	41	90	100	5
NM_001001712.3	0	0	0	0	0	0	0	0	0	0	0	0	0	0	0	0	0	0	0	0	0	0	0	0	0	0	0	0	0	0	0	0	0	0	0	0	0	0	0	0	0	0	0	0	0	0	0	0	0
NM_001001713.1	35	32	51	39	36	42	37	51	0	31	51	54	60	59	14	38	41	36	61	55	38	37	27	41	51	60	31	57	31	46	59	69	60	66	8	49	35	35	0	29	0	0	0	0	0	0	0	0	0
NM_001001715.4	9	11	18	1	9	7	17	24	13	6	3	19	21	11	31	13	17	18	5	16	21	9	16	15	15	23	21	15	16	21	8	17	12	6	13	12	19	19	17	26	1	1	2	2	6	7	14	0	0
NM_001001722.2	0	0	0	0	0	0	0	0	0	0	0	0	0	0	0	0	0	0	0	0	0	0	0	0	0	0	0	0	0	0	0	0	0	0	0	0	0	0	0	0	2	0	0	0	0	0	0	3	1
NM_001001732.4	0	0	0	0	0	0	0	0	1	0	0	0	0	0	0	0	0	0	0	0	0	2	0	2	0	0	0	0	1	0	0	0	0	0	0	1	0	0	0	0	0	0	0	0	0	0	0	1	0
NM_001001734.2	0	0	0	0	0	3	0	0	0	2	2	5	0	1	0	0	6	2	0	2	0	0	3	0	0	1	0	1	0	0	0	0	0	0	0	2	1	3	3	0	0	1	0	0	1	1	4	13	0
NM_001001740.4	182	147	156	151	188	119	136	133	90	122	117	138	141	170	161	142	205	180	138	149	139	176	207	138	159	168	171	126	230	223	167	115	144	136	126	117	178	141	162	138	0	0	0	0	7	3	3	0	0
NM_001001786.3	0	0	0	0	0	0	0	0	0	0	0	0	0	0	0	0	0	0	0	0	0	0	0	0	0	0	0	0	0	0	0	0	0	0	0	0	0	0	0	0	1	2	2	2	2	1	5	7	1
NM_001001788.4	0	0	0	0	0	0	0	0	0	0	0	0	0	0	0	0	0	0	0	0	0	0	0	0	0	0	0	0	0	0	0	0	0	0	0	0	0	0	0	0	0	0	0	0	0	0	0	0	0
NM_001001790.3	2274	1808	2106	2023	1950	2316	2364	2367	2105	2141	2209	2041	1757	2027	1968	2514	2131	2335	2068	2174	2153	1964	2222	1819	1923	2016	2088	1998	2201	2216	1833	2215	2276	2292	2223	2444	2206	2044	2251	2308	0	0	0	0	0	5	1	0	1
NM_001001794.4	32	0	54	0	50	65	76	62	96	62	29	61	25	44	64	50	40	47	62	30	5	24	37	38	50	0	61	33	47	19	33	33	17	17	41	13	26	28	25	62	0	0	0	0	27	25	0	31	10
NM_001001795.2	267	403	370	328	380	420	518	492	560	306	385	383	269	394	308	450	336	358	277	466	327	381	386	296	394	305	352	247	253	449	343	406	480	418	426	366	326	499	322	337	6	2	16	15	27	61	105	99	2
NM_001001802.3	82	32	90	43	171	37	84	23	89	68	70	57	17	58	96	94	166	93	105	118	109	56	73	170	21	46	56	102	52	74	69	23	61	44	29	57	157	66	56	80	9	11	15	22	75	32	102	196	5
NM_001001821.1	0	0	0	0	0	0	0	0	0	0	0	1	0	0	0	0	0	0	0	0	0	0	0	0	0	0	0	0	0	0	0	0	0	0	0	0	0	0	0	0	2	1	6	9	11	18	28	37	0
NM_001001824.2	0	0	0	0	0	0	0	0	0	0	0	0	0	0	0	0	0	0	0	0	0	0	0	0	0	0	0	0	0	0	0	0	0	0	0	0	0	0	0	0	1	1	0	0	7	4	14	25	0
NM_001001827.2	0	0	0	0	0	0	0	0	0	0	0	0	0	0	0	0	0	0	0	0	0	1	0	0	0	0	0	0	0	0	0	0	0	0	0	0	0	0	0	0	7	5	7	3	4	7	14	15	2
NM_001001850.3	3	1	0	4	0	4	4	5	0	0	8	0	0	0	9	0	4	7	8	2	0	0	1	8	5	0	0	6	2	7	1	0	0	2	1	3	4	3	8	0	0	0	0	2	3	0	3	4	0
NM_001001851.3	935	722	968	906	320	1087	1072	613	52	540	155	1346	386	924	1278	1009	1164	768	28	879	282	1264	760	192	420	976	437	888	1084	189	100	1127	764	528	607	530	648	919	711	883	0	3	13	7	22	17	45	50	1
NM_001001852.4	1308	1631	1192	1174	1200	1624	1659	1686	1282	1398	1346	1430	1482	1479	1251	1777	1248	1472	1740	1290	1821	1630	1345	1179	1622	1682	978	926	1202	1414	1280	1568	1455	1143	1432	1566	1812	1657	1146	1302	2	2	7	22	30	50	95	51	0
NM_001001872.4	0	0	0	0	0	0	0	0	0	0	0	5	0	0	0	0	0	0	0	0	0	0	6	0	0	0	0	0	0	0	0	0	0	0	0	2	0	0	0	0	1	0	0	0	0	0	32	0	1
NM_001001874.3	1	0	0	0	0	0	0	0	0	0	0	0	0	0	0	0	0	0	0	0	0	0	0	0	0	0	0	0	0	0	0	0	0	0	0	0	0	0	0	0	2	1	1	1	0	0	0	3	2
NM_001001875.4	0	0	0	0	0	0	0	0	0	0	0	0	0	0	0	0	0	0	0	0	0	0	0	0	0	0	0	0	0	0	0	0	0	0	0	0	0	0	0	0	0	0	0	2	0	0	0	0	0
NM_001001877.2	0	0	0	0	0	0	0	0	0	0	0	0	0	0	0	0	0	0	0	0	0	0	0	0	0	0	0	0	0	0	0	0	0	0	0	0	0	0	0	0	0	0	0	0	0	0	0	0	0
NM_001001888.4	0	0	0	0	0	2	0	4	0	2	0	2	0	0	0	0	0	0	0	0	0	0	0	0	0	0	0	0	1	0	1	0	0	0	0	0	0	0	0	0	2	0	0	2	2	8	21	9	1
NM_001001890.3	13584	11223	14655	12473	12286	13050	15137	7055	4060	9556	10747	14011	10476	14805	14382	14366	14162	14485	15450	13654	13780	16608	15036	13775	7366	11699	11263	12798	13058	13922	8577	14584	13225	10583	10754	12283	12822	11703	11067	14591	5	5	8	9	133	173	85	19	11
NM_001001894.3	0	0	0	0	0	0	0	0	0	0	0	0	0	0	0	0	0	0	0	0	0	0	0	0	0	0	0	0	0	0	0	0	0	0	0	0	0	0	0	0	0	0	0	0	0	0	0	0	0
NM_001001895.3	0	15	19	0	0	57	18	31	13	254	5	83	92	51	0	70	134	47	0	77	50	99	115	26	136	23	114	79	164	35	6	43	69	33	145	62	18	79	51	0	0	0	0	0	0	0	0	0	0
NM_001001912.3	0	0	0	0	0	0	0	0	0	0	0	0	0	0	0	0	0	0	0	0	0	0	0	0	0	0	0	0	0	0	0	0	0	0	0	0	0	0	0	0	1	4	9	1	13	3	15	17	2
NM_001001913.2	4	3	5	11	2	8	3	5	15	14	2	8	1	7	3	1	6	4	5	5	6	8	4	5	1	3	11	4	3	7	10	5	4	7	3	1	5	1	4	8	25	25	56	12	33	47	92	101	14
NM_001001914.1	0	0	0	0	0	0	0	0	0	0	0	0	0	0	0	0	0	0	0	0	0	0	0	0	0	0	0	0	0	0	0	0	0	0	0	0	0	0	0	0	0	1	3	0	2	1	12	7	0
NM_001001915.1	0	0	0	0	0	0	0	0	0	0	0	0	0	0	0	0	0	0	0	0	0	0	0	0	0	0	0	0	0	0	0	0	0	0	0	0	0	0	0	0	0	0	1	3	7	9	23	33	0
NM_001001916.2	0	0	0	0	0	0	0	0	0	0	0	0	0	0	0	0	0	0	0	0	0	0	0	0	0	0	0	0	0	0	0	0	0	0	0	0	0	0	0	0	2	1	4	2	2	1	8	7	1
NM_001001917.5	0	0	0	0	0	0	0	0	0	0	0	0	0	1	0	0	0	0	0	1	0	0	0	0	0	0	0	0	0	0	0	0	0	0	0	0	0	0	0	0	4	7	19	8	35	17	52	52	3
NM_001001918.1	0	0	0	0	0	0	0	0	0	0	0	0	0	0	0	0	0	0	0	0	0	0	0	0	0	0	0	0	0	0	0	0	0	0	0	0	0	0	0	0	1	2	2	4	4	2	16	17	4
NM_001001919.1	0	0	0	0	0	0	0	0	0	0	0	0	0	0	0	0	0	0	0	0	0	0	0	0	0	0	0	0	0	0	0	0	0	0	0	0	0	0	0	0	3	1	5	1	2	4	7	5	0
NM_001001920.3	0	0	0	0	0	0	0	0	0	0	0	0	0	0	0	0	0	0	0	0	0	0	0	0	0	0	0	0	0	0	0	0	0	0	0	0	0	0	0	0	3	0	2	3	1	2	6	8	4
NM_001001921.2	9	10	10	7	13	14	11	10	7	18	4	8	7	11	22	7	5	11	12	15	6	13	7	14	2	10	11	10	13	11	7	16	12	15	5	7	5	5	8	12	77	67	142	77	106	106	272	211	19
NM_001001922.2	0	0	0	0	0	0	0	0	0	0	0	0	0	0	0	0	0	0	0	0	0	0	0	0	0	0	0	0	0	0	0	0	0	0	0	0	0	0	0	0	1	1	3	0	1	0	3	4	0
NM_001001923.1	0	1	0	0	0	0	0	0	0	0	0	0	0	1	0	0	1	0	0	1	0	2	0	0	0	0	0	0	0	0	0	0	1	0	0	0	0	0	0	0	4	5	7	12	21	24	67	66	0
NM_001001924.3	0	0	0	0	0	0	0	0	0	0	0	0	0	0	0	0	0	0	0	0	0	0	0	0	0	0	0	0	0	0	0	0	0	0	0	0	0	0	0	0	0	0	0	0	0	0	0	0	0
NM_001001925.3	0	0	0	0	0	0	0	0	0	0	0	0	0	0	0	0	0	0	0	0	0	0	0	0	0	0	0	0	0	0	0	0	0	0	0	0	0	0	0	0	0	0	0	0	0	0	4	4	0
NM_001001928.4	409	522	659	417	85	29	311	398	190	471	380	458	500	674	504	269	572	97	548	285	555	436	23	547	246	263	600	831	140	423	460	0	294	575	383	478	684	385	79	290	0	0	0	0	0	11	74	60	8
NM_001001931.3	0	0	0	0	0	0	0	0	0	0	0	0	0	0	0	0	0	0	0	0	0	0	0	0	0	0	0	0	0	0	0	0	0	0	0	0	0	0	0	0	0	0	0	1	0	0	2	1	0
NM_001001933.1	0	0	0	0	0	0	0	0	0	0	0	0	0	0	0	0	0	0	0	0	0	0	0	0	0	0	0	0	0	0	0	0	0	0	0	0	0	0	0	0	3	1	2	4	11	8	28	25	1
NM_001001935.3	461	274	315	176	201	157	117	446	184	403	69	282	35	305	270	239	277	158	555	457	189	363	384	249	163	685	220	247	261	332	247	313	226	36	63	120	215	198	232	0	0	0	0	0	0	0	0	0	0
NM_001001936.3	0	0	0	0	0	0	0	0	0	0	0	0	0	0	0	0	0	0	0	0	0	0	0	0	0	0	0	0	0	0	0	0	0	0	0	0	0	0	0	0	0	0	0	0	0	0	0	0	0
NM_001001937.2	0	0	152	0	0	107	170	0	0	63	0	0	0	0	132	0	0	0	0	0	58	0	0	0	0	0	121	0	0	0	0	0	180	0	0	0	58	0	0	103	0	0	0	0	0	0	0	0	0
NM_001001938.4	0	0	0	0	0	0	0	0	0	0	0	0	0	0	0	0	0	0	0	0	0	0	0	0	0	0	0	0	0	0	0	0	0	0	0	0	0	0	0	0	0	7	0	18	44	39	115	162	0
NM_001001952.1	0	0	0	0	0	0	0	0	0	0	0	0	0	0	0	0	0	0	0	0	0	0	0	0	0	0	0	0	0	0	0	0	0	0	0	0	0	0	0	0	2	0	4	3	3	3	10	8	0
NM_001001953.1	0	0	0	0	0	0	0	0	0	0	0	0	0	0	0	0	0	0	0	0	0	0	0	0	0	0	0	0	0	0	0	0	0	0	0	0	0	0	0	0	0	3	3	4	8	14	25	38	0
NM_001001954.2	1	0	1	1	0	0	0	0	0	0	0	1	0	0	0	0	0	0	0	0	0	0	0	0	0	0	0	0	0	0	0	1	1	0	0	0	0	0	0	0	13	5	14	10	26	18	62	46	5
NM_001001955.2	0	0	0	0	0	0	0	0	0	0	0	0	0	0	0	0	0	0	0	0	0	0	0	0	0	0	0	0	0	0	0	0	0	0	0	0	0	0	0	0	3	3	3	1	3	4	24	11	4
NM_001001956.1	0	0	0	0	0	0	0	0	0	0	0	0	0	0	0	0	0	0	0	0	0	0	0	0	0	0	0	0	0	0	0	0	0	0	0	0	0	0	0	0	0	1	1	0	1	0	9	2	0
NM_001001957.2	2	0	2	0	4	1	3	1	2	2	0	2	0	0	1	0	2	0	5	0	0	0	3	5	2	1	7	0	0	4	0	1	0	2	1	0	2	0	2	0	3	5	7	2	31	27	35	52	1
NM_001001958.1	0	0	0	0	1	0	0	0	0	0	0	0	0	0	0	0	0	0	0	0	1	0	0	0	0	0	0	0	0	0	0	1	0	0	0	0	0	1	0	0	1	1	6	0	4	3	15	11	0
NM_001001959.1	0	0	0	0	0	0	0	0	0	0	0	0	0	0	0	0	0	0	0	0	0	0	0	0	0	0	0	0	0	0	0	0	0	0	0	0	0	0	0	0	2	4	2	6	13	16	41	49	0
NM_001001960.1	0	0	0	0	0	0	0	0	0	0	0	0	0	0	0	0	0	0	0	0	0	0	0	0	0	0	0	0	0	0	0	0	0	0	0	0	0	0	0	0	2	2	5	0	4	4	12	7	3
NM_001001961.2	0	0	0	0	0	0	0	0	0	0	0	0	0	0	0	0	0	0	0	0	0	0	0	0	0	0	2	0	0	0	0	0	0	0	0	0	0	0	0	0	0	1	3	4	2	0	7	1	0
NM_001001963.1	0	0	0	0	0	0	0	0	0	0	0	0	0	0	0	0	0	0	0	0	0	0	0	0	0	0	0	0	0	0	0	0	0	0	0	0	0	0	0	0	3	0	4	5	7	5	15	10	1
NM_001001964.2	0	0	0	0	0	0	0	0	0	0	0	0	0	0	0	0	0	0	0	0	0	0	0	0	0	0	0	0	0	0	0	0	0	0	0	0	0	0	0	0	5	2	16	18	19	24	37	64	8
NM_001001965.1	0	0	0	0	0	0	0	0	0	0	0	0	0	0	0	0	0	0	0	0	0	0	0	0	0	0	0	0	0	0	0	0	0	0	0	0	0	0	0	0	2	1	5	2	11	9	22	31	0
NM_001001966.2	0	0	0	0	0	0	0	0	0	0	0	0	0	0	0	0	0	0	0	0	0	0	0	0	0	0	0	0	0	0	0	0	0	0	0	0	0	0	0	0	0	1	5	1	4	3	9	6	3
NM_001001967.1	0	0	0	0	0	0	0	0	0	0	0	0	0	0	0	0	0	0	0	0	0	0	0	0	0	0	0	0	0	0	0	0	0	0	0	0	0	0	0	0	3	2	0	1	0	0	6	5	1
NM_001001968.1	0	0	0	0	0	0	0	0	0	0	0	0	0	0	1	0	0	0	0	0	0	0	0	0	0	0	0	0	0	0	0	0	0	0	0	0	0	0	0	0	1	1	1	5	25	15	42	56	2
NM_001001971.3	0	0	0	0	0	0	0	0	0	0	0	0	0	0	0	0	0	0	0	0	0	0	0	0	0	0	0	0	0	0	0	0	0	0	0	0	0	0	0	0	0	0	0	0	0	0	0	0	0
NM_001001973.3	6411	5366	6749	5792	5956	6345	6508	6867	6766	6256	6144	5582	5531	6308	6179	6212	6124	6314	5550	6672	6370	6204	6065	5051	5693	5659	5950	5508	6111	7340	5824	6285	6438	6626	5874	6272	6760	5689	6285	6159	0	0	0	5	13	43	0	0	0
NM_001001974.3	0	0	0	0	0	0	0	0	0	0	0	0	0	0	0	0	0	0	0	0	0	0	0	0	0	0	0	0	0	0	0	0	0	0	0	0	0	0	0	0	0	0	0	0	0	0	0	0	0
NM_001001975.2	340	689	332	281	449	541	880	750	765	441	508	584	433	495	466	609	326	496	496	562	423	427	467	399	734	553	339	210	342	540	586	630	522	521	641	531	581	729	575	549	0	0	0	0	3	7	1	0	0
NM_001001976.3	79	131	125	111	94	154	117	156	193	121	126	129	101	113	97	84	93	116	67	114	192	69	88	122	71	159	65	87	68	119	148	78	94	131	112	83	66	90	49	73	0	0	0	0	0	0	0	0	0
NM_001001991.3	0	7	7	0	0	70	0	0	4	15	8	0	0	0	11	6	6	0	0	8	2	0	0	13	6	0	1	5	1	2	11	0	0	6	2	6	0	2	17	0	0	0	0	6	17	0	22	19	0
NM_001001992.2	815	795	848	968	458	721	664	572	811	964	763	688	849	773	934	905	913	1132	749	908	719	882	859	878	661	666	864	902	585	1151	572	961	844	846	702	792	942	593	816	457	0	0	0	5	0	20	0	0	0
NM_001001994.3	28	10	40	25	27	31	14	13	5	21	21	18	34	22	40	15	63	27	25	29	23	18	21	39	14	17	33	38	35	25	39	25	24	32	12	22	30	30	33	22	0	0	6	0	0	0	1	0	0
NM_001001995.3	0	0	0	0	0	0	0	0	0	0	0	0	0	0	0	0	0	0	0	0	0	0	0	0	0	0	0	0	0	0	0	0	0	0	0	0	0	0	0	0	0	0	0	3	0	0	0	0	0
NM_001001996.3	0	0	0	0	0	0	0	0	0	0	0	0	0	0	0	0	0	0	0	0	0	0	0	0	0	0	0	0	0	0	0	0	0	0	0	0	0	0	0	0	0	0	0	0	0	0	0	0	0
NM_001001998.3	2596	2187	2731	2361	2975	2699	2856	2580	2678	2754	2420	2618	2330	2552	2711	2819	2636	3183	2420	2758	2697	2865	2557	2412	2349	2304	2569	2484	2795	3020	2479	2691	2545	2597	2277	2400	3018	2420	2392	2754	0	0	0	2	0	4	0	0	0
NM_001002.4	26841	25487	21646	26863	26525	25105	26961	22681	38277	35629	28601	27703	22146	27353	19869	25759	25741	29124	33055	29275	24485	24513	34461	38202	28196	28595	21513	27878	32318	39625	29248	31527	26405	26801	25225	21801	24196	24307	25654	21146	0	3	3	141	117	200	99	65	0
NM_001002000.3	22	108	103	2	27	0	55	44	44	54	0	107	25	0	65	65	14	22	1	0	39	5	60	0	31	93	34	42	34	33	0	32	92	104	131	62	49	25	10	0	0	0	0	0	0	1	0	0	0
NM_001002001.3	41	49	32	164	124	187	92	83	88	168	77	144	146	115	45	45	43	55	72	118	100	174	32	31	108	0	46	0	91	108	106	120	98	34	58	82	82	127	212	121	0	0	0	0	0	1	0	0	0
NM_001002002.3	209	150	210	215	212	153	137	162	271	125	245	67	147	141	113	136	194	158	184	184	164	114	309	364	102	178	126	291	196	186	237	73	54	193	126	99	257	99	144	119	0	0	0	0	0	0	0	0	0
NM_001002006.3	0	0	0	0	0	0	0	0	0	0	0	0	0	0	0	0	0	0	0	0	0	0	0	0	0	0	1	0	0	0	0	0	0	0	0	0	0	0	0	0	0	0	0	0	0	0	0	0	0
NM_001002009.3	126	99	183	189	187	194	245	125	100	158	128	226	166	160	181	207	191	192	125	261	235	172	157	117	102	135	239	186	144	226	156	183	164	209	223	139	93	209	123	176	0	0	0	0	6	12	0	5	4
NM_001002010.5	252	235	292	156	411	231	263	310	178	120	240	172	212	211	245	249	286	254	231	211	302	158	213	143	189	110	338	160	161	335	159	337	197	337	273	259	334	302	307	283	3	4	6	1	9	20	48	18	0
NM_001002017.2	67	150	94	40	94	128	88	93	68	58	38	79	136	60	43	135	47	75	88	94	49	85	78	86	70	92	90	29	13	129	63	59	114	73	30	133	99	145	83	131	0	0	1	0	3	2	0	0	0
NM_001002018.2	0	64	0	0	0	0	0	0	0	0	0	0	1	0	3	0	0	0	0	0	0	12	0	6	0	0	0	0	0	0	0	0	0	0	0	0	0	47	0	0	0	0	0	0	3	0	0	0	0
NM_001002019.3	49	0	81	49	58	86	1	29	45	77	65	1	45	0	112	5	75	74	2	81	0	0	0	19	7	58	0	0	7	22	12	34	88	8	51	0	0	71	38	75	0	0	0	0	0	0	0	0	0
NM_001002020.3	11	68	0	41	1	3	86	51	45	1	0	66	7	91	4	106	0	8	70	6	70	86	55	67	70	22	77	78	85	32	53	52	6	72	0	58	46	0	0	0	6	8	0	14	22	40	105	171	0
NM_001002021.3	0	32	0	0	0	0	44	0	0	14	8	0	1	41	7	53	0	114	6	0	36	1	62	0	0	34	0	24	0	0	0	48	39	0	29	0	0	5	31	0	0	0	0	0	0	4	0	2	0
NM_001002026.3	5	0	0	0	0	0	0	0	0	0	0	0	0	0	0	0	0	0	0	0	0	0	0	0	18	0	0	0	0	5	0	0	0	0	0	0	0	0	0	0	3	2	1	0	12	10	31	30	1
NM_001002027.2	1472	1134	1461	1129	1120	1358	1589	1746	2153	1530	1112	1208	1297	1366	1412	1359	1329	1472	1019	1122	1303	1217	1658	1246	1480	1188	1072	1284	1529	1516	1208	1481	1561	1388	1084	1235	1439	1105	1295	1239	0	3	0	0	4	18	12	6	1
NM_001002029.4	75	0	78	19	0	0	559	0	159	0	0	0	520	0	30	62	76	227	11	150	134	535	102	0	63	597	105	115	304	82	0	95	63	29	169	187	0	117	145	73	0	0	0	3	3	64	31	21	0
NM_001002030.2	1461	1016	1258	1069	1312	1774	1642	846	586	1226	1004	1074	545	1418	593	1302	1560	1327	792	1300	1255	1274	1718	1287	984	1607	1086	1322	1142	1266	867	1355	1620	1239	681	1231	1245	1170	1389	1283	0	0	0	0	0	0	0	0	0
NM_001002031.4	0	0	0	0	4	0	6	13	15	10	0	0	3	0	0	9	0	0	0	0	0	8	0	20	2	0	10	11	2	9	0	0	10	0	9	6	3	13	7	5	0	0	0	0	0	0	1	0	0
NM_001002032.3	12	7	0	5	7	19	8	30	43	6	29	15	4	38	20	14	12	12	0	35	33	7	10	10	18	23	0	10	13	21	21	49	26	28	26	14	5	15	6	24	1	0	0	0	1	13	11	11	0
NM_001002033.3	59	4	34	14	33	50	43	62	100	70	68	64	28	102	61	32	25	42	36	33	24	65	43	73	73	34	64	11	47	49	44	36	43	77	70	33	17	74	38	67	0	0	0	0	0	0	0	0	0
NM_001002034.3	364	263	365	395	248	376	312	388	374	375	379	429	311	308	433	354	447	410	331	369	275	352	375	266	377	322	317	350	378	330	243	350	345	301	440	315	341	396	331	364	0	5	0	11	0	0	0	0	4
NM_001002035.2	0	0	0	1	0	0	0	0	0	0	0	0	0	0	0	1	0	0	0	0	0	0	0	0	0	0	0	0	0	0	0	0	0	0	0	0	0	0	0	0	0	2	3	3	2	6	10	5	0
NM_001002036.4	0	0	0	0	0	3	0	0	0	0	0	0	0	0	0	5	0	0	0	0	0	7	7	0	0	0	0	0	0	0	0	0	0	0	0	0	1	1	1	0	0	0	1	0	0	0	0	0	0
NM_001002231.3	0	0	0	0	0	0	0	0	0	0	0	0	0	0	0	0	0	0	0	0	0	0	0	0	0	0	0	0	0	0	0	0	0	0	0	0	0	0	0	0	0	0	0	0	0	0	0	3	0
NM_001002235.3	2018	3835	1602	1232	3198	2251	2135	1889	2519	1936	1905	2074	1209	3092	1765	2444	2014	990	2021	2300	2541	1990	1659	2331	2457	2619	2800	1348	1506	1351	1102	2409	2727	2041	2415	2227	1721	1211	1209	1490	0	0	0	2	78	59	71	5	0
NM_001002236.3	816	1049	605	321	347	939	298	544	367	539	457	569	402	1152	910	852	1168	785	157	704	594	485	1010	342	862	861	446	148	893	814	470	719	583	782	755	661	1000	434	456	802	0	0	0	0	4	3	3	0	0
NM_001002243.3	1159	1366	1384	1847	1917	1398	1410	906	1005	1071	1065	1388	1278	1180	1055	1784	1231	1554	1298	1221	1088	1547	1085	1453	431	1482	1319	1144	1378	810	858	943	1320	994	1272	1271	1106	1579	757	1456	0	0	0	0	10	0	23	0	0
NM_001002244.2	7	15	20	12	16	14	30	17	24	15	6	7	9	21	19	17	12	18	9	10	8	19	13	9	24	15	12	12	6	15	11	16	5	16	11	27	8	10	17	10	0	2	2	0	1	6	12	6	0
NM_001002245.2	92	84	48	39	58	61	109	90	88	48	67	106	71	64	86	79	54	90	59	68	57	89	63	79	85	66	66	56	69	75	58	80	75	101	75	88	84	111	57	92	0	0	0	0	0	0	0	0	0
NM_001002246.2	113	125	76	91	131	118	163	157	188	133	143	141	98	95	124	109	120	148	125	125	105	117	162	125	130	144	115	121	117	159	98	114	112	96	108	112	124	109	128	91	0	0	0	0	0	3	0	0	0
NM_001002247.2	67	74	64	68	69	161	127	111	112	64	82	119	68	77	67	104	55	63	60	71	87	84	114	60	91	76	81	46	66	82	92	114	108	94	84	108	98	105	90	124	0	0	0	0	0	2	0	0	0
NM_001002248.3	310	385	298	277	303	292	383	440	362	308	330	325	291	310	254	421	278	380	302	380	354	331	368	298	407	350	228	184	371	325	352	411	362	329	365	331	350	342	367	314	0	0	0	0	0	0	0	0	0
NM_001002249.2	0	3	4	0	0	0	0	0	0	0	0	0	0	0	0	4	0	0	0	1	0	0	0	0	0	0	11	0	0	4	0	0	3	2	2	2	2	1	1	0	0	0	0	0	0	0	2	0	0
NM_001002251.3	1022	1245	1276	893	1136	1290	1555	1795	1792	1366	1082	1470	1110	1220	1443	1268	1108	1349	905	1570	1326	1158	1459	1136	1638	1228	995	735	1197	1551	1225	1521	1485	1464	1284	1104	1362	1314	1266	1175	0	2	0	0	0	14	3	0	0
NM_001002254.1	30	175	261	81	138	94	201	177	120	87	274	227	149	128	126	85	79	420	17	326	178	97	260	176	196	87	92	196	23	507	163	70	127	43	103	39	245	114	19	99	1	3	2	0	2	1	11	6	3
NM_001002255.2	3	6	3	5	4	3	2	5	2	2	5	5	4	9	7	4	6	7	12	8	3	10	2	9	7	5	10	6	4	5	2	6	7	7	1	2	4	6	1	2	1	2	3	8	6	5	21	13	1
NM_001002257.3	173	138	372	178	275	298	276	289	190	207	176	173	96	177	268	149	237	151	194	191	142	302	234	124	217	104	344	100	233	330	220	275	207	289	211	183	172	204	133	181	6	0	0	0	11	0	0	0	0
NM_001002258.5	46	122	30	128	104	110	153	105	115	153	155	50	81	116	128	127	86	65	171	89	126	123	115	75	73	86	159	65	46	125	102	74	121	63	94	106	110	146	114	108	0	2	3	14	13	26	26	27	0
NM_001002259.3	0	0	0	0	0	0	0	0	0	0	0	0	0	0	0	0	0	0	0	0	0	0	0	0	0	0	0	0	0	0	0	0	0	0	0	0	0	0	0	0	0	0	0	0	0	0	0	0	0
NM_001002261.4	0	0	0	0	0	0	0	0	0	0	0	0	0	0	0	0	0	0	0	0	0	0	0	0	0	0	0	0	0	0	0	0	0	0	0	0	0	0	0	0	0	0	0	0	0	0	0	0	0
NM_001002262.4	0	0	0	0	0	0	0	0	0	0	0	0	0	0	0	0	0	0	0	0	0	0	0	0	0	0	0	0	0	0	0	0	0	0	0	0	0	0	0	0	0	0	0	0	0	0	0	0	0
NM_001002264.4	0	0	0	0	0	0	0	0	0	0	0	0	0	0	0	0	0	0	0	0	0	0	0	0	0	0	0	0	0	0	0	0	0	0	0	0	0	0	0	0	0	0	0	0	0	0	0	0	0
NM_001002266.3	0	0	0	0	0	0	0	0	0	0	0	0	0	0	0	0	0	0	0	0	0	0	0	0	0	0	0	0	0	0	0	0	0	0	0	0	0	0	0	0	0	0	1	0	0	16	0	0	7
NM_001002269.2	15	34	36	22	44	45	28	31	23	34	0	32	16	17	15	35	47	53	160	31	22	52	14	26	28	46	12	33	29	17	22	31	28	37	12	35	46	61	26	22	1	3	4	2	2	0	11	11	0
NM_001002273.3	38	1	98	156	60	51	21	0	123	70	56	52	36	70	60	25	21	34	0	95	53	0	0	127	68	0	47	41	37	68	49	31	19	0	9	106	31	40	34	28	0	0	0	0	0	0	0	0	0
NM_001002274.3	0	251	2	238	34	30	85	23	121	135	58	72	0	1	38	44	31	0	132	19	7	84	36	28	168	30	78	42	1	94	116	0	98	148	100	75	151	0	94	23	0	0	0	0	0	2	0	0	0
NM_001002275.3	0	0	0	0	0	0	0	0	0	0	0	8	0	0	0	0	0	0	0	0	0	0	0	0	0	0	0	0	0	0	0	0	0	0	0	0	0	0	0	0	0	0	0	0	0	0	0	0	0
NM_001002292.4	0	0	0	0	0	0	0	0	0	0	0	0	0	0	0	0	0	0	0	0	0	0	0	101	0	0	0	18	0	0	0	0	0	0	0	0	0	0	0	0	0	0	0	0	0	0	0	0	0
NM_001002294.3	0	0	0	0	0	40	0	0	0	0	0	0	0	0	0	0	0	0	0	0	0	0	4	11	0	0	0	0	0	0	0	0	0	0	0	0	0	0	0	0	0	0	0	0	0	14	0	0	0
NM_001002295.2	272	156	113	152	100	100	233	155	174	278	99	42	108	119	122	230	147	111	134	175	204	147	402	0	158	152	374	98	287	155	65	281	157	225	192	188	111	289	101	65	3	0	0	6	21	38	4	39	0
NM_001002296.2	16	12	23	35	12	31	69	19	0	0	9	43	22	70	29	15	96	30	34	76	15	17	0	36	0	24	53	21	21	44	60	13	41	29	37	35	35	31	10	69	0	1	6	0	28	30	29	22	0
NM_001002755.4	1614	1447	1716	1362	1288	1390	1534	1537	1392	1815	1501	1576	1386	1747	1458	1285	1389	1761	876	1576	1193	1623	1626	1294	1297	1278	1094	1682	1336	1361	1064	1539	1483	1314	1289	1400	1651	1296	1655	1359	0	0	0	5	7	5	0	0	0
NM_001002756.2	72	132	51	49	74	68	134	73	61	74	53	90	91	104	99	116	81	85	51	75	73	69	90	39	82	67	51	57	46	74	64	75	73	88	111	77	114	158	118	97	2	1	3	0	5	6	12	8	0
NM_001002758.1	0	0	0	0	0	0	0	0	0	1	0	0	0	0	0	0	1	0	0	0	0	0	0	0	0	0	0	0	0	0	0	0	0	0	0	0	0	1	0	0	0	0	2	2	22	0	0	26	0
NM_001002759.2	37	115	145	87	151	111	98	146	154	122	127	160	120	200	142	106	110	84	79	61	83	52	151	35	68	81	94	66	55	28	98	118	65	200	81	109	87	153	96	117	0	0	0	0	0	0	0	0	0
NM_001002760.1	0	0	0	0	0	0	0	0	0	0	0	0	0	0	0	0	0	0	0	0	0	0	0	0	0	0	0	0	0	0	0	0	0	0	0	0	0	0	0	0	1	0	1	0	1	0	0	0	0
NM_001002761.1	0	0	0	0	0	0	0	0	0	0	0	0	0	0	0	0	0	0	0	0	0	0	0	0	0	0	0	0	0	0	0	0	0	0	0	0	0	0	0	0	0	0	0	0	1	0	0	0	0
NM_001002762.5	854	1039	917	797	912	1174	1133	1289	1171	971	1027	1055	904	1190	1116	1185	863	1004	894	1152	879	1204	1083	801	898	1017	905	596	984	968	1074	1019	999	891	939	997	1056	955	754	936	3	5	4	16	59	85	173	220	2
NM_001002796.5	0	0	0	0	0	0	0	0	0	0	0	0	0	0	0	0	0	0	0	0	0	0	0	0	0	0	0	0	0	0	0	0	0	0	0	0	0	0	0	0	0	0	0	0	0	0	0	0	0
NM_001002800.3	247	3	567	471	196	697	778	0	0	3	526	132	424	322	428	296	195	806	292	600	380	8	397	279	237	419	197	0	114	883	25	146	509	614	537	361	762	725	333	464	0	0	0	0	0	0	5	0	0
NM_001002810.4	0	0	0	0	0	0	0	0	0	0	0	0	0	0	0	0	0	0	0	0	0	0	0	0	0	0	0	0	0	0	0	23	0	0	0	0	0	0	0	0	4	6	11	7	16	9	32	42	0
NM_001002811.2	73	27	50	18	31	93	89	32	16	74	25	62	72	65	80	103	83	33	34	98	73	32	88	63	80	76	79	35	76	19	31	98	45	76	134	119	68	149	56	59	8	10	10	11	27	18	65	60	0
NM_001002812.3	201	116	240	222	186	257	128	428	425	233	135	108	169	219	165	147	198	169	152	164	203	201	182	174	212	186	196	212	187	146	95	238	212	237	156	189	130	56	128	145	5	0	2	0	0	0	0	0	5
NM_001002814.3	6273	4302	8710	6467	8638	6561	7696	3323	2895	2569	7339	5286	4609	6908	8190	6025	6287	5532	3987	6021	6833	4216	4551	3573	4334	5803	7459	4697	4740	7410	4432	4792	7691	10976	10480	7012	6920	5576	8327	7438	2	0	0	53	54	183	98	190	0
NM_001002836.4	283	505	295	311	376	392	565	497	487	322	338	445	347	438	362	488	331	408	301	446	385	436	449	247	470	428	307	230	275	415	395	473	401	378	474	444	510	508	328	396	1	11	9	0	3	19	0	0	1
NM_001002837.2	0	20	32	0	4	12	0	0	23	0	0	4	0	0	0	0	13	0	0	0	4	0	0	0	11	0	0	6	0	0	0	22	0	4	14	0	0	0	0	0	0	0	0	0	0	0	0	0	0
NM_001002838.4	0	0	0	0	0	0	0	0	0	0	0	0	0	0	0	0	0	0	0	0	0	0	0	0	0	0	0	0	0	0	0	0	0	0	0	0	0	0	0	0	0	0	0	0	8	0	2	0	0
NM_001002841.2	0	0	0	0	0	0	0	0	0	0	0	0	0	0	0	0	0	0	0	0	0	0	0	0	0	0	0	0	0	0	0	0	0	0	0	0	0	0	0	0	0	0	0	0	0	0	0	0	0
NM_001002843.3	0	0	0	0	0	0	0	0	0	0	0	0	0	0	0	0	0	0	0	0	0	0	0	0	0	0	0	0	0	0	0	0	0	0	0	0	0	0	0	0	0	0	0	0	0	0	0	0	0
NM_001002844.3	93	33	48	64	40	45	37	87	97	64	32	42	46	64	75	75	4	39	55	128	48	62	94	83	8	75	35	75	119	42	17	105	71	49	39	36	22	51	48	58	1	0	1	1	3	3	4	7	1
NM_001002847.4	184	468	99	0	251	420	438	200	171	363	393	222	179	322	439	451	360	167	102	279	0	0	0	291	99	172	384	204	300	222	0	320	82	388	101	94	525	106	356	186	0	0	0	28	0	0	34	0	0
NM_001002857.2	10187	9991	13250	11994	13515	11539	14357	13213	12190	9427	9080	8433	8405	8940	10414	13355	9444	9827	9916	11169	9518	8036	9181	8675	11013	9693	11931	10150	8780	10148	9642	11121	13783	13934	11042	11387	13303	10392	11020	11974	0	2	0	10	49	45	70	0	0
NM_001002858.3	66	58	90	65	34	76	162	37	25	18	95	69	34	61	50	118	39	88	58	76	108	77	37	51	96	58	79	46	57	96	124	108	101	79	83	124	76	150	58	54	0	0	0	0	0	0	0	0	0
NM_001002860.4	1350	1107	1607	1501	1604	1366	1677	426	281	555	1648	1466	1370	1528	1364	1409	2093	1682	1592	1460	1492	1469	1516	1468	997	1231	1316	1537	1436	1557	1026	1029	1438	1557	1627	1681	1234	1895	1858	1322	8	4	0	22	3	109	48	68	0
NM_001002862.3	0	0	0	0	0	0	0	0	0	0	0	0	0	0	0	0	0	0	0	0	0	0	0	0	0	0	0	0	0	0	0	0	0	0	0	0	0	0	0	0	0	0	0	9	0	0	5	0	3
NM_001002876.3	0	0	0	0	0	0	0	0	0	2	4	0	0	0	0	3	0	0	0	0	0	0	0	0	0	0	0	0	0	0	5	0	0	0	0	7	0	0	0	1	0	0	0	0	0	0	0	0	0
NM_001002877.2	89	98	87	61	72	71	76	62	76	86	111	42	77	51	69	66	96	92	77	93	88	66	92	82	72	49	79	81	80	106	61	98	31	43	44	54	82	56	72	79	0	0	0	0	21	33	0	0	0
NM_001002878.1	0	0	3	6	10	3	23	0	0	9	9	3	0	0	0	2	0	0	8	0	0	0	0	0	0	0	2	0	0	6	0	0	0	0	5	0	8	6	14	5	0	0	0	0	0	0	1	0	0
NM_001002879.1	0	0	0	0	0	0	0	0	0	0	0	0	0	2	0	0	0	0	0	0	0	0	0	0	0	0	0	0	0	0	0	0	8	0	0	0	0	0	0	0	0	0	0	0	0	0	0	0	0
NM_001002880.2	131	82	53	40	66	94	113	66	58	112	109	33	129	93	78	47	69	10	110	77	115	200	84	45	47	42	114	54	119	85	96	74	115	92	109	67	118	108	71	49	0	0	0	0	0	0	0	0	0
NM_001002901.3	0	0	0	15	0	0	0	0	0	0	0	0	0	0	0	0	0	0	0	0	0	0	0	0	0	0	0	0	0	0	0	0	0	0	0	0	0	0	0	0	0	0	0	0	0	0	0	0	0
NM_001002905.2	0	0	0	0	0	0	0	0	0	0	1	0	0	0	0	0	0	0	0	0	0	0	0	0	0	0	0	0	0	0	0	0	0	0	0	0	0	0	0	0	5	8	3	11	21	17	39	46	5
NM_001002907.1	0	0	0	0	0	0	0	0	0	0	0	0	0	0	0	0	0	0	0	0	0	0	0	0	0	0	0	0	0	0	0	0	0	0	0	0	0	0	0	0	3	2	0	0	7	3	7	5	2
NM_001002909.4	53	33	62	76	86	76	50	25	17	60	86	76	58	73	75	67	98	88	56	75	70	88	76	53	27	71	104	80	89	102	48	90	61	105	83	73	96	91	87	86	0	0	0	0	0	4	0	0	0
NM_001002911.4	0	0	0	0	0	0	0	0	0	0	0	0	0	0	0	0	0	0	0	0	0	0	0	0	0	0	0	0	0	0	0	0	0	0	0	0	0	0	0	0	14	9	6	21	21	21	71	64	4
NM_001002912.5	3	0	18	0	0	67	4	9	0	3	18	15	0	0	15	6	45	5	0	13	0	6	0	12	3	7	5	3	0	0	11	0	0	18	16	5	7	22	21	2	0	0	3	3	22	50	22	5	0
NM_001002913.3	134	111	101	100	133	131	333	186	174	115	114	136	141	147	105	166	101	183	66	170	106	136	119	92	186	160	121	90	119	116	127	203	186	175	218	162	209	189	124	182	1	0	0	0	0	4	0	0	0
NM_001002914.3	302	312	322	268	407	338	411	337	432	355	327	333	276	303	340	320	407	357	234	323	279	307	338	304	367	251	265	266	298	332	316	320	327	354	322	271	314	370	296	324	0	4	2	5	7	16	34	27	0
NM_001002915.3	0	0	0	0	0	0	0	0	0	0	0	0	0	0	0	0	0	0	0	0	0	0	0	0	0	0	0	0	0	0	0	0	0	0	0	0	0	0	0	0	0	0	0	0	0	2	4	4	0
NM_001002916.5	0	0	0	0	0	0	0	0	0	0	0	0	0	0	0	0	0	0	0	0	0	0	0	0	0	0	0	0	0	0	0	0	0	0	0	0	0	0	0	0	0	2	3	2	5	17	27	15	1
NM_001002917.2	0	0	0	0	0	0	0	0	0	1	0	0	0	0	0	0	0	0	4	0	0	0	0	0	0	0	0	0	0	1	0	0	0	0	0	0	0	0	0	0	11	13	13	36	23	24	76	54	7
NM_001002918.1	0	0	0	0	0	0	0	0	0	0	0	0	0	0	0	0	0	0	0	0	0	0	0	0	0	0	0	0	0	0	0	0	0	0	0	0	0	0	0	0	2	0	5	8	2	2	5	5	0
NM_001002919.3	4	0	0	0	0	0	0	0	0	4	0	6	3	0	1	1	0	2	0	0	0	0	0	9	0	3	0	0	0	4	0	0	1	1	0	0	0	4	0	0	0	0	0	0	0	0	0	0	1
NM_001002920.1	0	0	0	0	0	0	0	0	0	0	0	0	0	0	0	0	0	0	0	0	0	0	0	0	0	0	0	0	0	0	0	0	0	0	0	0	0	0	0	0	0	2	0	0	0	0	0	0	0
NM_001002923.3	269	279	398	298	220	310	217	221	139	186	250	231	166	237	361	242	254	227	322	320	231	284	197	369	131	230	221	293	219	191	200	330	228	204	179	182	196	175	196	175	1733	1524	2727	2313	3573	2530	8615	7623	916
NM_001002924.3	49	11	0	12	87	9	48	8	85	92	50	49	34	104	22	16	0	108	101	53	55	0	22	99	51	63	53	28	57	32	40	79	88	13	70	84	68	0	26	62	0	0	0	0	0	0	0	0	0
NM_001002925.1	0	0	0	0	0	0	0	0	0	0	0	0	0	0	0	0	0	0	0	0	0	0	0	0	0	0	0	0	0	0	0	0	0	0	0	0	0	0	0	0	3	1	5	1	1	7	15	7	1
NM_001002926.2	763	698	1036	764	993	849	1038	769	587	714	864	801	800	957	911	840	871	926	766	880	846	913	879	770	666	786	863	799	857	941	750	834	945	907	798	886	860	855	852	881	5	1	4	9	23	24	30	23	0
NM_001003.3	19093	21564	12839	16825	16526	17918	20739	17835	23301	24326	18996	25600	18832	18737	14124	21286	17215	21709	22923	22710	19669	19248	24380	25309	24030	23465	14634	15278	22095	24382	20872	28266	18187	19791	18749	18215	19397	22092	17645	17334	3	0	5	73	64	151	57	40	10
NM_001003395.3	0	0	0	0	0	0	0	0	0	0	0	0	0	0	0	4	0	0	0	3	0	3	0	0	0	0	0	0	0	0	0	0	0	0	0	0	0	1	0	0	0	0	0	2	0	0	0	0	0
NM_001003396.3	9	0	0	6	0	13	4	0	0	0	0	0	0	0	12	0	0	0	0	0	4	0	0	0	12	0	0	0	0	0	0	0	0	0	0	8	3	0	0	14	0	0	0	0	0	0	0	0	0
NM_001003397.3	0	0	0	0	0	0	0	0	2	0	0	5	0	0	0	0	10	0	0	0	0	7	0	0	0	2	0	0	0	0	0	0	0	5	0	1	0	0	0	3	0	0	0	0	0	0	0	0	0
NM_001003398.3	46	0	33	28	0	17	0	0	0	0	0	0	68	23	0	0	0	0	52	0	80	0	0	30	32	51	45	18	24	0	51	70	34	19	28	37	42	0	13	0	0	0	0	0	0	0	0	0	0
NM_001003406.2	21	5	6	4	3	8	24	3	1	60	1	35	25	5	7	31	35	7	0	29	26	36	26	9	35	13	14	15	42	4	7	28	10	7	38	23	4	25	10	5	0	18	0	16	7	79	4	117	7
NM_001003407.2	0	0	0	0	0	0	0	0	0	0	0	0	0	0	0	0	0	0	0	0	0	0	0	0	0	0	0	0	0	0	0	0	0	0	0	0	0	0	0	0	0	0	0	0	0	0	0	0	0
NM_001003443.3	0	0	0	0	0	0	0	0	0	0	0	0	0	0	0	0	0	0	0	0	0	0	0	0	0	0	0	0	0	0	0	0	0	0	0	0	0	0	0	0	6	7	8	12	13	21	48	49	2
NM_001003652.4	96	86	154	37	135	53	81	44	27	18	56	35	0	77	41	15	31	40	0	70	0	129	36	51	28	99	44	61	44	6	12	55	44	104	20	9	74	0	2	31	19	14	22	13	179	143	76	173	6
NM_001003665.4	0	0	0	0	0	0	0	0	0	0	0	0	0	0	0	0	0	0	0	0	0	0	0	0	0	0	0	0	0	0	0	0	0	0	0	0	0	0	0	1	0	0	0	16	79	61	236	466	7
NM_001003674.3	15	6	27	0	0	18	73	25	0	0	0	0	0	0	32	0	31	0	0	10	0	0	0	0	34	0	16	18	14	0	0	12	0	0	10	15	0	10	0	10	0	0	0	0	0	0	0	0	0
NM_001003675.3	120	141	191	175	196	166	182	201	104	68	93	88	90	103	150	198	68	124	41	88	80	104	115	33	117	143	146	84	113	134	92	116	136	153	159	125	96	105	104	116	3	2	3	9	18	21	48	61	0
NM_001003676.3	12	1	11	6	8	9	12	17	18	8	3	25	2	13	32	5	9	6	10	13	2	13	4	8	37	7	9	5	1	5	18	18	5	4	7	0	6	25	3	13	0	0	0	0	0	0	0	0	0
NM_001003677.3	0	0	0	0	0	0	0	0	0	0	0	0	0	0	0	0	0	0	0	0	0	0	0	0	0	0	0	0	0	0	0	0	0	0	0	0	0	0	0	0	0	0	0	0	0	0	0	0	0
NM_001003678.3	16	2	4	5	4	9	9	6	6	6	11	3	13	9	7	8	15	7	5	4	17	5	14	5	14	12	8	5	8	10	2	9	9	8	4	10	5	7	13	7	0	0	0	1	1	7	17	12	0
NM_001003679.3	250	287	364	425	181	533	368	146	77	330	436	143	191	346	235	297	266	383	356	363	289	529	405	267	231	358	234	445	237	288	238	318	255	215	275	396	155	203	137	506	1	0	0	0	0	2	0	0	0
NM_001003680.3	112	165	127	198	109	154	160	32	33	87	195	148	96	148	109	138	175	171	178	170	152	139	215	150	105	103	149	163	167	147	117	183	121	131	123	174	166	161	153	304	0	0	0	0	0	0	0	0	2
NM_001003681.3	84	249	2	0	0	1	76	120	2	0	109	0	0	0	0	12	4	0	0	0	18	38	2	31	0	0	101	0	0	0	17	0	204	0	20	0	0	8	0	5	0	0	0	0	0	0	0	0	0
NM_001003682.4	0	0	1	1	0	0	0	3	1	1	0	0	2	0	0	0	0	0	3	0	1	0	0	0	0	0	0	0	0	1	1	0	0	0	0	1	0	2	1	0	4	8	16	0	1	0	0	0	6
NM_001003683.2	0	0	0	0	0	0	0	0	0	0	0	0	0	0	0	0	0	0	0	0	0	0	0	0	0	0	0	0	0	0	0	0	0	0	0	0	0	0	0	0	0	0	0	0	0	0	0	0	0
NM_001003684.2	431	360	305	364	334	355	559	473	514	497	485	506	409	358	388	499	453	505	411	445	476	491	500	376	517	411	305	214	489	366	333	535	363	359	377	468	492	398	394	393	0	0	0	0	2	5	20	9	0
NM_001003688.1	445	0	558	159	371	559	117	374	361	84	286	131	205	414	345	5	206	151	266	1	177	322	211	149	307	229	264	459	295	429	183	0	416	367	320	224	140	313	132	147	0	0	0	0	0	0	0	0	0
NM_001003690.2	25	23	18	26	10	26	15	30	17	33	40	12	15	44	35	8	7	45	13	43	39	52	50	59	24	7	42	18	26	27	31	14	40	17	10	33	30	34	31	36	0	3	1	4	10	16	12	41	0
NM_001003692.2	235	210	161	258	200	281	284	210	235	267	255	180	231	251	165	175	229	222	126	262	217	219	315	227	221	189	173	190	202	244	175	240	259	264	206	137	228	283	212	152	0	0	0	5	1	5	2	0	0
NM_001003693.3	0	0	0	0	0	1	0	0	0	0	0	0	1	0	0	0	0	0	0	0	0	0	0	0	0	0	0	0	0	0	0	0	0	0	0	0	0	0	0	0	0	0	0	2	1	0	0	0	0
NM_001003694.2	0	0	0	0	0	4	0	0	14	0	0	0	0	0	0	0	0	0	0	10	0	7	0	0	7	0	0	0	0	0	36	0	20	0	18	0	0	0	0	0	0	0	0	0	0	0	0	0	0
NM_001003696.2	37	69	41	55	56	69	71	58	34	24	37	54	49	46	56	63	37	45	52	63	51	64	73	31	48	32	59	27	56	30	63	57	45	9	23	34	61	83	43	63	0	0	1	1	4	0	8	10	3
NM_001003697.2	27	27	11	29	30	15	26	8	37	14	40	29	29	3	23	33	28	29	31	18	26	23	21	26	11	18	26	7	16	18	48	29	10	3	1	19	27	13	30	43	0	0	0	0	0	0	2	0	0
NM_001003698.4	257	423	754	361	986	1132	1144	135	1	85	557	189	461	553	871	919	63	1346	1278	737	916	439	742	800	692	714	621	573	151	532	334	773	450	955	922	1008	567	483	1044	1708	0	0	0	51	33	0	124	17	0
NM_001003699.4	1491	2200	1783	1347	1555	1850	2914	974	201	599	1647	2363	1362	1589	2257	2065	2079	2054	1229	2133	1592	2276	2147	1209	1406	1702	1330	1237	1263	1315	969	2171	1859	1773	2000	2319	2416	3097	1877	1570	0	0	24	0	91	133	185	94	0
NM_001003700.2	1824	343	1446	1892	1189	1280	937	1551	1677	2204	1480	887	1034	1790	1667	1390	1192	1393	1462	1086	1274	1276	1128	1375	1208	740	1443	1208	1658	1926	1285	1154	1347	1387	581	984	1246	217	1143	1172	0	0	0	0	0	0	0	0	0
NM_001003701.2	36	36	45	24	35	25	42	52	20	24	34	23	23	42	19	38	27	19	29	42	53	37	31	21	37	58	27	30	50	45	29	23	39	27	34	30	38	63	41	39	0	0	0	0	0	0	0	0	0
NM_001003702.3	242	628	788	326	923	335	387	244	92	26	676	612	173	609	448	336	609	787	721	524	1320	320	519	745	42	398	299	276	240	301	540	301	538	429	411	627	842	763	571	857	19	18	30	23	78	55	128	179	19
NM_001003703.2	2981	2427	2931	2638	2626	2995	3243	3554	3741	3173	2863	2671	2476	2632	2571	2833	2935	2884	2597	2760	2838	2628	2871	2421	2613	2505	2612	2690	2814	3118	2650	2710	3054	2926	2686	2977	3260	2663	2925	2886	0	0	0	1	3	15	0	0	0
NM_001003704.3	10	25	5	13	7	21	13	34	43	0	12	13	49	26	26	31	41	38	12	19	27	21	34	12	27	13	41	0	0	10	5	38	20	32	13	21	5	27	58	26	0	0	0	2	0	0	0	0	0
NM_001003712.2	53	39	46	31	32	42	88	9	5	25	35	36	27	48	26	59	63	51	53	77	48	32	33	39	13	41	55	26	56	34	29	39	24	56	34	37	35	75	40	42	0	0	0	0	0	0	0	0	0
NM_001003713.4	2411	2136	2393	2456	2261	2383	2508	2655	3212	2662	2418	2435	2194	2379	2173	2542	2463	2714	2108	2323	2201	2330	2727	2276	2310	2147	2232	2034	2587	2719	2283	2592	2502	2228	2163	2249	2631	2049	2298	2399	2	1	3	11	22	22	12	4	1
NM_001003714.4	20	24	15	17	8	22	24	48	22	29	19	11	14	8	11	14	20	21	13	11	20	0	23	29	12	16	23	18	16	23	26	15	34	40	20	22	43	31	10	20	0	0	0	0	0	0	0	0	0
NM_001003715.4	8	38	32	30	27	25	7	3	13	30	28	7	27	38	51	31	21	3	5	7	0	16	14	0	13	29	9	25	11	40	38	50	22	34	1	7	30	31	12	15	0	0	0	0	0	0	0	0	0
NM_001003716.4	16	10	39	22	14	19	24	21	33	14	5	43	3	7	32	11	33	39	28	35	29	17	6	29	20	13	29	20	28	26	18	15	29	16	12	29	13	12	16	32	7	3	4	2	41	51	110	144	0
NM_001003722.2	1962	2350	2525	2085	2311	2054	2563	2087	2372	2221	2078	1807	1760	2183	2246	2336	2360	2570	2044	2268	2197	2224	2549	2070	1716	2114	2272	2001	2319	2744	1958	2230	2500	2663	2229	2071	2188	1928	2414	2065	2	0	0	0	6	0	0	0	0
NM_001003745.2	0	0	0	0	0	0	0	0	0	0	0	0	0	0	0	0	0	0	0	0	0	0	0	0	0	0	0	0	0	0	0	0	0	0	0	0	0	0	0	0	5	2	7	14	21	16	51	61	1
NM_001003750.1	0	0	0	0	0	0	0	0	0	0	0	0	0	0	0	0	0	0	0	0	0	0	0	0	0	0	0	0	0	0	0	0	0	0	0	0	0	0	0	0	2	2	6	2	5	2	12	11	1
NM_001003760.5	11	3	10	4	5	8	1	3	2	5	0	3	0	2	6	3	5	5	1	8	13	4	7	8	4	3	6	5	2	7	8	8	2	4	13	3	2	9	11	2	3	10	3	2	18	19	34	48	0
NM_001003785.2	11	15	10	20	14	29	26	54	12	38	20	29	11	5	21	32	41	15	23	24	14	30	11	11	15	23	26	40	43	30	17	17	14	15	2	2	37	6	18	17	1	1	2	0	0	0	0	0	0
NM_001003786.3	0	0	0	0	0	0	0	0	0	0	0	0	0	0	0	0	0	0	0	0	0	0	0	0	0	0	0	0	0	0	0	0	0	0	0	0	0	0	0	0	0	0	0	0	0	0	0	0	0
NM_001003787.4	0	0	0	0	0	0	0	0	0	0	0	0	0	0	0	0	0	0	0	0	0	0	0	0	0	0	0	0	0	0	0	0	0	0	0	0	0	0	0	0	0	0	0	0	0	0	0	0	0
NM_001003788.3	87	70	68	55	8	50	86	57	32	70	95	36	82	57	75	70	89	77	40	86	41	66	73	33	68	58	36	25	40	76	30	85	54	42	53	69	59	64	66	57	0	0	0	0	0	0	0	0	0
NM_001003789.3	0	1	0	0	0	0	1	0	0	0	1	1	0	1	1	0	1	2	1	1	1	1	0	0	0	0	1	0	0	0	0	1	0	0	0	1	0	1	0	1	0	0	0	1	0	0	0	0	0
NM_001003790.4	0	0	0	0	1	0	0	0	0	1	0	0	0	0	0	0	0	2	0	0	0	0	0	1	0	0	0	0	0	0	0	0	0	0	1	0	0	0	0	0	0	0	0	0	0	0	0	0	0
NM_001003791.3	207	222	180	184	194	320	220	197	219	418	267	196	181	208	201	176	311	261	297	299	190	256	321	276	186	201	159	262	181	288	179	269	271	202	199	216	249	155	224	185	0	0	0	0	0	0	0	0	3
NM_001003792.3	0	0	0	0	0	0	0	0	0	0	0	0	0	0	0	0	0	0	0	0	0	0	0	0	0	0	0	0	0	0	0	0	0	0	0	0	0	0	0	0	0	0	0	0	0	0	0	0	0
NM_001003793.3	0	0	0	0	0	0	0	0	0	0	0	0	0	0	0	0	0	0	0	0	0	0	0	0	0	0	0	0	0	0	0	0	0	0	0	0	0	0	0	0	0	0	0	0	0	0	0	0	0
NM_001003794.3	0	0	0	0	0	0	0	0	0	0	0	0	0	0	0	0	0	0	0	0	0	0	0	0	0	0	0	0	0	0	0	0	0	0	0	0	0	0	0	0	0	0	0	0	0	0	0	0	0
NM_001003795.3	0	6	0	0	0	0	0	0	0	0	0	0	0	0	0	0	0	0	0	0	0	0	7	0	0	0	0	0	0	0	0	0	0	0	0	0	0	0	0	0	0	0	0	0	0	0	0	0	0
NM_001003796.2	2259	1840	2402	2072	2292	2367	2780	3052	3484	2588	2061	1880	1925	2301	1997	2562	2235	2605	1659	2216	2283	2303	2450	1790	2336	2280	2033	1990	2407	2453	1887	2533	2483	2569	2484	2113	2156	2095	2272	2491	0	0	0	9	12	15	3	0	1
NM_001003799.2	203	120	299	527	28	126	101	187	603	359	118	363	55	165	1481	117	236	208	48	305	106	414	210	75	45	85	108	339	361	88	53	704	127	115	239	190	76	200	229	218	0	0	1	0	0	3	0	0	0
NM_001003800.2	2011	1595	2077	1888	1492	1713	1800	1070	910	1284	1671	1695	1485	2058	2370	1673	2139	2021	1750	1924	1683	1845	1615	1684	1355	1630	1865	1409	2401	1623	1134	1701	2308	1826	1451	1683	1492	1793	1634	2115	14	19	23	34	107	166	281	333	3
NM_001003801.2	0	0	0	0	0	0	17	0	0	11	0	0	0	0	0	0	0	0	0	0	0	0	0	0	0	0	0	0	0	0	0	0	0	0	0	14	0	0	0	0	0	1	0	0	6	7	10	7	0
NM_001003802.2	30	0	26	36	19	0	28	45	27	42	25	60	55	41	66	29	31	3	48	44	41	10	0	55	0	10	12	20	6	2	44	0	48	18	34	0	34	0	11	18	0	0	0	0	1	3	1	3	0
NM_001003803.3	0	0	0	0	0	0	0	0	0	0	0	0	0	0	0	0	0	0	0	0	0	0	0	0	0	0	0	0	0	0	0	0	0	0	0	0	0	0	0	0	0	0	0	0	0	0	0	0	0
NM_001003805.3	0	0	0	0	0	0	0	0	8	0	8	0	0	0	0	0	0	0	0	0	0	0	6	0	0	0	0	0	0	0	3	3	0	0	0	0	0	4	11	0	0	0	0	0	12	0	21	0	0
NM_001003806.2	218	121	309	486	34	112	104	179	569	386	131	364	67	174	1475	111	277	249	45	303	96	423	186	71	36	87	117	366	420	80	52	658	135	130	225	207	71	164	227	222	1	0	1	0	0	1	0	0	0
NM_001003809.3	0	0	0	0	0	0	0	0	0	0	0	0	0	0	0	0	0	0	0	0	0	0	0	0	0	0	0	0	0	0	0	0	0	0	0	0	0	0	0	0	0	0	0	0	0	0	0	0	0
NM_001003810.2	192	140	188	256	154	133	167	147	213	237	122	133	152	153	255	107	176	163	138	179	151	201	250	208	232	95	112	169	180	265	166	221	156	195	230	207	194	127	135	130	6	0	0	0	0	0	0	0	4
NM_001003811.2	0	0	0	1	0	0	1	0	0	0	0	0	0	0	0	1	0	0	0	0	0	0	0	0	2	0	0	0	0	0	0	0	0	0	2	0	0	0	2	0	0	0	0	0	0	0	0	0	0
NM_001003818.3	70	0	35	26	7	24	0	0	0	0	23	4	35	46	114	0	28	111	0	90	169	65	26	0	27	69	0	0	64	17	9	55	42	39	44	59	1	53	12	0	0	0	3	0	0	20	60	68	0
NM_001003819.4	0	0	48	0	0	0	0	0	0	0	5	31	44	0	0	0	0	0	0	0	0	1	37	0	2	27	0	0	0	0	0	0	0	0	0	1	0	0	0	15	0	0	8	0	0	26	26	23	0
NM_001003827.1	0	0	9	0	0	24	0	30	0	0	0	29	0	14	0	0	0	0	0	48	19	0	14	0	0	11	17	0	44	27	0	0	0	0	12	0	0	0	6	0	0	0	0	0	9	0	5	7	0
NM_001003828.3	0	0	22	27	25	0	0	10	0	0	0	0	37	24	55	0	0	0	0	0	2	0	49	1	0	0	25	6	26	0	27	0	0	0	0	51	0	0	0	0	11	3	0	0	0	0	53	15	0
NM_001003841.3	3	8	0	0	0	11	1	0	0	0	1	2	0	0	0	0	0	0	0	0	0	8	0	15	3	0	0	0	0	1	0	1	0	1	0	1	1	0	2	0	11	11	10	22	83	101	229	253	3
NM_001003845.3	0	0	0	0	0	0	0	0	2	0	1	0	0	0	0	0	0	0	0	1	0	0	0	0	0	0	0	1	0	0	0	0	0	0	0	0	0	0	0	0	1	0	9	0	4	0	14	0	0
NM_001003891.3	54	97	147	103	86	128	110	121	135	131	99	125	94	67	116	183	64	90	94	102	89	71	137	83	153	117	121	97	60	146	145	148	145	99	171	149	87	105	119	118	0	0	0	0	0	0	0	0	0
NM_001003892.3	1	0	0	0	0	0	0	0	0	0	0	2	0	0	0	1	0	2	1	0	0	0	0	3	0	1	0	0	0	0	0	0	0	0	0	1	3	2	0	0	1	2	0	0	4	2	22	12	0
NM_001003894.2	0	0	0	0	0	0	0	0	0	0	0	0	0	0	0	0	0	0	0	0	0	0	0	0	0	0	0	0	0	0	0	0	0	0	0	0	0	0	0	0	0	0	0	2	5	0	0	0	0
NM_001003895.1	0	0	0	0	0	0	0	0	0	0	0	0	0	0	0	0	0	0	0	0	0	0	0	0	0	0	0	0	0	0	0	0	0	0	0	0	0	0	0	0	1	0	0	0	2	0	0	0	0
NM_001003897.2	17	9	22	15	22	16	25	16	15	0	25	17	11	24	17	19	17	15	22	0	21	16	23	16	22	19	25	8	20	9	14	18	27	21	16	10	15	7	22	15	0	0	0	0	1	0	0	1	0
NM_001003927.3	181	152	212	347	122	213	156	82	96	200	272	207	205	196	113	134	286	260	243	168	213	172	249	140	153	180	187	329	204	289	104	147	271	148	156	143	246	188	292	171	0	0	0	1	0	0	4	0	0
NM_001003931.4	82	377	494	381	629	773	590	1467	744	277	498	372	564	467	575	793	309	498	279	522	589	610	523	254	441	356	752	376	534	417	377	521	627	550	496	480	346	668	276	252	0	0	0	8	3	1	0	0	0
NM_001003936.4	0	0	0	0	0	0	0	0	0	0	0	0	0	0	0	0	0	0	0	0	0	0	0	0	0	0	0	0	0	0	0	0	0	0	0	0	0	0	0	0	0	0	0	0	0	0	0	0	0
NM_001003937.3	1	1	2	0	1	0	1	1	1	2	0	2	1	1	1	2	0	3	2	1	0	2	0	4	2	0	0	1	0	3	0	1	0	0	0	0	2	1	0	0	9	10	14	11	51	46	93	126	3
NM_001003938.4	0	0	0	0	0	0	0	0	0	0	2	0	0	0	0	0	0	0	0	0	0	0	0	0	0	0	0	1	0	0	0	0	0	0	0	0	2	1	3	0	0	0	0	0	2	3	3	1	0
NM_001003940.2	521	488	718	668	741	907	821	627	433	911	690	893	760	906	848	592	640	1165	653	643	810	1156	935	806	655	818	603	595	678	549	507	779	689	696	897	650	933	925	582	673	0	0	0	7	40	0	15	45	0
NM_001003941.3	214	61	259	205	216	153	131	115	79	108	179	147	99	225	195	191	204	170	123	149	137	133	153	155	77	167	250	169	221	178	142	159	176	189	132	138	111	159	150	92	4	0	10	0	16	34	43	52	0
NM_001003942.1	666	401	777	562	492	778	665	765	849	874	504	822	737	676	766	605	733	634	581	586	559	770	546	650	1092	583	541	688	843	369	412	712	569	770	694	548	473	452	569	718	6	0	0	12	31	102	165	196	3
NM_001003943.3	79	0	29	52	0	0	50	79	0	98	51	43	72	54	15	18	23	39	131	77	90	71	20	60	157	68	139	55	45	14	17	20	27	77	17	40	35	31	152	15	0	9	0	0	0	0	0	0	0
NM_001003945.3	309	222	356	299	303	385	471	374	104	362	374	450	300	453	468	432	327	350	235	576	335	407	302	327	342	479	479	338	451	385	290	430	398	390	184	300	387	506	247	371	0	2	0	2	27	11	29	40	0
NM_001003954.3	0	0	0	0	0	0	0	0	0	0	0	0	0	0	0	0	0	0	0	0	0	0	0	0	0	0	0	0	0	0	0	0	0	0	0	0	0	0	0	1	0	0	0	0	1	0	0	0	0
NM_001003962.3	1154	1059	808	730	957	1372	1620	980	887	879	553	1021	703	1378	829	1105	671	1109	563	918	1211	946	929	569	780	1114	1019	831	834	909	917	1279	1050	732	1120	840	1028	1128	1216	1224	0	0	0	20	0	0	0	0	0
NM_001004.4	10735	12885	7510	10042	9527	9968	12744	11179	15810	15018	10883	13438	11389	10965	8192	12760	9749	12129	11070	12365	10561	12460	14696	15146	13188	12792	7786	10711	13323	13400	11034	16644	10128	9260	10116	9119	9892	11019	10211	9302	0	1	0	29	27	78	14	4	5
NM_001004019.2	0	0	0	0	0	0	0	0	0	0	0	0	0	0	0	0	0	0	0	0	0	0	0	0	0	0	0	0	0	0	0	0	0	0	0	0	0	0	0	0	0	0	0	0	0	0	0	0	0
NM_001004023.3	49	28	145	0	0	0	0	0	0	0	0	0	33	0	0	0	0	51	0	0	0	0	27	0	0	0	131	0	47	0	23	109	0	0	46	63	0	28	0	0	0	0	0	0	0	0	0	0	0
NM_001004051.4	0	0	0	23	0	1	58	50	0	0	0	16	0	0	0	0	44	16	0	12	0	9	24	0	13	71	0	0	23	0	0	0	1	0	0	32	0	0	0	20	0	0	0	0	0	0	0	0	0
NM_001004052.1	0	0	0	0	0	0	0	0	0	0	0	0	0	0	0	0	0	0	1	0	0	0	0	0	0	0	0	0	0	0	0	0	0	0	0	0	0	0	0	0	3	1	2	6	5	4	12	17	0
NM_001004055.2	0	0	0	0	0	5	9	10	0	0	3	1	1	14	10	4	0	12	0	0	0	0	0	1	0	1	0	0	0	7	0	16	6	9	13	1	0	0	4	0	0	0	0	0	0	0	0	0	0
NM_001004056.2	0	0	0	0	0	0	0	0	0	0	0	0	0	0	0	0	0	0	0	0	0	0	0	0	0	0	0	0	0	0	0	0	0	0	0	0	0	0	0	0	0	0	0	0	0	0	0	0	0
NM_001004057.2	0	0	0	0	0	0	0	0	0	0	0	0	0	0	0	0	0	0	0	0	0	0	0	0	0	0	0	0	0	0	0	0	0	0	0	0	0	0	0	0	0	0	0	0	0	0	0	0	0
NM_001004058.2	0	0	0	0	0	0	0	0	0	0	0	0	0	0	0	0	0	0	0	0	0	0	0	0	0	0	0	0	0	0	0	0	0	0	0	0	0	0	0	0	1	1	2	7	0	1	2	4	0
NM_001004059.3	0	0	0	0	0	0	0	0	0	0	0	0	0	0	0	0	0	0	0	0	0	0	0	0	0	0	0	0	0	0	0	0	0	0	0	0	0	0	0	0	1	2	3	5	1	6	10	4	1
NM_001004060.2	5	0	4	20	11	2	4	0	0	2	5	22	3	3	63	2	3	7	1	6	7	7	11	1	0	1	10	10	2	7	0	1	7	9	1	2	0	2	6	1	0	0	0	0	0	0	0	0	0
NM_001004063.3	0	0	0	0	0	0	0	0	0	0	0	0	0	0	0	0	0	0	0	0	0	0	0	0	0	0	0	0	0	0	0	0	0	0	0	0	0	0	0	0	5	0	0	0	0	0	6	8	0
NM_001004064.2	0	0	0	0	0	0	0	0	0	0	0	0	0	0	0	0	0	0	0	0	0	0	0	0	0	0	0	0	0	0	0	0	0	0	0	0	0	0	0	0	5	3	5	2	3	3	13	16	0
NM_001004065.4	216	194	64	0	47	201	315	73	34	153	124	184	278	0	91	46	75	198	85	167	35	455	148	73	0	175	195	199	205	81	0	175	108	214	124	200	103	70	75	39	3	0	16	19	61	101	223	180	12
NM_001004067.4	2730	2617	3161	1269	1091	1680	4273	3074	1039	2460	2962	1147	2500	2389	979	3663	2858	1267	2562	1378	1144	1357	1077	1538	1388	3019	2153	771	3074	1838	1738	3340	118	2485	1384	1161	2332	3012	1498	3142	0	3	11	8	24	27	14	13	0
NM_001004105.3	325	681	641	533	933	338	337	322	323	295	760	473	470	590	506	460	694	555	559	737	432	322	479	249	353	348	625	484	472	903	530	241	592	946	394	321	567	222	435	416	0	0	0	0	0	0	0	0	0
NM_001004106.3	563	792	708	578	1236	525	600	642	844	389	866	405	512	609	583	514	698	753	833	844	780	417	437	510	602	598	459	411	548	860	922	448	721	780	400	733	836	586	548	654	0	0	0	0	0	21	0	0	0
NM_001004124.2	0	0	0	0	0	0	0	0	0	0	0	0	0	1	0	0	0	0	0	0	0	0	0	0	0	0	0	0	0	0	0	0	0	0	0	0	0	0	0	0	0	3	0	0	2	6	5	2	1
NM_001004125.3	165	125	165	149	188	246	187	172	220	182	178	182	155	131	210	157	185	179	212	242	135	197	286	134	196	175	152	108	104	173	54	216	236	155	257	168	154	173	142	147	3	1	12	5	23	28	58	71	2
NM_001004127.3	2237	1507	2361	1986	2058	2141	2363	1397	1136	1656	1862	1934	1773	2130	2162	2037	2147	2181	2406	2023	2109	2212	1932	1904	1550	1968	1919	1944	2103	2015	1601	2044	2127	2113	1984	2075	2048	2030	2009	1989	5	0	9	15	41	51	61	43	5
NM_001004128.3	20379	13113	17274	15091	12328	23376	25710	23348	14614	14841	13536	23129	14392	19950	15179	26338	19854	24128	7752	21529	12963	20358	25032	8127	15701	18175	14557	16390	22270	15565	9132	20451	16861	15170	18683	14921	14920	17424	17685	18463	0	0	0	0	34	30	6	0	0
NM_001004134.1	1	0	2	0	0	3	0	0	1	2	1	2	3	2	2	0	0	0	1	2	1	1	3	4	0	0	3	0	1	0	1	1	4	3	1	0	1	0	0	0	1	3	4	5	11	2	12	23	1
NM_001004135.2	1	0	0	0	0	6	1	0	5	0	0	0	1	0	2	2	0	1	0	1	0	0	0	0	3	2	2	6	0	0	0	2	1	0	0	0	0	1	0	0	3	5	8	13	22	15	70	55	5
NM_001004136.2	0	0	0	0	0	0	0	0	0	0	0	0	0	0	0	0	0	0	0	0	0	0	0	0	0	0	0	0	0	0	0	0	0	0	0	0	0	0	0	0	5	7	10	15	25	15	64	86	0
NM_001004137.1	0	0	0	0	0	0	0	0	0	0	0	0	0	0	0	0	0	0	0	0	0	0	0	0	0	0	0	0	0	0	0	0	0	0	0	0	0	0	0	0	0	3	2	2	13	12	25	32	0
NM_001004195.2	0	0	0	0	0	0	0	0	0	0	0	0	0	0	0	0	0	0	0	0	0	0	0	0	0	0	0	0	0	0	0	0	0	0	0	0	0	0	0	0	0	0	7	0	5	6	7	5	0
NM_001004196.4	0	0	0	0	0	0	0	0	0	0	0	0	0	0	0	0	0	0	0	0	0	0	0	0	0	0	0	0	0	0	0	0	0	0	0	0	0	0	0	0	0	0	0	0	0	0	0	0	0
NM_001004297.3	0	32	32	4	9	24	12	37	53	29	0	26	9	10	36	11	0	1	19	9	10	7	0	14	35	7	3	14	5	20	17	28	24	12	9	0	27	27	0	29	0	5	1	7	15	26	22	35	0
NM_001004298.4	0	0	0	0	0	0	0	0	0	0	0	0	0	0	0	0	0	0	0	0	0	0	0	0	0	0	0	0	0	0	0	0	0	0	0	0	0	0	0	0	0	0	0	0	0	0	0	0	0
NM_001004301.4	559	431	669	557	513	550	563	372	360	506	539	482	483	505	646	496	630	598	502	640	454	593	502	545	460	529	500	546	452	566	394	563	457	614	564	529	539	517	479	575	5	12	23	14	24	22	46	88	1
NM_001004303.5	0	0	0	0	0	0	0	0	0	0	0	5	0	0	0	0	0	0	0	0	0	0	0	0	0	0	0	0	0	0	0	0	0	0	0	0	0	0	0	0	0	0	0	0	1	3	0	0	0
NM_001004304.4	262	139	186	185	163	293	549	292	306	584	173	382	228	262	242	309	416	315	129	300	217	462	268	293	334	231	424	387	334	179	239	280	325	247	229	175	123	231	219	233	17	23	28	33	113	154	307	393	6
NM_001004308.2	0	0	0	0	0	0	0	0	0	0	0	0	0	0	0	0	0	0	0	0	0	0	0	0	0	0	0	0	0	0	0	0	0	0	0	0	0	0	0	0	3	3	9	2	13	24	60	16	1
NM_001004309.3	0	0	17	4	13	17	20	15	6	41	7	13	15	0	2	14	24	23	0	9	12	10	17	7	0	27	22	30	17	13	0	22	19	0	15	19	8	14	0	10	0	0	0	0	0	0	0	0	0
NM_001004310.3	82	31	74	43	120	55	90	66	24	40	54	118	39	136	45	121	54	101	47	97	43	0	37	107	22	59	74	40	99	46	53	132	107	95	67	0	119	83	19	55	0	0	0	0	11	0	1	4	0
NM_001004311.3	0	3	0	1	0	0	0	1	2	2	0	0	1	0	0	0	0	0	0	2	0	0	0	0	0	0	0	1	0	0	0	0	1	0	0	0	2	0	0	0	0	2	0	0	1	5	4	2	0
NM_001004312.2	3	0	0	0	0	0	0	0	0	0	1	3	0	5	3	0	3	0	0	2	1	3	0	1	1	0	0	0	5	3	0	12	0	1	2	3	0	3	5	0	1	6	7	4	19	20	68	66	2
NM_001004313.3	550	439	414	529	298	504	537	340	184	373	451	456	310	531	273	506	519	526	468	621	275	372	617	353	345	323	435	457	399	282	529	480	287	413	416	562	507	511	465	624	0	0	0	0	0	0	0	0	0
NM_001004316.3	0	0	0	0	0	0	0	1	0	0	0	0	0	0	0	0	0	0	0	0	0	0	0	0	0	0	0	0	0	0	0	0	0	0	0	0	0	0	0	0	0	1	0	0	0	0	0	0	0
NM_001004317.4	0	0	0	0	0	0	0	0	0	0	0	0	0	0	0	0	1	0	0	0	0	0	0	0	0	0	0	0	0	0	0	0	0	0	0	0	0	0	0	0	0	6	14	14	0	0	11	9	2
NM_001004318.3	0	0	0	0	0	3	0	0	0	0	0	0	0	0	0	1	0	0	0	0	0	0	0	0	0	0	0	0	0	0	0	0	0	0	0	0	0	0	1	0	0	0	0	0	0	0	0	0	0
NM_001004319.3	0	0	0	0	0	0	0	0	0	0	0	0	0	0	1	0	0	0	0	0	0	0	0	0	0	0	0	0	0	0	0	0	0	0	0	0	1	0	0	0	1	2	4	2	12	17	41	39	0
NM_001004320.2	0	0	0	0	0	0	0	0	0	0	0	0	0	0	0	0	0	0	0	0	0	0	0	0	0	0	0	0	0	0	0	0	0	0	0	0	0	0	0	0	1	0	0	2	7	10	18	19	0
NM_001004323.3	3	1	5	4	4	8	6	13	5	26	4	8	5	7	3	1	7	4	3	12	10	9	1	4	8	5	9	4	4	6	3	3	6	7	7	3	5	5	2	5	0	4	4	1	9	6	23	28	2
NM_001004325.2	0	0	0	0	1	0	0	0	0	1	0	0	0	5	0	1	0	0	0	1	0	0	0	1	0	0	0	2	0	0	0	0	0	0	0	1	0	0	0	1	1	0	0	0	0	0	5	13	0
NM_001004328.3	0	0	0	0	0	0	0	0	0	0	0	0	0	0	0	0	0	0	0	0	0	0	0	0	0	0	0	0	0	0	0	0	0	0	0	0	0	0	0	0	0	0	0	0	0	0	0	0	0
NM_001004329.3	0	0	0	0	0	0	0	0	0	0	1	0	0	0	0	0	0	0	0	0	0	0	0	0	1	0	0	0	0	0	0	0	0	0	0	0	0	0	0	0	3	2	7	11	14	16	43	36	1
NM_001004333.5	6111	6549	6633	8160	7812	7775	7024	9618	10735	8165	6585	6572	5819	7457	6025	8279	5727	7005	6986	7213	6327	6976	6879	7055	7935	6316	5679	4970	6479	9574	8321	8485	7388	6896	6212	6792	6206	6603	5548	6031	0	0	0	5	48	43	40	3	2
NM_001004334.4	3	0	2	2	2	3	4	8	0	4	1	0	0	2	5	3	2	2	2	0	1	1	1	6	4	3	0	3	4	3	1	1	6	1	2	3	1	4	3	0	22	32	49	34	160	168	441	554	8
NM_001004339.3	0	0	0	0	0	0	0	0	0	0	0	0	0	0	0	0	0	0	0	0	0	0	0	4	0	0	1	0	0	0	0	0	0	0	0	0	0	0	0	0	0	0	0	0	0	0	0	0	0
NM_001004341.2	0	0	0	0	0	0	0	0	0	0	0	0	0	3	0	0	0	0	0	0	0	0	0	0	0	1	0	2	0	0	0	0	0	4	0	0	1	0	0	0	0	0	1	9	18	14	63	86	0
NM_001004342.5	0	0	0	0	0	0	0	0	0	0	0	0	0	0	0	0	0	0	0	0	0	0	0	0	0	0	0	0	0	0	0	0	0	0	0	0	0	0	0	0	21	20	39	44	147	135	341	378	15
NM_001004343.3	24	6	45	58	44	23	38	52	0	10	34	19	8	21	16	53	38	18	35	28	84	102	57	7	15	19	0	24	82	69	0	36	44	70	13	57	41	43	45	14	10	8	41	6	17	60	80	100	4
NM_001004346.4	0	0	0	0	0	0	0	0	0	0	0	0	0	0	0	0	0	0	0	0	0	0	0	0	0	0	0	3	0	0	0	0	0	0	0	0	0	0	0	0	0	0	0	0	0	0	0	0	0
NM_001004351.5	1	2	4	1	1	1	7	5	1	0	0	4	0	0	2	2	2	2	1	6	3	2	2	2	3	1	0	1	1	0	0	0	2	4	0	2	1	4	2	3	1	0	0	1	1	7	13	9	1
NM_001004353.3	0	0	0	0	0	0	0	0	0	0	0	0	0	0	0	0	0	4	0	0	0	0	0	2	2	0	0	0	0	0	0	4	0	2	2	0	3	0	0	0	0	0	0	4	0	0	0	0	0
NM_001004354.3	6	7	5	8	4	12	5	7	7	1	9	6	8	2	13	4	5	13	2	6	3	8	8	10	7	7	5	6	10	3	3	5	4	3	2	5	2	13	10	5	6	6	13	9	30	43	73	105	6
NM_001004356.3	0	9	0	0	0	21	32	0	0	0	0	0	10	0	16	0	0	8	0	9	0	0	12	0	0	0	0	0	0	3	0	0	0	15	9	0	12	32	21	0	3	4	1	0	0	0	9	22	0
NM_001004358.1	31	39	37	52	31	26	41	35	18	31	31	59	36	30	39	65	25	47	39	33	39	60	32	25	24	26	40	27	40	39	24	64	40	24	28	33	45	33	26	34	0	0	0	0	0	0	0	1	0
NM_001004360.5	0	0	0	0	0	0	0	0	0	0	0	0	0	0	0	0	0	0	0	0	0	0	0	0	0	0	0	0	0	0	0	0	0	0	0	0	0	0	0	0	0	0	0	0	0	0	0	0	0
NM_001004416.3	0	0	0	0	0	0	0	0	0	0	0	0	0	0	0	0	0	0	0	0	0	0	0	0	0	0	0	0	0	0	0	0	0	0	0	0	0	0	0	0	0	0	0	0	0	0	0	0	0
NM_001004419.5	220	122	154	94	53	309	290	245	177	1030	66	252	813	138	141	308	550	341	75	248	288	495	286	103	767	287	551	355	682	81	50	386	311	241	636	357	138	319	191	0	0	0	0	0	0	0	6	0	0
NM_001004426.3	0	0	0	0	0	0	0	0	0	0	0	0	0	0	0	0	0	0	0	0	0	0	0	0	0	0	0	0	0	0	0	0	0	0	0	0	0	0	0	0	0	0	0	0	0	0	0	0	0
NM_001004431.3	794	1957	687	734	1010	1180	1580	1531	1370	816	991	1054	1084	1196	1103	1399	835	1129	943	1070	1231	1177	822	920	1346	1078	995	569	866	1351	1072	1015	1214	1199	1436	1411	1618	1597	1010	1233	0	0	3	0	12	3	5	1	0
NM_001004432.4	1	0	1	0	0	0	2	0	0	2	1	0	1	1	2	1	0	1	0	1	1	1	0	0	1	0	0	2	2	0	1	0	0	0	0	2	0	0	1	0	3	9	14	15	69	97	173	228	1
NM_001004434.3	0	0	0	0	0	0	0	0	0	0	0	0	0	0	0	1	0	0	0	0	0	0	0	0	0	0	0	0	0	2	0	0	0	0	0	0	0	0	0	0	7	0	12	0	59	58	141	195	0
NM_001004439.2	15	62	18	55	24	20	36	11	71	34	61	101	36	18	35	29	14	73	209	45	27	95	44	106	19	8	21	33	20	132	62	34	27	26	13	35	48	35	32	11	5	0	2	4	18	24	35	41	0
NM_001004440.2	0	0	0	0	0	0	0	0	0	0	0	0	0	0	0	0	0	0	0	3	0	0	0	0	0	0	1	0	0	0	0	0	0	0	0	0	0	0	0	0	0	0	0	5	13	0	30	45	0
NM_001004441.3	0	0	0	0	0	0	0	0	0	0	0	0	0	0	0	0	0	0	0	0	0	0	0	0	0	4	3	0	0	0	0	18	0	0	0	8	0	0	18	0	0	0	0	0	0	0	0	0	0
NM_001004450.2	0	0	1	1	5	2	0	0	0	3	3	1	1	0	5	1	0	7	0	1	2	4	5	2	2	1	0	6	2	1	0	3	4	0	0	7	2	0	0	1	5	9	8	10	14	16	35	63	2
NM_001004451.1	0	2	0	0	0	0	0	0	0	0	1	0	1	0	0	0	2	1	0	0	0	0	0	0	0	0	0	2	1	0	0	1	2	0	0	0	0	0	0	1	2	3	2	3	9	8	31	29	0
NM_001004452.1	1	1	0	0	0	0	0	0	0	0	1	0	0	1	0	0	6	0	0	0	0	0	0	0	0	0	1	1	0	0	0	0	0	0	0	0	0	0	0	0	4	4	5	4	5	7	13	10	0
NM_001004453.3	0	0	0	0	0	0	0	0	0	0	0	0	0	0	0	0	0	0	1	0	0	0	0	0	0	0	0	0	0	0	0	0	0	0	0	0	0	0	0	0	3	2	2	0	7	5	5	11	0
NM_001004454.2	38	14	32	8	9	35	17	13	8	53	19	21	16	42	28	26	35	33	16	29	27	49	44	36	11	27	13	59	31	26	13	32	18	8	9	19	27	14	23	13	0	0	0	0	0	0	0	4	0
NM_001004456.2	0	0	0	0	0	1	0	0	0	0	0	0	0	0	1	0	1	1	0	0	1	0	0	0	0	0	2	0	0	0	0	0	0	0	0	0	0	0	0	0	6	3	9	3	41	50	97	96	1
NM_001004457.2	1	0	0	0	0	1	0	0	0	0	1	0	0	0	0	0	0	0	0	0	0	0	0	0	0	0	0	0	0	0	0	0	0	0	0	0	0	0	0	0	1	1	2	3	14	11	17	23	0
NM_001004458.2	0	0	0	0	0	0	0	0	0	0	0	0	0	0	0	0	0	0	0	0	0	0	0	0	0	0	0	0	0	0	0	0	0	0	0	0	0	0	0	0	3	5	6	3	4	9	16	11	2
NM_001004459.1	0	0	0	0	0	0	0	0	0	0	0	0	0	0	0	0	0	0	0	0	0	0	0	0	0	0	0	0	0	0	0	0	0	0	0	0	0	0	0	0	4	1	7	1	10	9	17	13	0
NM_001004460.2	0	1	0	0	3	1	2	1	1	0	1	0	0	0	0	1	1	1	0	0	1	2	0	0	1	1	1	1	0	1	2	2	0	0	0	0	1	1	0	0	17	16	33	21	75	74	168	200	2
NM_001004461.2	1	0	1	0	0	0	0	0	0	0	0	0	0	0	0	0	0	0	0	0	0	0	0	0	0	0	0	0	0	0	0	0	0	0	0	0	0	0	0	0	4	4	13	9	0	17	0	41	4
NM_001004462.2	4	1	1	6	1	4	3	3	2	2	2	3	1	2	1	6	3	2	2	8	12	5	4	1	0	2	2	3	10	2	2	1	7	0	2	14	3	4	3	3	8	3	8	11	21	12	55	67	1
NM_001004463.2	0	0	0	0	0	0	0	0	0	0	0	0	0	0	0	0	0	0	0	0	0	0	0	0	0	0	0	0	0	0	0	0	0	0	0	0	0	0	0	0	4	3	5	8	20	21	52	76	4
NM_001004464.2	0	0	0	0	0	0	0	0	0	0	0	0	0	0	0	0	0	0	0	0	0	0	0	0	0	0	0	0	0	0	0	0	0	0	0	0	0	0	0	0	1	1	2	6	16	22	44	53	0
NM_001004465.1	0	0	0	0	0	0	0	0	0	0	0	0	0	0	0	0	0	0	0	0	0	0	0	0	0	0	0	0	0	0	0	0	0	0	0	0	0	0	0	0	2	3	5	0	6	13	16	24	0
NM_001004466.2	0	0	0	1	0	0	0	0	0	0	0	0	1	1	0	1	0	0	0	0	0	0	2	0	0	1	0	0	0	1	0	0	1	0	0	0	0	1	0	1	12	22	16	35	62	80	186	240	5
NM_001004467.1	0	0	0	0	0	0	0	0	0	0	0	0	0	0	0	0	0	0	0	0	0	0	0	0	0	0	0	0	0	0	0	0	0	0	0	0	0	0	0	0	1	4	3	1	7	4	9	13	4
NM_001004469.1	0	0	0	0	0	0	0	0	0	0	0	0	0	0	0	0	0	0	0	0	0	0	0	0	0	0	0	0	0	0	0	0	0	0	0	0	0	0	0	0	0	1	0	5	1	0	7	3	2
NM_001004470.3	0	0	0	0	0	0	0	0	0	0	0	0	0	0	0	0	0	0	0	0	0	0	0	0	0	0	0	0	0	0	0	0	0	0	0	0	0	0	0	0	0	0	0	0	0	0	0	0	0
NM_001004471.2	0	0	0	0	0	0	0	0	0	0	0	0	0	0	0	0	0	0	0	0	0	0	0	0	0	0	0	0	0	0	0	0	0	0	0	0	0	0	0	0	2	3	4	10	18	29	70	93	0
NM_001004472.1	0	0	0	0	0	0	0	0	0	0	0	0	0	0	0	0	0	0	0	0	0	0	0	0	0	0	0	0	0	0	0	0	0	0	0	0	0	0	0	0	2	1	2	4	4	4	12	14	0
NM_001004473.2	0	0	0	0	0	0	0	0	0	0	0	0	0	0	0	0	0	0	0	0	0	0	0	0	0	0	0	0	0	0	0	0	0	0	0	0	0	0	0	0	5	7	6	7	13	10	28	23	5
NM_001004474.1	0	0	0	0	0	0	0	0	0	0	0	0	0	0	0	0	0	0	0	0	0	0	0	0	0	0	0	0	0	0	0	0	0	0	0	0	0	0	0	0	5	4	4	5	13	23	62	52	1
NM_001004475.1	0	0	0	0	0	0	0	0	0	0	0	0	0	0	0	0	0	0	0	0	0	0	0	0	0	0	0	0	0	0	0	0	0	0	0	0	0	0	0	0	2	0	4	1	5	4	5	8	0
NM_001004476.2	0	0	0	0	0	0	0	0	0	0	0	0	0	0	0	0	0	0	0	0	0	0	0	0	0	0	0	0	0	1	0	0	0	0	0	0	0	0	0	0	4	9	10	5	16	9	16	25	3
NM_001004477.1	0	0	0	0	0	0	0	0	0	0	0	0	0	0	0	0	0	0	0	0	0	0	0	0	0	0	0	0	0	0	0	0	0	0	0	0	0	0	0	0	2	2	5	7	4	4	7	11	0
NM_001004478.2	2	0	2	3	2	2	1	0	1	3	2	0	0	0	0	0	0	0	4	1	0	0	0	6	2	1	0	0	1	0	2	3	0	0	0	0	1	0	0	1	9	9	15	15	40	24	81	86	10
NM_001004479.2	0	0	0	0	0	0	0	0	0	0	0	1	0	0	0	0	0	0	0	0	0	1	1	2	0	0	0	0	0	0	0	0	0	0	0	0	0	0	0	0	0	2	2	3	8	4	13	16	1
NM_001004480.1	0	0	0	0	0	0	0	0	0	0	0	0	0	0	0	0	0	0	0	0	1	0	0	0	0	0	0	0	0	0	0	0	0	0	0	0	0	0	0	0	2	2	3	1	3	5	8	4	1
NM_001004481.1	0	0	1	0	0	0	0	0	0	0	0	0	0	0	0	0	0	0	0	0	0	0	0	0	0	1	0	0	0	0	0	0	0	0	0	0	0	0	0	0	0	0	0	1	0	1	1	6	1
NM_001004482.1	0	0	0	0	0	0	0	0	0	0	0	0	0	0	0	0	0	0	0	0	0	0	0	0	0	0	0	0	0	0	0	0	0	0	0	0	0	0	0	0	4	4	3	0	7	5	12	13	0
NM_001004483.1	0	0	0	0	0	0	0	0	0	0	0	0	0	0	0	0	0	0	0	0	0	0	0	0	0	0	0	0	0	0	0	0	0	0	0	0	0	0	0	0	0	1	3	1	2	8	12	20	2
NM_001004484.2	0	1	0	0	0	0	0	0	0	0	0	0	0	2	0	0	0	0	0	2	1	0	0	0	0	0	0	1	0	0	0	0	0	0	0	0	0	0	0	0	2	4	2	3	4	3	13	11	0
NM_001004485.1	0	1	0	0	0	0	0	0	0	0	0	0	0	0	0	0	0	0	0	0	0	0	0	0	0	0	0	0	0	0	0	0	0	0	0	0	0	0	0	0	1	2	1	6	5	3	9	10	0
NM_001004486.1	0	0	0	0	0	0	0	0	0	0	0	0	0	0	0	0	0	0	0	0	0	0	0	0	0	0	0	0	0	0	0	0	0	0	0	0	0	0	0	0	0	2	5	2	2	10	9	8	1
NM_001004487.1	0	0	0	0	0	0	0	0	0	0	0	0	0	0	0	0	0	0	0	1	0	0	0	0	0	0	0	0	0	0	0	0	0	0	0	0	0	0	0	0	0	2	2	6	22	29	61	61	0
NM_001004488.2	1	0	0	0	1	1	1	0	0	0	0	0	0	0	0	0	0	0	0	0	0	2	0	1	1	0	0	1	0	0	2	0	0	0	0	0	0	0	0	0	1	2	3	7	0	37	5	0	0
NM_001004489.3	0	0	0	1	0	0	0	0	0	1	0	0	0	0	0	0	0	1	0	2	0	0	0	0	0	1	0	0	0	0	0	3	0	0	0	0	2	0	0	0	14	11	8	16	44	23	72	87	5
NM_001004490.2	0	1	0	1	0	0	0	0	0	0	0	0	0	0	0	0	0	0	0	3	3	2	0	0	1	1	0	0	0	0	1	2	0	1	2	0	1	0	0	1	2	1	7	3	11	4	42	21	0
NM_001004491.1	0	0	0	0	0	0	0	0	0	0	0	0	0	0	0	0	0	0	0	0	0	0	0	0	0	0	0	0	0	0	0	0	0	0	0	0	0	0	1	0	1	0	1	3	11	5	11	12	0
NM_001004492.2	4	2	4	0	0	0	0	2	0	0	0	0	2	0	1	4	0	0	3	3	4	1	1	1	4	0	2	3	5	0	0	0	0	0	0	0	1	3	1	2	10	2	20	35	30	58	123	167	5
NM_001004684.1	0	0	0	0	1	0	0	0	0	0	0	0	0	0	0	0	0	0	0	0	0	0	0	0	0	0	0	0	0	0	0	0	0	0	0	0	0	0	0	0	0	2	2	0	4	4	11	12	0
NM_001004685.1	0	0	0	0	0	0	0	0	0	0	0	0	0	0	0	0	0	0	0	0	0	0	0	0	0	0	0	0	0	0	0	0	0	0	0	0	0	0	0	0	2	1	4	8	10	7	24	25	2
NM_001004686.3	40	24	46	28	32	44	44	30	42	30	36	28	26	34	36	42	20	38	48	27	28	38	23	54	16	32	28	37	38	21	21	31	25	20	8	27	32	23	18	24	84	92	138	58	138	97	376	287	42
NM_001004687.2	1	0	0	0	0	0	0	0	0	0	0	0	0	0	0	0	0	0	0	0	0	0	0	0	0	0	0	0	0	0	0	0	1	0	0	0	0	0	0	0	2	2	7	7	8	5	28	23	6
NM_001004688.2	0	0	0	0	0	0	0	0	0	0	0	0	0	0	0	0	0	0	0	0	0	0	0	0	0	0	0	0	0	0	0	0	0	0	0	0	0	0	0	0	2	0	5	3	4	4	10	10	1
NM_001004689.2	15	7	29	7	14	11	23	14	9	7	11	16	10	12	13	8	15	14	17	20	10	9	12	13	13	12	22	7	13	15	11	14	15	14	15	10	7	15	30	11	51	68	93	59	117	108	268	261	33
NM_001004690.1	0	0	0	0	0	0	0	0	0	0	0	0	0	0	0	0	0	0	0	0	0	0	0	0	0	0	0	0	0	0	0	0	0	0	0	0	0	0	0	0	1	2	0	4	5	6	7	10	2
NM_001004691.1	0	0	0	0	0	0	0	0	0	0	0	0	0	0	0	0	0	0	0	0	0	0	0	0	0	0	0	0	0	0	0	0	0	0	0	0	0	0	0	0	3	1	7	2	1	4	2	9	1
NM_001004692.2	0	1	0	1	0	2	0	0	1	1	0	2	4	2	4	1	2	1	0	1	3	0	2	4	0	2	0	1	0	0	1	2	3	3	1	2	2	1	4	0	13	16	37	22	51	52	106	122	8
NM_001004693.2	0	0	0	0	0	0	0	0	0	0	0	0	0	0	0	0	3	0	0	0	0	0	0	0	0	0	0	0	0	0	0	0	0	0	0	0	0	0	0	0	2	1	5	12	6	15	22	64	3
NM_001004694.3	0	0	0	0	0	0	0	0	0	0	0	0	0	0	0	0	0	0	0	0	0	0	0	0	0	0	0	0	0	0	0	0	0	0	0	0	0	0	0	0	11	10	14	9	31	21	45	50	5
NM_001004695.2	0	0	1	0	0	2	0	0	0	0	1	0	0	0	0	0	1	1	0	2	0	1	1	0	0	0	2	0	0	0	0	0	0	0	1	0	0	1	0	1	13	7	25	19	45	25	80	113	7
NM_001004696.2	0	0	0	0	0	0	0	0	0	0	0	0	0	0	0	0	0	0	0	0	0	0	0	0	0	0	0	0	0	0	0	0	0	0	0	0	0	0	0	0	1	1	4	7	4	6	15	14	0
NM_001004697.2	0	0	0	0	0	0	0	0	0	0	0	0	0	0	0	0	0	0	0	0	0	0	0	0	0	0	0	0	0	0	0	0	0	0	0	0	0	0	0	0	0	0	7	0	0	3	15	41	0
NM_001004699.3	0	0	0	0	0	0	0	0	0	0	0	0	0	0	0	0	0	0	0	0	0	0	0	0	0	0	0	0	0	0	0	0	0	0	0	0	0	0	0	0	8	2	7	2	20	19	42	77	3
NM_001004700.3	0	0	0	0	0	0	0	0	0	0	0	0	0	0	0	0	0	0	0	0	0	0	0	0	0	0	0	0	0	0	0	0	0	0	0	0	0	0	0	0	2	5	3	1	7	2	14	9	1
NM_001004701.2	0	0	0	0	0	0	0	0	0	0	0	0	0	0	0	0	0	0	0	0	0	0	0	0	0	0	0	0	0	0	0	0	0	0	0	0	0	0	0	0	1	3	2	1	7	2	7	8	0
NM_001004702.2	0	0	0	0	0	0	0	0	0	0	0	0	0	0	0	0	0	0	0	0	0	0	0	0	0	0	0	0	0	0	0	0	0	0	0	0	0	0	0	0	4	3	3	4	10	6	18	20	0
NM_001004703.1	0	0	0	0	0	0	0	0	0	0	0	0	0	0	0	0	0	0	0	0	0	0	0	0	0	0	0	0	0	0	0	0	0	0	0	0	0	0	0	0	4	0	4	4	11	3	14	18	2
NM_001004704.2	0	0	0	0	0	0	0	0	0	0	0	0	0	0	0	0	0	0	0	0	0	0	0	0	0	0	0	0	0	0	0	0	0	0	0	0	0	0	0	0	0	1	0	2	10	11	8	16	0
NM_001004705.2	0	0	0	0	0	0	0	0	0	0	0	0	0	0	0	0	0	0	0	0	0	0	0	0	0	0	0	0	0	0	0	0	0	0	0	0	0	0	0	0	5	5	3	4	8	5	23	33	2
NM_001004706.1	0	0	0	0	0	0	0	0	0	0	0	0	0	0	0	0	0	0	0	0	0	0	0	0	0	0	0	0	0	0	0	0	0	0	0	0	0	0	0	0	2	0	2	3	5	9	10	15	0
NM_001004707.4	0	0	0	0	0	0	0	0	0	0	0	0	0	0	0	0	0	0	0	0	0	0	0	0	0	0	0	0	0	0	0	0	0	0	0	0	0	0	0	0	3	2	5	5	14	12	34	37	2
NM_001004708.1	0	0	0	0	0	0	0	0	0	0	0	1	0	0	0	0	0	0	0	0	0	0	0	0	0	0	0	0	0	0	0	0	0	0	0	0	0	0	0	0	0	0	6	11	7	8	20	45	0
NM_001004711.2	1	0	0	3	0	0	0	3	0	0	0	0	0	1	0	0	2	0	1	3	0	0	0	0	2	0	0	1	0	0	0	0	1	0	0	0	0	0	0	2	11	22	23	20	56	41	128	149	0
NM_001004712.2	0	0	0	0	0	0	0	0	0	0	0	0	0	0	0	0	0	0	0	0	0	0	0	0	0	0	0	0	0	0	0	0	0	0	0	0	0	0	0	0	1	2	2	3	2	2	9	7	1
NM_001004713.2	0	0	0	1	0	0	1	0	0	0	0	0	0	0	0	0	0	0	0	0	0	0	0	0	0	0	1	0	0	0	0	1	0	0	1	0	0	0	0	0	13	21	21	20	64	62	164	194	10
NM_001004714.2	0	0	0	0	0	0	0	0	0	0	0	0	0	0	0	0	0	0	0	0	0	0	0	2	0	0	0	0	0	0	0	0	1	0	0	0	0	0	0	0	0	0	16	23	24	0	35	58	4
NM_001004715.5	8	9	5	3	4	3	3	4	2	5	2	5	2	10	5	6	5	4	8	2	1	3	5	11	3	9	0	6	3	3	3	8	5	2	5	0	8	5	4	8	13	11	21	19	32	25	74	73	9
NM_001004717.1	0	0	0	0	0	0	0	0	0	0	0	0	0	0	0	0	0	0	0	1	0	0	0	0	0	0	0	1	0	0	0	0	0	0	0	1	0	0	0	0	3	2	2	2	6	3	4	13	0
NM_001004719.2	0	0	0	0	0	0	0	0	1	0	0	0	0	0	0	0	0	0	0	0	0	0	0	0	0	0	0	0	0	0	0	0	0	0	0	0	0	0	0	1	1	2	3	3	2	5	15	7	0
NM_001004720.3	0	0	0	0	0	0	0	0	0	0	0	0	19	0	0	0	0	0	0	0	0	0	0	0	0	0	0	0	0	0	0	0	0	0	0	10	0	0	0	0	0	0	0	0	0	14	6	13	0
NM_001004722.4	162	71	206	171	211	221	180	196	146	166	133	147	180	148	245	199	281	152	80	171	207	197	182	64	219	220	213	172	223	131	109	220	222	193	217	159	204	137	197	168	0	0	0	0	0	0	0	0	0
NM_001004723.3	0	0	0	0	0	0	0	0	0	0	0	0	0	0	0	0	0	0	0	0	0	0	0	0	0	0	0	0	0	0	0	0	0	0	0	0	0	0	0	0	11	3	9	14	30	15	70	63	4
NM_001004724.2	0	0	0	0	2	0	3	0	1	0	0	1	0	1	0	0	0	0	0	0	0	1	1	0	0	0	0	0	0	0	1	0	0	0	0	0	0	0	0	0	1	1	3	6	7	8	18	15	3
NM_001004725.1	0	0	0	0	0	0	0	0	0	0	0	0	0	0	0	0	0	0	0	0	0	0	0	0	0	0	0	0	0	0	0	0	0	0	0	0	0	0	0	0	3	3	2	8	5	11	23	33	0
NM_001004726.1	0	0	0	0	0	0	0	0	0	0	0	0	0	0	0	0	0	0	0	0	0	0	0	0	0	0	0	0	0	0	0	0	0	0	0	0	0	0	0	0	0	4	5	6	9	14	25	33	1
NM_001004727.1	0	0	0	0	0	0	0	0	0	0	0	0	0	0	0	0	0	0	0	0	0	0	0	0	0	0	0	0	0	0	0	0	0	0	0	0	0	0	0	0	0	1	3	2	4	5	13	10	0
NM_001004728.2	1	1	3	1	0	0	2	0	0	0	1	0	0	1	0	0	1	1	1	0	0	2	0	0	0	0	1	1	1	1	0	1	3	1	0	4	0	0	0	0	13	10	18	32	43	31	92	109	12
NM_001004729.2	0	0	0	0	0	0	0	0	0	1	0	0	0	0	0	0	0	0	0	2	0	0	0	0	0	0	0	0	0	0	0	0	0	0	0	0	0	0	0	0	11	9	25	35	46	41	97	86	11
NM_001004730.1	0	0	0	0	0	0	0	0	0	0	0	0	0	0	0	0	0	0	0	0	0	0	0	0	0	0	0	0	0	0	0	0	0	0	0	0	0	0	0	0	0	0	3	2	1	3	11	12	1
NM_001004731.3	0	0	0	0	0	0	0	1	0	0	0	0	0	0	0	0	0	0	0	0	0	0	0	0	0	0	0	0	0	0	0	0	0	0	0	0	0	0	0	0	2	6	8	5	12	15	27	40	2
NM_001004732.2	0	0	0	0	2	0	0	0	0	0	1	0	1	1	0	0	0	0	0	0	0	4	1	1	0	0	2	0	3	0	0	0	0	0	0	0	0	0	0	0	1	2	1	3	4	8	19	17	0
NM_001004733.3	1	2	0	2	1	2	1	0	0	0	0	0	0	0	0	1	0	2	1	0	0	1	0	0	0	0	1	0	0	0	0	0	0	2	0	0	0	1	0	1	2	2	2	3	4	3	17	10	4
NM_001004734.2	0	0	0	0	0	0	0	0	0	0	0	0	0	0	0	0	0	0	0	0	0	0	0	0	0	0	0	0	0	0	0	0	0	0	0	0	0	0	0	0	6	2	14	15	22	14	48	50	2
NM_001004735.1	0	0	0	0	0	0	0	0	0	0	0	0	0	0	0	0	0	0	0	0	0	0	0	0	0	0	0	0	0	0	0	0	0	0	0	0	0	0	0	0	3	1	1	1	2	2	10	13	1
NM_001004736.4	0	0	0	0	0	0	3	0	0	0	0	0	0	0	0	0	0	0	0	2	0	0	0	0	0	0	0	0	0	0	0	0	3	0	0	0	0	0	0	0	1	7	11	7	10	8	25	32	3
NM_001004737.1	0	1	0	1	1	3	2	1	1	3	1	0	2	1	3	3	0	3	1	1	2	0	4	0	1	1	1	0	1	0	0	3	1	4	1	1	2	2	1	3	1	2	0	0	3	1	6	9	5
NM_001004738.2	0	0	0	0	0	0	0	0	0	0	0	0	0	0	0	0	0	0	0	0	0	0	0	0	0	0	0	0	0	0	0	0	0	0	0	0	0	0	0	0	0	0	0	1	4	5	12	12	1
NM_001004739.1	0	0	0	0	0	0	0	0	0	0	0	0	0	0	0	0	0	0	0	0	0	0	0	0	0	0	0	0	0	0	0	0	0	0	0	0	0	0	0	0	0	1	1	5	5	6	25	18	3
NM_001004740.2	0	0	0	0	0	0	0	0	0	0	0	0	0	0	0	0	0	0	0	0	0	0	0	0	0	0	0	0	0	0	0	0	0	0	0	0	0	0	0	0	2	4	16	6	10	11	22	24	5
NM_001004741.1	0	0	0	0	0	0	0	0	0	0	0	0	0	0	0	0	0	0	0	0	0	0	0	0	0	0	0	0	0	0	0	0	0	0	0	0	0	0	0	0	2	1	2	6	7	3	9	4	2
NM_001004742.3	0	0	0	0	0	0	0	0	0	0	0	0	0	0	0	0	0	0	0	0	0	0	0	0	0	0	0	0	0	0	0	0	0	0	0	0	0	0	0	0	2	0	4	2	6	2	11	11	4
NM_001004743.1	0	0	0	0	0	0	0	0	0	0	0	0	0	0	0	0	0	0	0	0	0	0	0	0	0	0	0	0	0	0	0	0	0	0	0	0	0	0	0	0	3	1	2	0	3	2	13	12	0
NM_001004744.1	0	0	0	0	0	0	0	0	0	0	0	0	0	0	0	0	0	0	0	0	0	0	0	0	0	0	0	0	0	0	0	0	0	0	0	0	0	0	0	0	3	1	6	2	9	5	16	11	0
NM_001004745.2	0	0	0	0	0	0	0	0	0	0	0	0	0	0	0	0	0	0	0	0	0	0	0	0	0	0	0	0	0	0	0	0	0	0	0	0	0	0	0	0	2	2	1	8	4	2	8	5	3
NM_001004746.4	0	0	0	0	0	0	0	0	0	0	0	0	0	0	0	0	0	0	0	0	0	0	0	0	0	0	0	0	0	0	0	0	0	0	0	0	0	0	0	0	2	6	5	4	2	2	11	23	0
NM_001004747.2	0	0	0	0	0	0	0	0	0	0	0	0	0	0	0	0	0	0	0	0	0	0	0	0	0	0	0	0	0	0	0	0	0	0	0	0	0	0	0	0	1	1	3	3	2	3	6	4	0
NM_001004748.1	0	0	0	0	0	0	0	0	0	0	0	0	0	0	0	0	0	0	0	0	0	0	0	0	0	0	0	0	0	0	0	0	0	0	0	0	0	0	0	0	4	1	1	1	4	1	6	0	0
NM_001004749.2	0	0	0	0	0	0	0	0	0	0	0	0	0	0	0	0	0	0	0	0	0	0	0	0	0	0	0	0	0	0	0	0	0	0	0	0	0	0	0	0	3	3	5	1	8	4	17	15	0
NM_001004750.1	0	0	0	0	0	0	0	0	0	0	0	0	0	0	0	0	0	0	0	0	0	0	0	0	0	0	0	0	0	0	0	0	0	0	0	0	0	0	0	0	1	3	0	1	7	1	11	6	0
NM_001004751.3	0	0	0	0	0	0	0	0	0	0	0	0	0	0	0	0	0	0	0	0	0	0	0	0	0	0	0	0	0	0	0	0	0	0	0	0	0	0	0	0	5	12	12	25	39	31	76	87	2
NM_001004752.2	0	0	0	0	0	0	0	0	0	0	0	0	0	0	0	0	0	0	0	0	0	0	0	0	0	0	0	0	0	0	0	0	0	0	0	0	0	0	0	0	0	2	5	3	3	4	7	6	0
NM_001004753.2	0	0	0	0	0	0	0	0	0	0	0	0	0	0	0	0	0	0	0	0	0	0	0	0	0	0	0	0	0	0	0	0	0	0	0	0	0	0	0	0	3	3	8	1	7	5	14	13	4
NM_001004754.3	0	0	0	0	0	0	0	0	0	0	0	2	0	0	0	0	0	0	0	0	0	0	0	0	0	0	0	0	0	0	0	0	0	0	0	0	0	0	0	0	8	5	6	6	25	11	37	49	3
NM_001004755.2	0	0	0	0	0	0	0	0	0	0	0	0	0	0	0	0	0	0	0	0	0	0	0	0	0	0	0	0	0	0	0	0	0	0	0	0	0	0	0	0	12	7	14	14	38	16	64	68	5
NM_001004756.3	0	0	0	1	0	0	0	0	0	0	0	0	0	0	0	0	0	0	0	0	0	0	0	0	0	0	0	0	0	0	0	0	0	0	0	0	0	0	0	0	10	8	14	18	34	39	88	94	1
NM_001004757.2	0	0	0	0	0	0	0	0	0	0	0	0	0	0	0	0	0	0	0	0	0	0	0	0	0	0	0	0	0	0	0	0	0	0	0	0	0	0	0	0	2	2	8	2	8	4	14	23	5
NM_001004758.1	0	0	0	0	0	0	0	0	0	0	0	0	0	0	0	0	0	0	0	0	0	0	0	0	0	0	0	0	0	0	0	0	0	0	0	0	0	0	0	0	3	1	5	5	20	10	42	57	0
NM_001004759.3	0	0	0	0	0	0	0	0	0	0	0	0	0	0	0	0	0	0	0	0	0	0	0	0	0	0	0	0	0	0	0	0	0	0	0	0	0	0	0	0	0	0	3	6	4	1	14	3	0
NM_001004760.3	0	0	0	0	0	0	0	0	0	0	0	0	0	0	0	0	0	0	0	0	0	0	0	0	0	0	0	0	0	0	0	0	0	0	0	0	0	0	0	0	2	2	10	1	17	8	21	25	0
NM_001005.5	6363	4775	4599	6109	5131	5084	5019	4932	8027	8750	6685	6899	5377	6352	4672	5739	6266	6888	7472	6515	6386	5836	7846	9184	6498	6689	4903	6874	7419	8667	6105	7426	5815	5491	5158	4928	5324	5369	5654	4554	0	0	7	29	25	36	32	43	4
NM_001005160.3	0	0	0	0	0	0	0	0	0	0	0	0	0	0	0	0	0	0	0	0	0	0	0	0	0	0	0	0	0	0	0	0	0	0	0	0	0	0	0	0	5	3	8	11	10	14	29	26	4
NM_001005161.3	0	0	1	0	0	0	0	2	0	0	0	0	0	0	0	1	1	1	0	0	0	0	0	0	0	0	0	0	0	1	0	0	0	0	0	0	0	1	0	1	4	4	4	4	5	3	8	21	0
NM_001005162.2	1	0	0	0	0	0	0	0	0	0	0	0	0	0	0	0	0	0	0	0	1	0	0	0	0	0	0	0	0	0	0	0	0	0	0	0	0	0	0	0	8	3	8	3	13	6	28	23	4
NM_001005163.2	0	0	0	0	0	0	0	0	0	0	0	0	0	0	0	0	0	0	0	0	0	0	0	0	0	0	0	0	0	0	0	0	0	0	0	0	0	0	0	0	1	2	7	2	5	7	12	17	1
NM_001005164.2	0	0	0	0	0	0	0	0	0	0	0	0	0	0	0	0	0	0	0	0	0	0	0	0	0	0	0	0	0	0	0	0	0	0	0	0	0	0	0	0	0	1	5	1	2	1	7	6	0
NM_001005165.2	0	0	0	0	0	0	0	0	0	3	0	0	0	0	0	0	0	0	0	0	0	0	0	0	0	0	0	0	0	0	0	0	0	0	0	0	0	0	0	0	4	3	4	11	8	10	24	19	3
NM_001005166.5	0	0	0	0	0	0	0	0	0	0	0	0	0	0	0	0	0	0	0	0	0	0	0	0	0	0	0	0	0	0	0	0	0	0	0	0	0	0	0	0	1	4	3	5	5	12	17	21	1
NM_001005167.2	0	0	0	0	0	0	0	0	0	0	0	0	0	0	0	0	0	0	0	0	0	0	0	0	0	0	0	0	0	0	0	0	0	0	0	0	0	0	0	0	0	1	0	2	4	2	11	6	2
NM_001005168.3	0	0	0	0	0	0	0	0	0	0	0	0	0	0	0	0	0	0	0	0	0	0	0	0	0	0	0	0	0	0	0	0	0	0	0	0	0	0	0	0	1	1	1	2	3	4	11	5	1
NM_001005169.1	0	0	2	2	0	1	0	2	0	0	1	2	0	0	0	0	1	2	3	1	0	1	0	1	0	0	1	0	2	0	1	0	2	0	0	0	0	0	0	3	1	1	1	1	3	2	8	12	0
NM_001005170.2	2	0	1	0	0	0	0	0	0	0	0	0	0	0	0	0	0	0	0	0	0	0	0	0	0	0	0	0	0	2	0	0	0	1	0	0	0	0	0	0	0	0	2	0	4	5	6	8	3
NM_001005171.3	24	35	58	6	15	87	20	0	15	13	3	19	0	22	12	63	23	34	16	16	9	5	11	73	12	0	15	0	29	33	24	46	4	20	0	0	16	58	16	10	8	10	15	16	19	0	89	42	0
NM_001005172.2	167	139	99	70	83	128	119	80	68	163	89	172	101	100	133	111	92	147	25	180	60	167	115	109	87	39	94	56	220	155	35	69	86	59	55	47	65	198	135	80	4	3	4	5	5	13	25	43	1
NM_001005173.3	0	0	0	0	0	1	0	0	4	0	0	0	0	0	0	0	0	0	0	0	0	0	0	2	0	0	0	0	0	0	0	0	0	0	0	0	0	0	0	0	3	1	4	4	15	15	27	46	0
NM_001005174.3	1	0	2	0	1	0	0	3	0	0	1	1	0	0	1	1	1	0	4	1	4	0	0	1	0	0	0	0	1	0	2	0	1	0	0	0	1	2	0	0	2	2	6	9	10	11	29	29	1
NM_001005175.5	0	0	0	0	3	5	5	3	2	0	6	11	0	0	0	0	0	0	0	0	10	0	0	0	0	10	3	0	7	5	0	0	1	3	0	0	3	3	0	0	1	3	6	5	3	6	17	17	1
NM_001005176.3	170	180	189	171	172	151	204	163	244	182	186	207	166	169	168	255	209	194	129	161	258	139	181	179	172	143	165	185	117	190	159	180	208	165	164	147	225	176	184	140	1	1	0	0	1	0	4	4	0
NM_001005177.3	0	0	0	0	0	0	0	0	0	0	0	0	0	0	0	0	0	0	0	0	0	0	0	0	0	0	0	0	0	0	0	0	0	0	0	0	0	0	0	0	4	2	4	2	8	10	26	33	1
NM_001005178.1	0	0	0	1	0	0	4	2	0	0	0	0	0	0	0	0	0	0	1	1	2	0	3	0	0	0	2	2	3	1	0	1	0	0	0	2	0	0	0	0	0	1	2	7	9	20	45	42	0
NM_001005179.4	1	2	12	7	7	7	8	10	10	9	3	5	5	6	16	7	11	9	2	5	8	3	5	6	7	2	4	23	8	4	8	8	10	8	1	6	7	5	3	11	19	38	67	31	58	54	168	132	5
NM_001005180.3	2	3	2	0	0	0	2	2	1	2	4	1	3	0	2	0	5	1	1	0	3	2	3	2	0	3	0	2	2	0	2	1	3	1	0	0	3	0	0	4	8	7	7	4	10	8	20	13	2
NM_001005181.2	1	2	5	0	3	1	3	3	2	0	3	2	2	1	2	2	2	1	1	1	3	2	4	0	0	3	0	1	5	2	0	0	0	1	0	0	4	0	3	0	1	4	3	2	3	5	20	16	2
NM_001005182.2	0	0	0	0	0	0	0	0	0	0	0	0	0	0	0	0	0	0	0	0	0	0	0	0	0	0	0	0	0	0	0	0	0	0	0	0	0	0	0	0	1	3	1	2	3	2	7	7	0
NM_001005183.1	0	0	0	0	0	0	0	0	0	0	0	0	0	0	0	0	0	0	0	0	0	0	0	0	0	0	0	0	0	0	0	0	0	0	0	0	0	0	0	0	1	1	1	4	6	5	9	4	3
NM_001005184.1	0	1	5	1	1	0	1	1	1	0	0	2	0	0	2	0	0	0	5	1	2	2	0	6	0	1	0	2	1	0	4	1	0	0	0	2	0	1	0	1	2	5	2	7	2	1	9	11	0
NM_001005185.2	0	0	0	0	0	0	0	0	0	0	0	0	0	0	0	0	0	0	0	0	0	0	0	0	0	0	0	0	0	0	0	0	0	0	0	0	0	0	0	0	0	0	5	0	0	7	0	0	0
NM_001005186.2	0	0	0	0	0	0	0	0	0	0	0	0	0	0	0	0	0	0	0	0	0	0	0	0	0	0	0	0	0	0	0	0	0	0	0	0	0	0	0	0	2	1	3	3	9	9	17	27	0
NM_001005187.1	0	0	0	0	0	0	0	0	0	0	0	0	0	0	0	0	0	0	0	0	0	0	0	0	0	0	0	0	0	0	0	0	0	0	0	0	0	0	0	0	2	1	4	6	11	3	37	33	0
NM_001005188.1	0	0	0	0	0	0	0	0	0	0	0	0	0	0	0	0	0	0	0	0	0	0	0	0	0	0	0	0	0	0	0	0	0	0	0	0	0	0	0	0	3	2	4	4	7	9	14	18	0
NM_001005189.2	0	0	0	0	0	0	0	0	0	0	0	0	0	0	1	0	0	0	0	0	0	0	0	0	0	0	0	0	0	0	0	0	0	0	0	0	0	0	0	0	3	9	8	5	19	7	33	49	0
NM_001005190.2	0	0	0	0	0	0	0	0	0	0	0	0	0	0	0	0	0	0	0	0	0	0	0	0	0	0	0	0	0	0	0	0	0	0	0	0	0	0	0	0	3	4	13	2	11	7	18	9	2
NM_001005191.3	0	0	0	1	0	0	0	0	0	0	0	0	2	0	0	0	3	0	0	1	0	2	0	1	0	1	1	0	0	0	0	0	1	0	0	2	0	0	0	0	6	13	8	17	39	36	99	105	8
NM_001005192.2	0	0	0	0	0	0	0	0	0	0	0	0	0	0	0	0	0	0	0	0	0	0	0	0	0	0	0	0	0	0	0	0	0	0	0	0	0	0	0	0	1	1	3	2	5	1	9	3	0
NM_001005193.2	0	0	0	0	0	0	0	0	0	0	0	0	0	0	0	1	0	0	0	0	0	0	0	0	0	0	0	0	0	0	0	0	0	0	0	0	0	0	0	0	8	5	13	9	30	27	85	98	6
NM_001005194.2	0	0	0	0	0	0	0	0	0	0	0	0	0	0	0	0	0	0	0	0	0	0	0	0	0	0	0	0	0	0	0	0	0	0	0	0	0	0	0	0	1	4	4	4	4	6	24	17	0
NM_001005195.1	0	0	0	0	0	0	0	0	0	0	0	0	0	0	0	0	0	0	0	0	0	0	0	0	0	0	0	0	0	0	0	0	0	0	0	0	0	0	0	0	3	2	2	1	6	1	12	16	0
NM_001005196.1	0	0	0	0	0	0	0	0	0	0	0	0	0	0	0	0	0	0	0	0	0	0	0	0	0	0	0	0	0	0	0	0	0	0	0	0	0	0	0	0	2	1	2	7	10	3	9	13	0
NM_001005197.2	0	0	0	0	0	0	0	0	0	0	0	0	0	0	0	0	0	0	0	0	0	0	0	0	0	0	0	0	0	0	0	0	0	0	0	0	0	0	0	0	1	9	4	6	18	10	35	31	2
NM_001005198.2	9	4	6	20	13	3	1	1	5	3	25	0	3	6	1	3	0	4	116	2	13	5	1	8	6	0	2	2	1	5	6	2	2	0	3	3	5	10	4	0	2	6	2	5	13	7	26	18	1
NM_001005199.2	0	0	0	0	0	0	0	0	0	0	0	0	0	0	0	0	0	0	0	0	0	0	0	0	0	0	0	0	0	0	0	0	0	0	0	0	0	0	0	0	3	3	7	2	9	4	24	17	2
NM_001005200.2	0	0	0	0	0	0	0	0	0	0	0	0	0	0	0	0	0	0	0	0	0	0	0	0	0	0	0	0	0	0	0	0	0	0	0	0	0	0	0	0	4	4	5	3	16	8	36	24	0
NM_001005201.1	0	0	0	0	0	0	0	0	0	0	0	0	0	0	0	0	0	0	0	0	0	0	0	0	0	0	0	0	0	0	0	0	0	0	0	0	0	0	0	0	2	0	4	0	4	4	10	6	1
NM_001005202.2	0	0	0	0	0	0	0	0	0	0	0	0	0	0	0	0	0	0	0	0	0	0	0	0	0	0	0	0	0	0	0	0	0	0	0	0	0	0	0	0	2	3	2	6	8	3	13	5	1
NM_001005204.1	0	0	0	0	0	0	0	0	0	0	0	0	0	0	0	0	0	0	0	0	0	0	0	0	0	0	0	0	0	0	0	0	0	0	0	0	0	0	0	0	0	0	3	2	2	0	1	5	1
NM_001005205.3	0	0	0	0	0	0	0	0	0	0	0	0	0	0	0	0	0	0	0	0	0	0	0	0	0	0	0	0	0	0	0	0	0	0	0	0	0	0	0	0	2	1	3	2	4	2	9	4	2
NM_001005207.5	0	0	0	0	0	0	0	0	0	0	0	0	0	0	0	0	0	0	0	0	0	0	0	0	0	0	0	0	0	0	0	0	0	0	0	0	0	0	0	0	0	0	0	0	0	0	0	0	0
NM_001005209.3	18	0	18	16	0	14	0	0	0	9	0	11	7	0	0	23	11	4	21	9	6	15	0	11	0	0	12	17	14	0	0	19	20	8	13	6	9	10	6	6	7	5	11	0	23	50	64	83	0
NM_001005210.4	0	0	0	0	0	0	0	0	0	0	0	0	0	0	0	0	0	0	0	0	0	0	0	0	0	0	1	0	0	0	0	0	0	0	0	0	0	0	0	0	14	15	19	34	67	48	148	171	5
NM_001005211.2	0	0	0	0	0	0	0	0	0	0	0	0	0	0	0	0	0	0	0	0	0	0	0	0	0	0	0	0	0	0	0	0	0	0	0	0	0	0	0	0	3	3	3	11	19	16	43	55	2
NM_001005212.4	0	0	0	0	0	0	0	0	0	0	0	0	0	0	0	0	0	0	0	0	0	0	0	0	0	0	0	0	0	0	0	0	0	0	0	0	0	0	0	0	3	2	4	9	16	24	47	43	1
NM_001005213.2	0	0	0	0	0	0	0	0	0	0	0	0	0	0	0	0	0	0	0	0	0	0	0	0	0	0	0	0	0	0	0	0	0	0	0	0	0	0	0	0	3	4	3	8	17	16	36	44	0
NM_001005214.4	0	0	0	0	0	0	0	0	0	0	0	0	0	0	0	0	0	0	0	0	0	0	0	0	0	0	0	0	0	0	0	0	0	0	0	0	0	0	0	0	4	5	6	7	16	15	32	49	0
NM_001005216.4	0	0	0	0	0	0	0	0	0	0	0	0	0	0	0	0	0	0	0	0	0	0	0	0	0	0	0	0	0	0	0	0	0	0	0	0	0	0	0	0	4	6	8	14	9	6	29	24	6
NM_001005217.4	0	0	0	0	0	0	0	0	0	0	1	0	1	1	2	0	0	0	0	0	0	0	0	0	0	0	0	0	0	0	0	0	0	0	0	0	0	0	0	0	1	1	1	5	11	13	11	45	0
NM_001005218.3	3	10	6	4	1	4	2	4	9	3	1	5	1	2	10	5	1	6	7	1	0	2	1	4	7	3	1	5	2	2	5	3	2	2	0	0	7	0	7	4	1	3	5	3	5	5	34	22	0
NM_001005221.2	0	0	0	0	0	0	0	0	0	0	0	0	0	0	0	0	0	0	0	0	0	0	0	0	0	0	0	0	0	0	0	0	0	0	0	0	0	0	0	0	0	0	0	0	0	0	0	0	0
NM_001005224.2	2	1	0	5	5	1	2	0	3	1	2	6	6	1	0	2	0	3	12	8	1	2	1	2	1	0	0	7	6	0	1	4	3	0	0	0	0	0	0	4	35	33	50	53	87	47	202	155	9
NM_001005226.2	0	0	0	0	0	0	0	0	0	0	0	0	0	0	0	0	0	0	0	0	0	0	0	0	0	0	0	0	0	0	0	0	0	0	0	0	0	0	0	0	1	1	2	1	5	4	7	8	2
NM_001005234.1	0	0	4	0	0	0	0	0	1	0	0	0	1	0	0	0	3	0	0	0	0	1	0	0	0	0	0	0	0	0	0	0	0	0	0	0	0	0	0	0	2	1	3	0	4	1	15	6	2
NM_001005235.1	0	0	0	1	0	0	0	0	0	0	0	0	0	0	0	1	0	0	0	0	1	0	0	0	0	0	0	0	0	0	0	0	0	0	1	0	0	0	0	0	3	2	4	0	10	8	15	19	1
NM_001005236.3	0	0	0	0	0	0	0	0	0	0	0	0	0	0	0	0	0	0	0	0	0	0	0	0	0	0	0	0	0	0	0	0	0	0	0	0	0	0	0	0	1	2	2	0	4	7	9	8	1
NM_001005237.1	0	0	0	0	0	0	0	0	0	0	0	0	0	0	0	0	0	0	0	0	0	0	0	0	0	0	0	0	0	0	0	0	0	0	0	0	0	0	0	0	1	3	7	4	13	11	28	28	1
NM_001005238.2	0	0	0	0	0	0	0	0	0	0	0	0	0	0	0	0	0	0	0	0	0	0	0	0	0	0	0	0	0	0	0	0	0	0	0	0	0	0	0	0	5	6	5	7	17	12	45	44	2
NM_001005239.2	0	0	0	0	0	0	0	0	0	0	0	0	0	0	0	0	0	0	0	0	0	0	0	0	0	0	0	0	0	0	0	0	0	0	0	0	0	0	0	0	0	5	1	3	0	2	7	7	0
NM_001005240.3	0	0	0	0	0	0	0	0	0	0	0	0	0	0	0	0	0	0	0	0	0	0	0	0	0	0	0	0	0	0	0	0	0	0	0	0	0	0	0	0	3	9	1	12	11	6	34	17	5
NM_001005241.4	0	0	0	0	0	0	0	0	0	0	0	0	0	0	0	0	0	0	0	0	0	0	0	0	0	0	0	0	0	0	0	0	0	0	0	0	0	0	0	0	1	0	2	3	2	7	19	5	0
NM_001005242.3	400	47	601	143	234	314	422	334	226	64	345	70	113	482	278	116	357	414	0	276	367	20	159	42	215	929	669	265	284	244	0	748	657	1450	1100	420	175	474	543	228	6	7	0	8	26	27	63	0	3
NM_001005243.2	0	0	0	0	0	0	0	0	0	0	0	0	0	0	0	0	0	0	0	0	0	0	0	0	0	0	0	0	0	0	0	0	0	0	0	0	0	0	0	0	5	2	10	6	7	10	20	21	4
NM_001005245.1	0	0	0	0	0	0	0	0	0	0	0	0	0	0	0	0	0	0	0	0	0	0	0	0	0	0	0	0	0	0	0	0	0	0	0	0	0	0	0	0	3	1	3	2	1	1	5	7	2
NM_001005270.4	0	0	0	0	0	0	0	0	0	0	0	0	0	0	0	0	0	0	0	0	0	0	0	0	0	0	0	0	0	0	0	0	0	0	0	0	0	0	0	0	4	2	3	2	7	3	12	7	1
NM_001005271.3	0	0	0	0	0	0	0	0	0	0	0	0	0	0	0	0	0	0	0	0	0	0	0	0	0	0	0	0	0	0	0	0	0	0	0	0	0	0	0	0	0	0	0	0	0	0	0	0	0
NM_001005272.3	0	0	0	0	0	0	0	0	0	0	0	0	0	0	0	0	0	0	0	0	0	0	0	0	0	0	0	0	0	0	0	0	0	0	0	0	0	0	0	0	2	3	3	4	4	0	8	12	3
NM_001005273.3	0	0	0	0	0	0	0	0	0	0	0	0	0	0	10	0	0	0	0	0	0	2	0	0	0	0	0	0	0	0	0	0	0	0	0	0	1	0	0	0	0	0	0	0	0	1	0	0	0
NM_001005274.1	0	0	0	0	0	0	0	0	0	0	0	0	0	0	0	0	0	0	0	0	0	0	0	0	0	0	0	0	0	0	0	0	0	0	0	0	0	0	0	0	0	2	0	0	0	6	9	5	0
NM_001005275.1	0	0	0	0	0	0	0	0	0	0	0	0	0	0	0	0	0	0	0	0	0	0	0	0	0	0	0	0	0	0	0	0	0	0	0	0	0	0	0	0	4	3	5	3	5	5	10	15	0
NM_001005276.1	0	0	1	1	0	0	0	1	0	0	0	0	4	0	0	0	3	0	0	0	1	0	0	2	1	0	1	1	0	1	2	1	2	2	0	2	1	0	1	0	1	4	3	3	5	4	11	11	2
NM_001005277.1	0	0	0	0	0	0	0	0	0	0	0	0	0	0	0	0	0	0	0	0	0	0	0	0	0	0	0	0	0	0	0	0	0	0	0	0	0	0	0	0	0	0	0	0	0	0	0	0	0
NM_001005278.2	12	10	42	35	27	18	5	6	8	3	31	22	10	17	20	24	6	23	76	52	13	12	9	115	3	10	8	35	8	38	33	10	13	9	2	12	13	7	4	7	10	5	12	6	17	9	39	21	7
NM_001005279.3	0	0	0	0	0	0	0	0	0	0	0	0	0	0	0	0	0	0	1	0	0	0	0	0	0	0	0	0	0	0	0	0	0	0	0	2	0	0	0	0	3	2	7	4	3	4	15	9	4
NM_001005280.1	0	0	0	0	0	0	0	0	0	0	0	0	0	0	0	0	0	0	0	0	0	0	0	0	0	0	0	0	0	0	0	0	0	0	0	0	0	0	0	0	3	0	0	4	2	2	15	5	0
NM_001005281.3	0	0	0	0	0	0	0	0	0	0	0	1	0	0	1	0	0	0	0	0	0	0	0	0	0	0	0	0	0	0	0	0	0	0	0	0	0	0	0	0	10	11	20	22	27	24	74	57	7
NM_001005282.1	0	0	0	0	0	0	0	0	0	0	0	0	0	0	0	0	0	0	0	0	0	0	0	0	0	0	0	0	0	0	0	0	0	0	0	0	0	0	0	0	3	0	4	3	4	2	13	8	2
NM_001005283.3	0	0	0	0	0	0	0	0	0	0	0	0	0	0	0	0	0	0	0	0	0	0	0	0	0	0	0	0	0	0	0	0	0	0	0	0	0	0	0	0	8	1	11	18	27	31	59	82	7
NM_001005284.2	0	0	0	0	0	0	0	0	0	0	0	0	0	0	0	0	0	0	0	0	0	0	0	0	0	0	0	0	0	0	0	0	0	0	0	0	0	0	0	0	3	3	7	3	2	3	11	10	2
NM_001005285.2	0	0	0	0	0	0	0	0	0	0	0	0	1	0	0	0	0	0	0	0	1	0	0	2	0	0	0	0	0	2	0	0	0	0	0	0	0	0	0	0	6	6	8	13	22	17	64	57	0
NM_001005286.2	0	0	0	0	0	0	0	0	0	0	0	0	0	0	0	0	0	0	1	0	0	0	0	0	0	0	0	0	0	0	0	0	0	0	0	0	0	0	0	0	1	3	4	10	20	18	40	51	1
NM_001005287.2	98	47	57	39	34	47	50	17	7	8	31	39	36	37	20	25	30	80	118	101	74	12	37	69	6	47	55	37	39	29	39	23	42	27	27	44	57	21	52	33	7	0	20	11	28	37	71	101	8
NM_001005288.3	0	0	0	0	0	0	0	0	0	0	0	0	0	0	0	0	0	0	0	0	0	0	0	1	0	0	0	0	0	0	0	0	0	0	0	0	0	0	0	0	2	1	4	0	2	3	3	9	0
NM_001005289.5	0	0	0	0	0	0	0	0	0	0	0	0	0	0	0	0	0	0	0	0	0	0	0	0	0	0	0	0	0	0	0	0	0	0	0	0	0	0	0	0	4	0	4	1	6	5	17	10	2
NM_001005290.4	0	0	0	0	0	0	0	0	0	0	0	0	0	0	0	0	0	0	0	0	0	0	0	0	0	2	0	0	0	0	0	0	0	0	0	0	0	0	0	0	0	0	0	0	0	0	0	0	0
NM_001005291.3	0	0	0	0	0	0	0	0	0	0	0	0	0	0	0	0	0	0	0	0	0	0	0	0	0	0	0	0	0	0	0	0	0	0	0	0	0	0	0	0	0	0	0	0	0	0	0	0	0
NM_001005323.1	0	0	0	0	0	0	0	0	0	0	0	0	0	0	0	0	0	0	0	0	0	0	0	0	0	0	0	0	0	0	0	0	0	0	0	0	0	0	0	0	3	1	3	0	4	5	12	4	3
NM_001005324.1	0	0	0	0	0	0	0	0	0	0	0	0	0	0	0	0	0	0	0	0	0	0	0	0	0	0	0	0	0	0	0	0	0	0	0	0	0	0	0	0	2	1	9	1	11	6	16	26	0
NM_001005325.1	0	0	0	0	0	0	0	0	0	0	0	0	0	0	0	0	0	0	0	0	0	0	0	0	0	0	0	1	0	0	0	0	0	0	0	0	0	0	0	0	3	3	2	0	11	2	22	23	0
NM_001005326.2	0	0	0	0	0	0	0	0	0	0	0	0	0	0	0	0	0	0	0	0	0	0	0	0	0	0	0	0	0	0	0	0	0	0	0	0	0	0	0	0	1	2	3	1	7	7	10	10	3
NM_001005327.3	167	91	94	355	217	58	93	46	52	94	1018	163	125	124	130	219	25	59	764	50	386	232	30	157	25	28	272	198	74	326	418	197	21	90	87	144	248	234	127	183	5	3	7	9	10	5	21	14	1
NM_001005328.2	278	180	412	99	690	262	238	94	241	210	187	274	147	337	254	313	475	306	176	340	353	51	147	665	125	160	272	281	140	254	216	61	277	332	314	349	626	365	254	223	3	4	10	6	30	6	27	45	0
NM_001005329.2	0	0	0	0	0	0	0	0	0	0	0	0	0	0	0	0	0	0	0	0	0	0	0	0	0	0	0	0	0	0	0	0	0	0	0	0	0	0	0	0	11	8	3	18	16	13	43	38	8
NM_001005332.2	313	331	224	242	427	370	334	421	526	151	193	411	317	197	386	277	461	320	420	403	433	44	276	145	541	413	384	296	274	475	239	170	323	326	291	250	215	363	228	272	2	0	0	14	18	0	26	18	4
NM_001005333.2	28	13	10	0	0	18	43	0	0	0	7	4	0	27	8	0	0	0	5	0	0	24	11	8	0	0	8	0	12	0	0	44	4	0	8	35	11	0	0	0	0	0	0	0	0	12	0	0	0
NM_001005335.2	5123	4913	5941	5389	5363	5935	5976	6089	6856	6131	5248	5224	4911	5564	5292	5573	6375	6081	5334	5928	5226	5402	5728	4943	5617	4556	5540	5188	5974	6165	5580	6173	5785	5876	6114	4893	5303	5351	5289	5452	0	5	0	8	38	54	59	23	0
NM_001005336.3	0	0	0	0	0	0	0	1	0	0	0	0	0	0	0	0	0	0	0	0	19	0	0	0	0	0	0	0	0	0	0	0	0	1	0	0	0	0	0	0	0	0	0	0	0	0	0	0	0
NM_001005337.3	1	6	2	0	0	20	0	5	1	1	1	1	0	0	18	0	18	2	0	2	1	8	3	1	2	1	0	1	0	0	0	0	0	4	1	1	1	0	14	6	6	13	17	30	80	98	216	271	4
NM_001005338.2	1	1	0	2	0	0	5	0	0	0	0	1	0	0	0	0	0	1	1	0	0	0	0	3	1	0	1	1	1	1	1	0	0	0	0	0	0	0	0	1	11	6	9	20	32	23	66	80	6
NM_001005339.2	1599	1751	1924	1871	2281	1359	2195	1912	2650	2424	2370	1982	2015	2144	1723	1870	2294	2108	2334	2389	2415	1767	2207	2305	2807	1954	2307	1867	1814	3266	2209	1700	2068	1945	2115	2360	1994	2047	2188	2050	0	0	0	0	5	13	8	1	0
NM_001005340.2	16484	14837	22776	23211	19901	19400	18242	17370	11076	20367	21099	17274	16487	17872	15301	18733	14668	17955	17083	14074	19752	18271	15684	17857	19127	19044	14315	16779	14537	14360	16000	18463	20410	26530	18095	20476	18818	13762	18474	22527	0	0	0	0	98	97	149	42	0
NM_001005353.3	0	0	0	0	0	0	0	0	0	0	0	0	0	0	0	0	0	0	0	0	0	0	0	0	0	0	0	0	0	0	0	0	0	0	0	0	0	0	0	0	16	0	12	9	17	7	6	50	5
NM_001005354.3	275	502	511	619	372	305	294	655	773	648	285	354	505	485	309	353	540	413	313	373	446	464	400	558	387	414	362	613	371	575	385	445	328	366	329	478	398	346	498	321	0	0	0	0	4	0	2	0	4
NM_001005356.3	0	1	0	0	0	0	0	0	0	0	0	0	0	0	0	0	0	0	0	0	0	1	0	0	0	0	0	0	0	0	0	1	0	0	0	0	0	0	0	0	0	2	1	18	20	32	65	82	0
NM_001005360.3	2219	2728	1579	2194	2211	2716	3422	1023	1710	2263	2445	3956	1844	2010	2674	2718	3660	3620	1648	2678	2606	3172	3852	2347	2203	2296	2877	2081	3128	2648	1861	2947	2997	2508	2043	2397	2002	2945	1984	1921	0	0	0	1	3	73	3	0	0
NM_001005361.3	2902	2575	3081	2388	2791	2469	3965	4321	2416	2537	3136	2988	2464	3754	3381	2712	2907	3265	2688	2821	2601	2931	3449	2227	2924	2874	2660	2264	2813	3143	2599	3853	3071	3165	4135	2962	3261	3218	3041	4083	0	1	1	1	0	26	0	4	0
NM_001005362.3	872	1214	1007	1117	1366	1686	927	38	1118	657	1219	572	1319	591	916	1894	1282	1101	107	1727	1450	597	729	883	1375	1013	1309	382	502	1059	1388	270	1250	1530	530	1386	1717	1158	1387	683	0	2	4	19	0	0	53	39	3
NM_001005365.2	0	0	0	0	0	0	0	0	0	0	0	0	0	0	0	0	0	0	0	0	0	0	0	0	0	0	0	0	0	0	0	0	0	0	0	0	0	0	0	0	0	0	0	0	0	0	0	0	0
NM_001005366.2	135	117	99	151	120	154	161	150	253	120	179	61	138	173	104	183	217	152	161	67	170	197	187	97	150	123	150	34	85	257	170	169	168	219	236	104	160	148	225	169	0	0	0	0	0	1	0	0	0
NM_001005367.3	0	0	0	2	0	0	0	1	1	0	1	0	0	0	0	1	3	0	0	3	2	1	0	1	2	0	2	0	0	0	3	0	0	1	1	0	3	0	0	1	2	3	7	1	12	18	38	40	2
NM_001005368.3	6	5	12	3	4	42	63	4	0	18	27	14	0	15	10	18	0	9	0	0	7	4	3	0	1	1	11	3	0	0	0	4	12	42	7	24	15	0	0	23	0	0	1	0	5	4	11	9	0
NM_001005369.1	5	27	43	37	30	28	32	7	15	3	25	19	15	9	37	2	5	36	27	14	23	20	8	18	11	7	15	13	15	20	20	24	22	24	12	8	17	5	15	17	0	0	0	0	0	0	1	3	0
NM_001005373.4	443	589	236	125	247	370	710	88	127	130	119	483	301	292	547	559	476	528	5	363	285	317	182	0	265	141	360	212	253	115	112	454	323	342	327	229	519	600	620	474	0	0	0	0	0	0	0	0	0
NM_001005374.4	47	3	236	91	181	115	0	595	461	195	138	5	186	99	0	160	38	35	164	7	65	165	140	69	444	134	54	120	78	271	272	187	39	194	43	140	0	0	3	174	0	0	0	0	0	0	0	0	0
NM_001005375.3	0	0	0	0	0	0	0	0	0	0	0	0	0	0	0	0	0	0	0	0	0	0	0	0	0	0	0	0	0	0	0	0	0	0	0	0	0	0	0	0	0	0	0	0	0	0	0	0	0
NM_001005376.3	1318	1455	1200	1406	1186	1187	1050	1185	1136	1498	1224	1207	1273	1200	1291	1231	1200	1671	1415	1170	1220	1202	1372	1250	1117	1413	930	1115	1326	1642	1264	1333	1559	1016	1157	1446	1504	920	874	951	0	1	0	0	5	7	5	1	0
NM_001005377.3	137	218	132	155	144	137	317	330	185	178	147	236	146	199	244	191	128	243	121	100	251	180	230	135	144	140	182	128	209	234	222	176	314	192	204	111	225	100	34	196	0	0	0	0	2	4	4	3	0
NM_001005386.3	0	0	0	27	27	0	0	0	0	45	80	37	64	34	0	23	32	30	0	27	0	0	0	0	0	0	0	0	0	0	0	0	0	0	0	26	0	0	0	29	1	0	0	0	0	0	0	0	0
NM_001005388.3	0	0	0	0	0	0	0	0	0	0	0	0	0	0	0	0	0	0	0	0	0	0	0	0	0	0	0	0	0	0	0	0	0	0	0	0	0	0	0	0	0	0	0	0	0	0	0	0	0
NM_001005389.2	0	0	0	0	0	0	0	0	0	0	0	0	0	0	0	0	0	0	0	0	0	0	0	0	0	0	0	0	0	0	0	0	0	0	0	0	0	0	0	0	0	0	0	0	0	0	0	0	0
NM_001005404.4	1164	944	1100	1109	1411	1242	1650	343	645	547	1037	1395	1002	1466	1403	737	1279	1317	635	1286	1016	1264	1169	1019	806	1096	1469	1231	1378	585	719	846	1235	1130	1602	1243	746	1630	1253	1103	4	0	15	26	47	54	18	13	0
NM_001005405.3	0	0	0	0	0	0	0	0	0	0	0	0	0	0	0	0	0	0	0	0	0	0	0	0	0	0	0	0	0	0	0	0	0	0	0	0	0	0	0	0	0	6	9	3	31	16	63	59	0
NM_001005407.2	0	0	0	0	0	0	0	0	0	0	0	0	0	0	0	0	0	0	0	0	0	0	0	0	0	0	0	0	0	0	0	0	0	0	0	0	0	0	0	0	0	9	15	0	0	0	0	12	0
NM_001005408.2	437	207	520	411	313	466	411	115	676	220	188	265	285	294	319	408	123	454	164	274	351	177	202	210	238	368	195	94	327	363	210	325	232	263	162	422	328	334	212	331	1	4	2	2	0	0	0	0	1
NM_001005413.1	60	172	42	29	36	62	123	0	72	29	48	59	15	39	30	67	27	13	0	15	0	44	66	11	13	51	64	33	19	46	29	35	23	27	14	31	25	0	78	56	0	0	0	0	0	0	0	0	0
NM_001005415.2	623	464	370	448	618	572	730	682	1045	733	705	482	706	406	522	917	415	916	497	666	530	680	592	638	1001	799	739	499	481	585	685	828	949	701	724	874	827	660	587	664	0	0	0	0	14	0	0	0	4
NM_001005416.2	53	36	88	62	78	111	69	74	54	180	58	88	71	71	42	61	127	91	128	66	84	63	108	104	117	38	35	58	59	56	61	125	108	86	101	72	56	80	78	69	0	0	0	0	2	12	14	15	0
NM_001005417.2	0	72	0	36	75	0	0	42	35	118	39	34	0	84	48	46	37	40	89	92	0	50	0	39	0	0	0	149	115	0	50	129	0	0	39	0	0	0	0	0	0	0	0	0	0	0	0	17	0
NM_001005463.3	0	0	0	0	0	0	0	0	0	0	0	0	0	0	0	0	0	0	0	0	0	0	0	0	0	0	0	0	0	0	0	0	0	0	0	0	0	0	0	0	0	0	0	0	0	0	0	0	0
NM_001005464.3	1	0	2	0	0	1	1	0	0	0	1	0	1	0	1	2	6	0	1	2	1	0	1	1	1	0	3	0	0	0	0	0	1	0	0	0	0	1	0	0	1	3	0	7	0	0	0	0	1
NM_001005465.2	1	0	2	3	0	0	0	1	3	2	0	2	1	1	4	0	2	0	1	2	0	1	0	1	2	0	3	1	0	0	1	0	3	2	0	0	0	0	3	2	8	16	27	6	53	73	115	147	3
NM_001005466.2	0	0	0	0	0	1	0	0	0	0	0	0	1	0	0	0	1	0	0	0	1	1	0	0	0	0	0	0	2	0	0	0	0	0	0	0	0	0	0	0	6	2	2	17	39	32	79	92	2
NM_001005467.2	0	0	0	0	0	0	0	0	0	0	0	0	0	0	0	0	0	0	0	0	0	0	0	0	0	0	0	0	0	0	0	0	0	0	0	0	0	0	0	0	1	1	2	2	8	8	15	12	3
NM_001005468.2	0	0	0	0	0	0	0	0	0	0	0	0	0	0	0	0	0	0	0	0	0	0	0	0	0	0	0	0	0	0	0	0	0	0	0	0	0	0	0	0	0	3	0	0	4	5	6	7	1
NM_001005469.2	0	0	0	0	0	0	0	0	0	0	0	0	0	0	0	0	0	0	0	0	0	0	0	0	0	0	0	0	0	0	0	0	0	0	0	0	0	0	0	0	2	1	1	2	4	6	4	4	1
NM_001005470.1	0	0	0	0	0	0	0	0	0	0	0	0	0	0	0	0	0	0	0	0	0	0	0	0	0	0	0	0	0	0	0	0	0	0	0	0	0	0	0	0	3	1	5	7	5	3	21	10	4
NM_001005471.2	0	0	0	0	0	0	0	0	0	0	0	0	0	0	0	0	0	0	0	0	0	0	0	0	0	0	0	0	0	0	0	0	0	0	0	0	0	0	0	0	6	2	12	8	22	24	46	41	1
NM_001005473.3	0	0	0	0	0	0	0	0	0	0	0	0	0	0	0	0	0	0	0	0	0	0	0	0	0	0	0	0	0	0	0	0	0	0	0	0	0	0	0	0	6	9	10	25	32	22	48	43	7
NM_001005474.3	2200	1089	2874	2023	1976	1761	1590	2471	2086	2841	1278	1826	1365	1640	2774	1642	1741	1867	1899	1658	1262	2176	1618	2326	1358	3075	1777	1808	2559	1431	1401	1537	1800	1423	1334	1222	1399	1066	1118	981	0	0	0	0	0	0	0	0	0
NM_001005476.4	2	5	0	0	0	8	4	0	0	0	4	1	1	0	0	0	6	0	0	1	5	0	0	0	0	2	0	0	0	0	0	3	0	6	3	0	0	0	0	3	0	0	0	0	1	0	0	1	0
NM_001005479.2	0	0	0	0	0	0	0	0	0	0	0	0	0	0	0	0	0	0	0	0	0	0	0	0	0	0	0	0	0	0	0	0	0	0	0	0	0	0	0	0	0	0	2	1	4	1	9	5	0
NM_001005480.2	0	0	0	1	0	0	2	0	0	0	1	0	0	2	1	1	0	0	0	1	0	0	0	0	0	0	1	1	1	0	0	0	1	1	0	1	0	0	0	0	3	3	7	3	5	7	10	22	1
NM_001005482.2	0	0	0	0	0	0	0	0	0	0	0	0	0	0	0	0	0	0	0	0	0	0	0	0	0	0	0	0	0	0	0	0	0	0	0	0	0	0	0	0	2	0	1	0	4	3	12	9	0
NM_001005483.1	0	0	0	0	0	0	0	0	0	0	0	0	0	0	0	0	0	0	0	0	0	0	0	0	0	0	0	0	0	0	0	0	0	0	0	0	0	0	0	0	3	1	4	8	7	3	9	11	1
NM_001005484.2	0	0	0	0	0	0	0	0	0	0	0	0	0	0	0	0	0	0	0	1	0	0	0	0	0	0	0	0	0	0	0	0	0	0	0	0	0	0	0	0	8	2	6	3	9	13	34	28	2
NM_001005486.2	0	0	0	0	0	0	0	0	0	0	0	0	0	0	0	0	0	0	0	0	0	0	0	0	0	0	0	0	0	0	0	0	0	0	0	0	0	0	0	0	2	3	5	6	11	3	20	14	0
NM_001005487.2	0	0	0	0	0	1	0	1	0	0	0	0	1	0	3	0	0	0	0	0	0	0	1	0	0	0	0	0	0	0	0	0	0	0	0	0	0	0	0	0	2	3	7	3	9	6	18	25	1
NM_001005489.2	0	0	0	0	0	0	0	0	0	0	0	0	0	0	0	0	0	0	0	0	0	0	0	0	0	0	0	0	0	0	0	0	0	0	0	0	0	0	0	0	2	1	1	2	4	0	6	6	1
NM_001005490.2	6	7	11	11	4	7	11	9	8	9	8	9	7	5	15	4	7	4	8	8	11	6	3	12	8	6	9	10	10	5	11	6	10	5	3	3	7	8	10	8	258	258	407	138	334	316	1010	765	68
NM_001005491.2	0	0	0	0	0	0	0	0	0	0	0	0	0	0	0	0	0	0	0	0	0	0	0	0	0	0	0	0	0	0	0	0	0	0	0	0	0	0	0	0	5	4	6	4	7	10	22	19	0
NM_001005492.1	0	0	0	0	0	0	0	0	0	0	0	0	0	0	0	0	0	0	0	0	0	0	0	0	0	0	0	0	0	0	0	0	0	0	0	0	0	0	0	0	0	2	3	2	3	3	3	5	0
NM_001005493.2	0	0	0	0	0	0	0	0	0	0	0	0	0	0	0	0	0	0	0	0	0	0	0	0	0	0	0	0	0	0	0	0	0	0	0	0	0	0	0	0	1	1	3	1	5	6	15	9	0
NM_001005494.2	0	0	0	0	0	0	0	0	0	0	0	0	0	0	0	0	0	0	0	0	0	0	0	0	0	0	0	0	0	0	0	0	0	0	0	0	0	0	0	0	0	3	0	0	0	0	0	0	0
NM_001005495.1	0	0	0	0	0	0	0	0	0	0	0	0	0	0	0	0	0	0	0	0	0	0	0	0	0	0	0	0	0	0	0	0	0	0	0	0	0	0	0	0	0	0	6	2	17	13	45	45	0
NM_001005496.1	0	0	0	0	0	0	0	0	0	0	0	0	0	0	0	0	0	0	0	0	0	0	0	0	0	0	0	0	0	0	0	0	0	0	0	0	0	0	0	0	0	3	0	0	0	0	10	0	0
NM_001005497.2	0	0	0	0	0	0	0	0	0	0	0	0	0	0	0	0	0	0	0	0	0	0	0	0	0	0	0	0	0	0	0	0	0	0	0	0	0	1	0	0	15	21	28	14	33	24	81	64	6
NM_001005498.4	28	44	28	26	53	13	122	1	8	29	22	56	50	18	0	43	21	51	26	23	39	46	21	0	42	51	1	0	0	54	23	23	25	109	53	51	52	9	47	53	0	0	0	0	0	0	0	0	0
NM_001005499.1	0	0	0	0	0	0	0	0	0	0	0	0	0	0	0	0	0	0	0	0	0	0	0	0	0	0	0	0	0	0	0	0	0	0	0	0	0	0	0	0	0	1	0	3	0	2	6	4	1
NM_001005500.2	0	0	0	0	0	0	0	0	0	0	0	0	0	0	0	0	0	0	0	1	0	0	0	0	0	0	0	0	0	0	0	0	0	0	0	0	0	0	0	0	13	4	12	10	15	14	35	34	7
NM_001005501.2	0	0	0	0	0	0	0	0	0	0	0	0	0	0	0	1	0	0	0	0	0	1	0	0	0	0	0	0	0	0	0	0	0	1	0	0	0	0	0	0	13	8	13	24	27	22	53	43	3
NM_001005502.2	1950	2008	2913	3362	2792	2412	2317	2313	2543	1958	2202	1466	2580	2712	2175	1922	2007	2027	1945	2467	2219	2031	2023	2190	2393	4344	2613	2144	2099	2824	2518	2252	2550	2367	2326	2682	1725	1970	1613	2447	4	0	0	0	57	75	139	96	0
NM_001005503.2	0	0	0	2	0	0	0	0	1	2	2	0	2	1	3	0	0	1	0	0	1	0	1	0	0	1	0	0	0	0	0	0	2	0	1	0	0	0	2	1	9	12	22	8	62	125	224	236	2
NM_001005504.1	0	0	0	0	0	0	1	0	1	1	0	0	4	0	0	0	0	1	1	1	0	0	0	0	0	0	0	0	0	0	0	0	0	0	0	0	0	0	0	0	1	1	0	3	1	2	9	1	0
NM_001005505.3	0	0	0	0	0	0	0	0	0	0	0	0	0	0	0	0	0	0	0	0	0	0	0	0	0	0	0	0	0	0	0	0	0	0	0	0	0	0	0	0	0	3	4	4	10	15	18	12	0
NM_001005512.2	0	0	0	0	0	0	0	0	0	0	0	0	0	0	0	0	0	0	0	0	0	2	0	0	1	0	0	0	0	0	0	0	0	0	0	0	0	0	0	0	0	5	2	10	4	6	19	18	4
NM_001005513.1	0	0	0	0	0	0	0	0	0	0	0	0	0	0	0	0	0	0	0	0	0	0	0	0	0	0	0	0	0	0	0	0	0	0	0	0	0	0	0	0	1	1	2	2	5	7	8	3	0
NM_001005514.2	0	0	0	0	0	0	0	0	0	0	0	0	0	1	0	0	2	0	0	0	0	2	0	0	0	0	0	0	0	1	0	2	0	0	0	0	1	0	0	1	22	14	37	21	40	35	108	94	6
NM_001005515.2	0	0	0	0	0	0	0	0	0	0	0	0	0	0	0	0	0	0	0	0	0	0	0	0	0	0	0	0	0	0	0	0	0	0	0	0	0	0	0	0	1	1	1	0	8	0	6	8	1
NM_001005516.1	0	0	0	0	0	0	0	0	0	0	0	0	0	0	0	0	0	0	0	0	0	0	0	0	0	0	0	0	0	0	0	0	0	0	0	0	0	0	0	0	2	0	1	2	2	2	5	1	0
NM_001005517.1	0	0	0	0	0	0	0	0	0	0	0	0	0	0	0	0	0	0	0	0	0	0	0	0	0	0	0	0	0	0	0	0	0	0	0	0	0	0	0	0	2	0	2	4	2	2	4	5	0
NM_001005518.1	0	0	0	0	0	0	0	0	0	0	0	0	0	0	0	0	0	0	0	0	0	0	0	0	0	0	0	0	0	0	0	0	0	0	0	0	0	0	0	0	0	0	1	1	1	1	4	7	1
NM_001005519.2	0	0	0	0	0	0	0	0	0	0	0	0	0	0	0	0	0	0	0	0	0	0	0	0	0	0	0	0	0	0	0	0	0	0	0	0	0	0	0	0	0	0	0	0	1	2	8	4	0
NM_001005522.2	0	0	0	0	1	0	0	0	2	1	0	0	0	0	0	0	3	0	0	0	1	0	1	1	0	0	9	0	0	0	0	0	0	0	0	0	0	0	2	1	3	4	4	6	9	15	53	42	0
NM_001005526.2	2	8	6	2	0	0	0	6	1	10	3	3	0	7	2	11	0	1	1	1	14	8	0	0	3	0	5	5	0	2	4	7	15	2	0	2	12	1	0	0	0	0	0	0	0	0	0	0	0
NM_001005527.3	0	0	0	0	0	5	0	0	0	0	0	0	0	0	0	0	0	0	1	0	0	1	0	0	0	0	0	0	0	0	0	0	0	0	0	0	0	0	0	0	0	0	0	0	0	0	0	0	0
NM_001005566.3	0	2	2	0	0	1	0	2	0	1	0	1	5	0	0	1	0	0	0	1	0	0	0	0	2	1	1	0	0	0	0	0	0	0	1	0	0	0	0	0	3	2	8	5	6	3	14	18	3
NM_001005567.3	0	0	0	0	0	0	0	0	0	0	0	0	0	0	0	0	1	0	1	0	0	0	0	0	0	1	0	3	0	0	0	0	0	0	0	0	0	0	0	0	2	2	4	3	8	4	32	32	0
NM_001005609.2	0	11	169	37	5	99	27	13	0	8	194	2	104	0	123	106	113	2	1	24	88	97	67	4	222	55	21	183	5	118	1	0	5	0	0	180	153	0	0	220	0	0	0	1	0	4	101	8	1
NM_001005610.4	4	1	0	0	0	9	3	0	3	7	3	6	3	5	0	2	1	3	0	2	3	3	2	2	1	4	4	6	0	6	2	12	2	3	6	3	1	3	3	4	0	0	0	0	0	11	2	3	0
NM_001005612.3	0	37	0	0	0	0	137	0	0	40	0	19	0	0	45	0	0	0	9	0	1	0	27	28	0	0	0	0	15	5	19	0	80	0	0	0	0	3	0	0	0	9	0	1	0	15	6	46	0
NM_001005613.4	0	0	0	0	0	0	0	0	0	0	0	0	0	0	0	0	0	0	4	0	0	0	1	0	0	0	0	0	0	0	0	0	0	1	0	0	0	0	0	0	0	0	0	0	0	0	0	0	0
NM_001005619.1	0	0	0	0	0	0	0	0	0	0	0	0	0	0	0	0	0	0	0	0	0	0	0	1	0	0	0	0	0	0	0	0	0	0	0	0	0	0	0	0	0	0	0	0	0	0	0	0	0
NM_001005731.3	0	0	0	0	0	10	0	0	0	0	0	0	0	0	4	0	2	0	0	0	0	0	0	2	0	0	0	0	0	0	0	0	0	0	0	0	0	0	0	0	0	0	0	3	0	0	0	0	0
NM_001005735.2	0	0	0	0	0	0	0	0	0	0	0	0	0	0	0	0	0	0	0	0	0	0	0	0	0	0	0	0	0	0	0	0	0	0	0	0	0	0	0	0	0	0	0	0	0	0	0	0	0
NM_001005738.2	3700	778	3615	2124	1538	2004	1923	2720	450	1194	920	1220	1364	3104	2670	2886	2401	1982	794	3175	2078	2191	2041	539	1326	849	2212	4111	4349	2692	1804	4485	4717	3345	2941	3337	4888	1784	2204	4699	6	0	0	0	17	16	44	31	0
NM_001005739.2	574	563	736	797	716	810	872	600	980	913	729	641	478	762	738	910	874	991	788	799	693	1036	779	859	734	710	856	635	1086	725	602	1038	795	871	702	833	706	750	979	615	4	0	3	4	0	23	0	11	0
NM_001005741.3	228	374	399	603	280	233	342	470	395	308	604	337	236	108	281	303	269	160	360	346	332	103	177	241	421	264	309	78	272	426	826	173	379	354	263	218	288	233	475	355	0	0	0	0	0	0	0	0	0
NM_001005742.3	29	28	111	0	147	38	119	114	0	36	47	38	123	70	40	87	18	0	49	0	41	85	111	122	0	54	20	22	0	18	0	53	62	132	56	63	65	24	35	104	0	0	0	0	0	0	0	0	0
NM_001005743.2	20	12	10	57	21	40	14	13	24	2	0	0	5	16	7	23	0	26	45	13	19	2	0	0	3	10	7	21	0	0	5	17	32	11	28	21	14	6	9	26	0	0	0	0	0	0	0	0	0
NM_001005744.2	238	124	72	249	210	424	227	136	313	20	0	0	77	236	91	451	0	278	179	101	129	110	0	0	18	130	72	219	0	0	56	188	546	281	237	286	149	149	108	294	0	0	0	0	0	0	0	0	0
NM_001005745.2	6092	4878	6960	5730	6990	5799	6798	4834	4592	5730	6151	5651	5262	6706	6664	6056	6246	6192	5338	6169	6042	5631	6728	6011	4935	5365	6324	5679	5179	7400	5684	5642	6761	6364	5698	5682	6616	6341	6192	5861	2	4	9	0	47	46	30	31	0
NM_001005746.4	0	0	0	0	0	0	0	0	0	0	0	0	0	0	0	0	0	0	0	0	0	0	0	0	0	0	0	0	0	0	0	0	0	0	0	0	0	0	0	0	0	0	0	0	0	0	0	0	0
NM_001005747.4	0	0	0	0	0	0	0	0	0	0	0	0	0	0	0	0	0	0	0	0	0	0	0	0	0	0	0	0	0	0	0	0	0	0	0	0	0	0	0	0	0	0	0	0	0	0	0	0	0
NM_001005751.3	0	0	0	0	0	0	0	0	0	0	0	0	0	0	0	0	0	0	0	0	0	0	0	0	0	0	0	0	0	0	0	0	0	0	0	0	0	0	0	0	0	0	0	0	0	0	0	0	0
NM_001005752.2	0	1	2	3	1	3	3	4	3	4	0	1	4	0	7	1	8	2	1	1	0	1	0	0	1	0	2	2	0	2	2	0	0	1	0	2	2	5	3	1	0	5	0	16	19	18	47	33	0
NM_001005753.3	190	148	130	102	167	147	299	89	171	146	218	162	175	158	135	95	97	220	47	91	102	166	83	86	233	115	185	245	99	215	75	89	123	101	258	203	126	187	221	158	0	0	0	0	0	0	0	0	11
NM_001005781.2	53	49	23	73	55	43	31	51	65	40	34	35	39	64	30	39	50	31	65	48	24	48	49	50	31	32	48	50	85	60	20	59	30	44	16	45	42	43	49	31	0	0	0	0	0	0	0	0	0
NM_001005782.2	47	23	58	20	28	49	37	44	0	36	16	51	53	51	7	94	76	122	22	33	61	17	33	16	17	75	22	22	74	63	16	50	40	54	56	80	9	37	27	12	0	1	1	0	0	0	0	0	0
NM_001005783.3	0	0	0	0	0	0	0	0	0	0	0	0	0	0	0	0	0	0	0	0	0	0	0	0	0	0	0	0	0	0	0	0	0	0	0	0	0	0	0	0	0	0	0	0	0	0	0	0	0
NM_001005785.2	0	0	0	0	0	0	0	0	0	0	0	0	0	0	0	0	0	0	0	0	0	0	0	0	0	0	0	0	0	0	0	0	0	0	0	0	0	0	0	0	0	0	0	0	0	0	0	0	0
NM_001005786.2	0	0	0	0	0	0	0	0	0	0	0	0	0	0	0	0	0	0	0	0	0	0	0	0	0	0	0	0	0	0	0	0	0	0	0	0	0	0	0	0	0	0	0	1	0	0	0	0	0
NM_001005849.2	33	16	26	31	27	37	26	23	24	10	14	34	10	19	19	28	30	8	21	19	25	5	6	15	34	20	20	22	41	20	15	28	38	22	25	8	6	22	6	49	0	0	0	0	0	0	0	0	0
NM_001005850.3	54	11	39	31	10	63	45	36	68	19	8	56	20	63	40	87	33	58	21	51	9	47	63	53	49	18	29	28	34	32	44	84	48	69	81	68	36	36	28	99	2	3	12	19	35	7	42	54	0
NM_001005851.3	80	65	82	75	57	90	64	86	67	100	74	87	52	69	90	68	78	73	104	91	70	120	64	96	74	68	75	103	96	64	73	122	68	50	34	61	74	75	56	66	2	1	7	3	10	11	24	28	1
NM_001005853.1	0	0	0	0	0	0	0	0	0	0	0	0	0	0	0	0	0	0	0	0	0	0	0	0	0	0	0	0	0	0	0	0	0	0	0	0	0	1	0	0	0	4	8	1	23	25	61	72	3
NM_001005855.2	1	0	0	0	1	0	2	0	0	2	1	1	3	2	6	3	0	12	0	0	2	7	2	0	8	2	3	10	0	0	0	9	3	2	0	0	0	1	0	0	0	0	0	0	1	4	2	5	2
NM_001005861.3	1019	1025	1082	1061	1074	1277	1331	1161	550	1312	966	1123	852	1052	1090	1067	1274	1248	639	939	1009	949	1277	927	1138	1259	1030	1202	973	1212	813	1298	1128	1170	1269	965	1130	977	1218	1091	0	0	0	0	1	14	27	13	0
NM_001005862.3	0	0	0	0	0	0	0	0	0	0	0	0	0	0	0	0	0	0	0	0	0	0	0	0	0	0	0	0	0	0	0	0	0	0	0	0	0	0	0	0	0	0	0	0	0	0	0	0	0
NM_001005909.3	0	0	0	0	0	0	0	0	0	0	0	0	0	0	0	0	0	0	0	0	0	0	0	0	0	1	0	0	0	0	0	0	0	0	0	0	0	0	0	0	0	0	0	0	0	0	0	0	0
NM_001005910.3	0	0	1	0	0	0	0	0	0	0	0	0	0	3	1	0	0	6	0	0	0	0	0	0	0	0	9	0	0	0	0	0	0	1	0	1	0	7	0	0	0	0	0	0	0	0	0	0	0
NM_001005911.3	3	9	3	8	3	10	8	12	14	4	2	0	0	0	1	0	2	0	20	0	6	0	2	5	24	3	0	3	2	8	12	3	2	3	4	12	5	0	14	5	0	0	0	0	0	0	0	0	0
NM_001005914.3	0	0	0	0	0	0	6	0	0	0	0	3	0	0	8	0	8	0	0	0	0	0	0	0	0	0	3	0	0	0	5	0	0	0	0	0	0	0	0	0	0	0	0	0	0	0	0	0	0
NM_001005915.1	0	4	5	5	6	10	3	9	6	0	5	4	1	5	7	2	2	4	1	1	3	2	2	5	4	1	4	0	2	2	0	2	6	2	6	3	1	6	3	5	0	0	3	1	11	20	20	30	1
NM_001005918.3	0	0	0	0	0	3	0	0	0	0	1	0	0	0	0	0	6	0	0	0	0	0	0	0	0	0	0	0	0	0	0	0	0	0	0	0	0	0	0	0	0	0	0	0	1	1	3	0	0
NM_001005920.4	353	833	0	288	260	478	629	342	331	257	425	392	220	110	442	479	129	429	226	376	350	470	221	276	657	485	290	125	309	130	303	540	418	326	473	101	542	844	449	499	0	0	0	0	0	5	0	0	0
NM_001005922.1	1	1	3	0	0	3	4	7	0	0	1	0	1	0	5	3	2	1	1	3	6	4	0	0	1	2	2	1	4	0	0	0	2	4	0	2	1	2	2	0	2	1	8	0	7	18	31	38	2
NM_001006.5	33582	23879	21731	26639	19049	19861	23430	18698	31940	36976	35083	34377	24621	28488	21657	25185	30884	32756	36301	32697	28307	26988	37483	48415	22904	29713	24640	40269	35555	38453	23773	36191	25902	24505	24023	25601	26925	27188	33257	23961	7	6	15	76	63	141	59	43	16
NM_001006109.1	1137	1007	1326	1175	1068	1451	1197	1234	790	1183	1222	1071	1139	1087	915	1326	1173	1139	757	1176	1047	1096	1016	826	939	890	1032	890	1061	1354	1141	930	1010	1426	1104	965	1225	1082	1062	1430	0	0	0	0	3	8	15	10	0
NM_001006114.3	0	52	18	0	36	0	28	0	0	20	10	14	0	46	22	50	107	111	0	17	25	43	18	0	7	0	34	39	28	21	0	66	43	21	0	12	41	13	22	3	0	0	0	0	0	0	0	0	0
NM_001006115.3	80	115	83	102	68	47	130	570	531	146	94	0	55	29	146	129	61	92	0	55	166	37	85	51	329	40	200	0	0	106	148	189	39	58	51	0	55	159	70	111	9	0	7	0	0	58	0	0	0
NM_001006117.3	0	0	0	0	0	0	0	0	0	0	0	0	0	0	0	0	0	0	0	0	0	0	0	0	0	0	0	0	0	0	0	0	0	0	0	0	0	0	0	0	0	0	0	0	0	0	0	0	0
NM_001006118.2	0	0	0	0	0	0	0	0	0	0	0	0	0	0	0	0	0	0	0	0	0	0	0	0	0	0	0	0	0	0	0	0	0	0	0	0	0	0	0	0	0	0	0	0	0	0	0	0	0
NM_001006120.3	0	0	0	0	0	0	0	0	0	0	0	0	0	0	0	0	0	0	0	0	0	0	0	0	0	0	0	0	0	0	0	0	0	0	0	0	0	0	0	0	0	0	0	0	0	0	0	0	0
NM_001006121.4	0	0	0	0	0	0	0	0	0	0	0	0	0	0	0	0	0	0	0	0	0	0	0	0	0	0	0	0	0	0	0	0	0	0	0	0	0	0	0	0	0	0	0	0	0	0	0	0	0
NM_001006600.3	128	0	131	0	75	82	141	102	81	0	2	36	43	61	103	8	69	134	20	65	76	41	139	44	30	60	24	134	125	66	21	62	69	39	114	85	38	54	48	79	0	0	0	0	3	4	1	0	0
NM_001006605.5	324	0	392	364	475	358	528	428	67	298	568	373	433	310	640	162	457	644	284	335	512	502	309	399	130	420	591	197	221	409	262	395	626	357	254	351	364	501	476	350	0	0	0	2	0	11	0	0	0
NM_001006607.2	538	232	114	42	310	828	366	229	424	656	212	149	618	658	0	208	364	106	533	161	92	109	275	164	377	253	789	237	593	133	250	91	285	1	248	0	1	182	70	556	0	0	0	0	0	0	0	0	0
NM_001006610.2	119	93	139	189	108	95	54	90	70	75	53	95	31	150	133	71	45	114	129	97	137	111	104	161	30	309	62	22	56	181	130	42	109	89	83	52	94	36	73	35	1	0	0	0	3	8	16	13	0
NM_001006612.2	0	10	25	13	0	0	6	13	9	6	31	4	0	10	20	0	7	18	14	0	0	0	0	4	0	12	11	7	7	0	7	0	0	3	0	10	2	18	0	0	0	0	0	0	0	0	0	0	1
NM_001006613.2	38	48	59	57	52	81	143	109	28	45	43	74	41	17	43	65	35	18	46	46	34	106	24	72	16	49	41	70	47	37	31	81	72	45	55	70	18	17	25	25	0	0	0	0	0	3	0	0	0
NM_001006614.2	0	0	0	0	5	0	0	0	0	0	0	0	0	4	0	0	0	0	5	0	0	2	0	0	0	0	0	0	0	0	0	0	9	0	0	3	0	0	0	0	1	1	1	3	0	0	0	1	0
NM_001006615.3	33	26	62	54	0	0	42	27	36	0	44	0	35	34	38	24	63	45	73	79	76	19	24	36	51	26	40	27	57	0	53	23	15	50	53	16	11	54	47	34	4	10	18	3	37	52	101	142	1
NM_001006616.3	36	219	70	88	121	186	205	126	99	102	134	93	77	153	102	68	117	237	123	110	180	210	20	70	31	58	157	153	115	104	70	97	127	66	213	125	138	125	111	140	0	0	0	0	0	0	0	0	0
NM_001006617.3	3796	3269	4030	3584	3782	3439	3767	2878	2746	4059	4155	3179	4084	4074	3531	3442	3745	4180	4209	3596	3780	4057	3676	3980	3161	3470	3120	2954	3595	4839	3661	4051	3402	3608	3324	4106	3603	3814	3402	3385	0	0	0	0	46	52	0	0	0
NM_001006618.2	319	223	303	306	253	229	234	190	135	311	220	363	276	210	220	269	246	383	395	271	235	274	278	288	243	187	305	401	341	411	273	243	265	281	263	217	426	210	221	238	0	0	0	0	1	2	4	0	1
NM_001006619.2	56	41	56	77	124	83	95	85	24	108	91	67	76	69	71	26	39	107	178	69	44	79	85	85	72	57	107	7	70	50	141	75	96	64	50	48	67	90	123	89	4	0	0	0	0	0	0	2	0
NM_001006620.2	419	428	192	406	274	460	590	384	546	420	537	436	227	394	568	640	398	550	477	453	504	462	322	314	473	511	259	401	352	429	582	395	389	211	491	509	634	506	315	475	0	0	0	0	3	0	0	0	1
NM_001006621.2	62	73	121	83	86	59	74	80	279	55	66	145	203	56	37	57	49	208	95	44	73	72	77	26	99	164	72	24	11	145	174	34	54	138	52	149	99	111	57	53	0	0	11	0	1	0	53	73	0
NM_001006622.3	353	330	395	398	349	413	388	288	363	445	429	397	294	387	426	389	358	432	451	404	318	374	384	396	345	445	385	442	363	410	227	441	423	365	379	331	379	367	358	375	4	3	7	9	13	14	18	21	0
NM_001006623.4	150	210	196	155	162	239	190	308	356	522	156	127	138	187	140	224	172	166	181	233	163	190	104	211	273	178	207	150	288	177	216	292	146	125	79	134	107	114	134	141	2	2	2	5	16	12	17	14	1
NM_001006624.2	0	1	0	0	0	0	0	0	7	0	6	0	0	0	0	0	0	0	9	0	0	0	0	0	0	0	0	0	0	0	0	0	0	0	0	0	0	0	0	1	0	0	0	0	0	0	0	0	0
NM_001006625.2	0	11	0	0	0	0	0	0	0	0	0	0	0	0	0	0	0	0	0	5	0	0	0	0	0	0	0	7	0	0	18	0	0	7	0	0	0	0	1	3	4	0	0	0	0	0	0	0	0
NM_001006626.3	0	0	0	0	0	0	0	0	0	0	0	0	0	0	0	0	0	0	0	0	0	0	0	0	0	0	0	0	0	0	0	0	0	0	0	0	0	0	0	0	0	0	0	0	3	0	0	0	0
NM_001006627.3	0	0	0	0	0	0	0	0	0	0	0	0	0	0	0	0	0	0	0	0	0	0	0	0	0	0	0	0	0	0	0	0	0	0	0	0	0	0	0	0	6	9	14	19	24	9	44	52	0
NM_001006628.3	0	0	0	0	0	0	0	0	0	0	0	0	0	0	0	0	0	0	0	0	0	0	0	0	0	0	0	0	0	0	0	0	0	0	0	0	0	0	0	0	0	0	0	0	0	0	0	0	0
NM_001006629.3	0	1	1	0	0	0	0	0	0	0	0	0	1	0	0	0	0	0	0	0	0	0	0	0	0	0	0	0	0	0	0	0	0	0	0	0	0	0	0	0	0	0	0	0	9	3	11	7	5
NM_001006630.2	0	0	0	0	0	0	0	0	0	0	0	0	0	0	0	0	0	0	0	0	0	0	0	0	0	0	0	0	0	0	0	0	0	0	0	0	0	0	0	0	0	0	0	0	0	0	0	0	0
NM_001006631.3	0	0	0	0	0	0	0	0	0	0	0	0	0	0	0	0	0	0	0	0	0	0	0	0	0	0	0	0	0	0	0	0	0	0	0	0	0	0	0	0	0	0	0	0	0	0	0	0	0
NM_001006632.3	0	0	0	0	0	0	0	0	0	0	0	0	0	0	0	0	0	0	0	0	0	0	0	0	0	0	0	0	0	0	0	0	0	0	0	0	0	0	0	0	0	0	0	0	0	0	0	0	0
NM_001006634.3	58	67	87	63	72	85	47	105	60	18	59	39	58	53	68	80	65	74	51	123	106	43	37	43	36	56	51	22	36	91	54	53	95	61	35	157	103	115	56	93	0	0	0	2	2	0	0	0	0
NM_001006635.3	197	174	305	270	202	347	262	228	195	262	232	275	245	265	249	234	208	298	324	302	286	219	310	228	235	293	222	233	201	219	284	257	262	228	257	253	232	208	236	263	0	0	0	5	5	11	12	10	0
NM_001006636.5	2	0	0	0	0	0	1	0	0	0	0	0	0	1	0	0	2	0	0	0	0	0	0	2	0	0	0	2	2	1	0	0	0	0	0	0	0	0	0	0	0	0	0	0	0	0	0	0	0
NM_001006638.3	86	40	0	5	0	83	83	43	60	330	118	175	92	0	31	82	206	150	13	113	92	158	73	0	212	41	115	95	89	78	32	163	37	43	110	0	85	88	0	69	0	0	0	11	0	2	0	0	4
NM_001006639.2	359	74	303	142	185	379	310	450	227	228	172	169	145	304	235	102	187	269	172	158	230	261	235	253	143	292	273	237	299	265	198	173	259	169	212	156	195	185	254	310	0	2	1	1	5	16	11	6	0
NM_001006640.2	159	290	409	305	328	278	242	167	262	312	392	211	354	261	317	441	288	249	150	410	249	299	246	269	317	152	247	342	214	383	206	402	259	409	214	391	304	209	263	278	0	0	0	0	0	0	0	0	0
NM_001006641.4	24	53	14	13	27	32	34	23	25	30	21	29	33	21	6	42	46	24	17	28	29	16	34	13	30	27	19	22	32	23	20	33	23	30	0	37	38	34	24	18	0	0	0	0	0	0	0	0	2
NM_001006642.4	0	0	0	0	1	0	1	0	0	0	1	0	0	0	0	0	2	1	1	0	2	0	0	0	0	0	0	2	0	0	0	0	0	0	0	0	3	1	0	0	0	1	0	0	0	10	9	6	0
NM_001006655.3	0	0	0	0	0	12	0	0	0	0	8	0	0	0	3	1	21	0	0	10	0	0	0	0	0	0	0	0	0	0	0	0	0	3	0	0	0	0	1	0	1	0	3	3	1	5	4	2	0
NM_001006656.4	274	236	392	288	254	523	392	351	180	258	269	378	356	256	394	317	346	398	138	290	248	265	109	202	357	371	195	259	328	297	103	442	111	337	466	364	290	182	344	333	0	0	0	0	0	0	0	0	0
NM_001006657.2	0	0	0	0	0	0	0	0	0	0	0	0	0	0	0	29	0	0	0	49	0	0	0	0	0	0	136	0	0	0	0	0	0	0	0	0	0	0	0	0	0	0	0	0	0	0	0	0	0
NM_001006658.3	0	0	0	0	0	0	0	0	0	0	0	0	0	0	0	0	0	0	0	0	0	0	0	0	0	0	0	0	0	0	0	0	0	0	0	0	0	0	0	0	0	0	6	0	0	0	14	9	0
NM_001006665.2	5937	12286	5562	6415	9055	7127	7919	6694	8148	3355	10633	9122	6637	6073	7211	7851	4820	10038	10958	8080	8853	7648	6266	9670	7716	4494	7289	2780	4685	11413	6292	7014	9331	7138	7353	10365	12468	8274	8383	6951	0	0	0	5	16	57	41	13	0
NM_001006666.2	50	23	37	27	25	37	46	35	36	34	34	26	22	28	50	29	44	25	38	35	35	41	44	27	29	38	37	25	79	40	17	18	65	42	20	23	25	37	34	51	0	0	0	0	5	5	10	7	0
NM_001006681.2	6	3	24	7	15	14	16	2	1	12	13	23	0	26	17	9	25	51	37	22	21	18	25	6	26	12	0	0	4	11	0	5	29	25	39	16	22	10	19	8	0	0	0	0	0	0	0	0	0
NM_001006682.2	0	0	19	1	0	8	11	21	6	13	0	0	0	6	0	0	12	4	0	18	10	0	0	6	0	0	0	24	0	15	0	11	0	0	0	0	0	20	0	0	0	0	0	0	0	0	0	0	0
NM_001006683.2	6	0	0	5	19	12	0	6	0	0	18	7	14	8	10	4	0	0	0	0	1	14	8	0	11	7	11	0	0	0	0	0	0	10	5	0	6	4	7	0	0	0	0	0	0	0	0	0	0
NM_001006684.2	71	33	142	122	127	131	106	150	147	77	108	120	90	38	117	150	76	80	50	45	134	65	104	148	53	51	83	53	91	55	82	131	73	57	123	113	69	175	86	182	0	1	2	0	4	10	8	0	0
NM_001006932.3	77	103	135	0	101	0	78	117	77	93	90	0	0	48	0	117	18	163	83	103	0	83	133	110	0	0	0	60	88	109	36	0	0	0	0	49	5	26	0	47	0	0	0	0	0	0	0	0	0
NM_001006933.2	209	236	192	254	160	269	239	212	408	153	249	228	276	165	207	288	250	197	211	403	267	280	242	151	177	159	280	374	257	387	250	336	248	252	231	242	147	217	126	146	0	0	0	0	0	0	0	0	0
NM_001006935.3	2179	1884	2047	2113	1837	1998	2164	2003	2262	1872	2174	1626	1781	1989	1734	2231	1982	2195	1678	1956	1807	2090	1819	1648	1708	1705	1740	1746	2081	2391	1898	2139	2058	2137	1796	1859	1968	1492	1682	1851	0	0	0	0	0	3	0	0	0
NM_001006937.3	130	97	286	118	181	209	176	225	96	124	109	207	216	177	193	178	63	102	48	286	205	134	157	211	196	159	202	258	62	222	99	148	170	311	115	135	108	105	112	191	0	0	0	0	0	0	0	0	0
NM_001006938.3	0	0	0	1	0	0	0	1	0	0	0	0	0	0	0	0	0	0	0	0	0	0	0	0	0	0	0	2	0	0	0	0	1	0	0	0	0	0	0	0	0	0	1	2	0	0	0	0	2
NM_001006939.4	11	4	23	4	0	6	8	10	2	7	14	16	1	1	13	14	0	0	0	0	9	17	1	4	0	1	10	8	10	0	10	3	0	21	0	8	13	0	11	0	0	0	0	0	0	0	0	0	0
NM_001006941.2	79	86	133	154	156	129	92	111	139	49	115	93	130	65	141	211	122	75	123	119	118	164	58	77	143	106	126	83	127	86	210	53	96	109	75	94	101	94	175	84	0	0	0	2	0	1	12	17	0
NM_001006943.3	0	1	0	0	0	1	0	1	0	0	0	2	0	0	0	0	0	0	0	1	0	0	0	0	0	0	0	0	0	0	0	0	1	0	2	0	0	0	0	0	2	3	6	11	25	17	58	68	3
NM_001006944.2	0	77	74	224	96	77	131	110	0	0	102	182	0	88	136	67	46	0	0	69	78	0	29	32	178	191	36	222	108	39	62	106	67	78	142	25	28	169	99	21	0	0	0	0	0	0	0	0	0
NM_001006945.2	323	357	458	266	313	287	495	371	421	479	259	368	356	420	360	357	323	485	320	499	545	438	358	366	362	244	415	316	396	470	377	364	351	409	292	528	428	472	338	247	0	0	2	0	0	1	8	2	2
NM_001006946.2	0	0	0	0	0	0	0	0	0	0	10	0	0	0	0	10	0	0	0	0	0	0	0	0	0	0	0	17	0	0	0	14	0	0	0	0	0	0	0	0	0	4	0	7	29	31	27	55	0
NM_001006947.2	4	22	10	30	26	12	26	31	19	31	3	12	3	7	2	19	11	6	39	35	17	24	15	18	26	4	21	11	2	24	37	17	19	8	9	23	8	8	23	17	0	0	2	1	0	9	7	9	0
NM_001007.5	31647	32708	28407	36747	32122	27638	31059	17579	29083	30866	34305	37722	18657	36628	26190	32731	21337	37021	38729	22045	20523	34474	44781	32427	33589	38123	16914	26434	26853	32059	21798	44064	33029	31040	29068	26227	29299	18570	33078	25176	2	2	6	73	74	280	95	24	28
NM_001007022.3	1	39	28	25	92	76	41	152	43	1	2	124	60	51	93	85	199	38	3	167	73	143	8	62	0	38	46	46	146	13	4	136	120	117	93	78	20	32	77	4	0	0	0	0	0	0	0	0	0
NM_001007024.2	118	28	0	49	0	0	0	154	67	56	44	63	33	0	118	31	0	0	0	0	0	102	79	0	8	34	34	41	102	0	42	0	0	0	0	47	228	0	0	165	2	0	5	0	6	5	10	22	0
NM_001007025.2	1952	1452	1745	1575	1934	1873	2137	1238	1191	1738	1445	1446	1455	1829	1827	1874	1919	1949	1953	1726	1692	1851	1446	1779	1581	1678	1363	1608	1464	1674	1506	1541	1846	2059	1697	1844	1462	1654	1557	1621	53	96	219	66	228	311	735	653	21
NM_001007026.2	2342	2679	2614	2492	2581	3943	4361	3812	2389	2232	2377	3121	2321	3341	2912	3548	2410	2663	1711	2618	2285	3215	3602	1693	3304	2814	2599	1695	2457	2613	1814	3725	2876	3198	3388	2491	3118	3083	2729	2774	6	7	10	7	84	145	130	168	2
NM_001007027.3	433	218	305	389	606	635	380	342	534	334	653	307	143	288	255	477	441	249	688	362	205	384	366	406	555	516	106	510	375	445	690	484	260	350	242	332	524	42	390	435	0	0	0	0	0	0	0	0	0
NM_001007033.2	498	503	386	526	334	540	1346	380	172	141	502	382	247	282	182	1138	1610	366	833	476	242	222	889	715	439	628	601	762	367	744	714	53	979	111	1208	487	720	716	658	365	0	0	0	0	4	0	0	0	0
NM_001007067.2	208	245	303	169	141	278	121	250	136	139	136	224	125	263	304	292	120	326	148	290	288	97	256	311	83	274	185	241	244	203	135	273	279	230	80	289	357	248	268	298	0	0	0	0	1	0	1	0	0
NM_001007068.2	38	16	16	10	26	20	6	15	26	8	14	7	31	15	1	0	33	39	30	23	5	20	4	16	18	30	35	28	11	6	15	25	21	19	17	21	19	14	23	6	0	0	0	0	0	0	0	0	0
NM_001007069.2	1079	966	1109	1132	1094	1358	1046	759	514	835	837	931	669	1092	1266	1015	874	1174	1271	1163	1372	744	1059	1073	701	1016	811	915	954	1018	776	977	1198	1124	892	985	1286	937	1098	1081	0	0	0	0	0	14	0	0	0
NM_001007070.2	106	0	31	145	110	0	194	0	0	69	101	21	136	40	3	83	202	2	92	0	59	203	0	0	109	0	47	0	0	131	109	0	38	63	207	1	0	6	29	0	0	0	0	0	0	0	0	0	0
NM_001007072.2	22	19	43	40	43	21	37	58	37	28	32	24	29	22	21	36	22	45	25	36	36	21	48	16	34	30	30	15	18	39	30	30	27	23	36	28	31	25	19	26	0	0	0	0	1	0	4	2	0
NM_001007073.1	389	433	248	568	487	427	484	388	795	810	604	583	451	361	437	311	276	415	581	476	429	504	515	667	700	561	277	521	566	930	485	564	644	363	536	605	402	498	428	330	0	0	0	0	0	0	3	0	13
NM_001007074.1	190	137	302	195	261	371	164	344	410	369	202	234	208	422	397	355	299	386	310	349	262	324	450	382	138	231	231	255	220	213	497	406	162	212	204	106	323	302	167	318	7	0	0	7	27	24	53	33	0
NM_001007075.2	158	0	121	252	108	117	38	0	0	0	0	82	61	161	32	63	14	44	0	83	53	220	337	0	119	157	4	155	143	0	31	7	0	109	121	59	81	235	76	93	0	0	1	0	0	0	0	0	0
NM_001007088.2	140	260	364	226	299	232	254	182	408	358	308	412	313	100	430	290	293	247	304	269	162	212	320	379	205	329	433	314	305	199	44	341	389	224	371	284	173	350	310	234	3	3	3	0	0	0	0	0	5
NM_001007089.4	0	0	0	0	0	0	0	0	0	0	0	0	0	0	0	0	0	0	0	0	0	0	0	0	0	0	0	0	0	0	0	0	0	0	0	0	0	0	0	0	0	0	0	0	0	0	0	0	0
NM_001007090.3	23	4	14	7	8	24	16	6	9	10	8	29	15	6	39	29	29	14	9	22	15	33	25	7	13	14	12	16	19	7	10	24	13	26	23	24	17	13	20	42	0	1	5	2	5	7	9	10	0
NM_001007094.4	0	0	0	0	0	0	0	0	0	0	0	0	0	0	0	0	0	0	0	0	0	0	0	0	0	0	0	0	0	0	0	0	0	0	0	0	0	0	0	0	0	0	0	0	0	0	0	0	0
NM_001007097.3	0	0	0	0	0	0	0	0	0	0	0	0	0	0	0	0	0	0	0	0	0	0	0	0	0	0	0	0	0	0	0	0	0	0	0	0	0	0	0	0	0	0	0	0	0	0	0	0	0
NM_001007098.3	0	0	0	0	0	1	0	0	0	1	0	0	0	0	1	0	0	0	0	0	1	0	0	0	0	0	0	0	0	0	0	1	0	0	1	0	0	0	0	0	1	0	3	4	0	0	11	12	2
NM_001007099.3	4726	4307	5033	4191	5759	3743	4431	5229	3776	3506	4216	4420	3017	4701	5139	4028	3717	5474	2819	4278	4282	3198	3181	3613	4553	3463	5053	3443	3673	5075	3341	5073	4676	4604	3858	5576	5026	4040	4292	4708	0	0	0	6	17	20	0	0	3
NM_001007100.3	48	50	39	17	63	22	95	60	34	106	26	70	39	6	42	70	34	64	60	75	40	48	88	31	97	103	75	18	77	70	101	9	30	47	80	0	62	25	7	35	0	0	0	0	0	0	0	0	0
NM_001007101.4	0	1	3	4	2	9	12	0	2	4	0	2	15	2	0	0	0	0	0	19	15	16	6	4	0	0	4	4	4	11	0	5	6	0	9	6	4	2	8	5	2	1	0	0	0	0	0	0	0
NM_001007102.4	33	22	23	14	14	18	28	13	7	19	6	22	24	10	11	10	37	23	11	19	20	27	28	18	10	24	16	24	26	7	15	36	23	25	29	24	20	21	21	22	0	0	0	0	0	0	0	0	0
NM_001007122.4	0	0	0	0	0	0	0	0	0	0	0	0	0	0	0	0	0	32	0	0	0	0	0	0	0	0	0	0	29	0	0	0	0	0	0	0	0	0	0	0	10	0	0	0	31	0	6	0	0
NM_001007125.3	0	0	0	0	0	0	1	0	0	0	0	0	0	0	0	1	0	0	0	3	0	0	0	0	0	0	0	0	0	0	0	0	0	0	0	0	0	0	0	3	0	0	7	9	16	5	21	34	0
NM_001007139.6	0	0	0	0	0	0	0	0	0	0	0	0	0	0	0	0	0	0	0	0	0	0	0	0	0	0	0	0	0	0	0	0	0	0	0	0	0	0	0	0	7	0	6	21	49	80	135	141	0
NM_001007156.3	0	0	0	0	0	0	0	0	0	0	0	0	0	0	0	0	0	0	0	0	0	0	0	0	0	0	0	0	0	0	0	0	0	0	0	0	0	0	0	0	0	0	0	0	0	0	0	0	0
NM_001007157.2	776	727	1073	863	899	885	742	815	856	821	936	696	786	962	788	896	838	927	748	1080	870	793	839	637	857	700	759	767	789	900	675	746	965	799	763	992	777	739	845	800	0	3	7	3	6	10	21	11	0
NM_001007169.6	23	7	6	8	2	10	9	12	7	7	5	7	7	5	9	11	9	8	10	5	7	12	15	11	1	11	5	15	46	7	0	10	18	11	14	4	5	7	11	5	4	5	6	4	24	23	51	44	3
NM_001007176.5	0	0	0	0	0	0	0	0	0	0	0	0	0	0	0	0	0	0	0	0	0	0	0	0	0	0	0	0	0	0	0	0	0	0	0	0	0	0	0	0	0	0	0	0	0	0	0	0	0
NM_001007188.4	6	8	17	6	0	0	3	7	8	4	2	0	0	8	6	8	1	1	7	17	4	4	0	0	3	9	3	4	6	0	10	0	8	12	1	6	6	8	10	7	1	1	0	2	3	0	2	5	0
NM_001007189.2	340	408	516	402	304	626	500	507	355	630	372	352	364	413	409	378	505	420	345	419	424	448	378	465	511	412	355	435	418	487	234	564	398	451	444	387	415	348	384	323	3	2	3	5	12	15	25	30	2
NM_001007214.1	114	117	159	135	153	97	126	92	131	93	129	99	143	178	137	201	125	186	92	149	60	120	160	147	91	114	102	113	65	116	145	127	217	116	113	107	161	119	127	96	0	0	0	0	3	0	3	4	0
NM_001007225.3	0	0	0	0	0	0	0	0	0	0	0	0	0	0	0	0	0	0	0	0	0	0	0	0	0	0	0	0	0	0	0	0	0	0	0	0	0	0	0	0	0	0	0	0	0	0	0	0	0
NM_001007226.1	223	153	263	198	209	343	307	271	123	209	351	303	124	104	233	268	267	478	224	157	271	214	266	221	223	271	120	310	250	315	231	253	291	219	248	332	314	191	211	273	0	0	0	0	0	7	0	0	0
NM_001007227.1	23	17	0	53	22	76	22	24	0	0	14	0	0	76	0	0	50	37	46	2	0	0	22	62	124	40	0	14	0	0	0	65	0	64	0	0	32	0	0	39	0	0	1	0	0	0	10	7	0
NM_001007228.2	1040	788	1244	1044	1036	1018	856	998	790	997	720	1018	1037	1001	1091	977	1014	916	742	1289	977	1139	731	471	991	896	896	1044	858	1190	562	1033	1184	1135	966	1104	970	1142	858	1113	0	0	6	0	22	11	7	2	0
NM_001007229.1	184	98	282	70	159	156	238	122	58	147	174	122	232	173	224	161	124	279	142	103	266	153	260	195	362	269	128	73	171	185	104	196	270	233	109	196	220	208	216	187	0	0	1	0	0	7	14	6	1
NM_001007230.1	40	200	91	120	127	159	94	86	22	120	119	78	125	34	112	193	97	112	66	176	121	152	139	150	0	119	151	97	127	100	82	88	136	131	120	138	30	58	67	0	0	0	0	0	0	0	0	0	0
NM_001007231.3	318	268	427	214	334	345	275	210	210	428	271	409	380	306	327	267	437	370	249	291	353	400	350	280	337	273	368	305	245	228	278	378	378	329	264	379	290	366	290	290	0	0	0	0	3	0	0	0	0
NM_001007232.1	0	0	0	0	1	0	2	1	0	0	1	2	1	0	0	0	0	2	0	0	0	0	2	1	2	0	1	0	0	3	1	0	2	0	0	1	0	0	0	0	0	0	0	0	0	0	0	0	0
NM_001007233.3	190	103	90	137	79	147	134	18	55	60	138	31	53	84	80	72	178	51	92	96	93	71	136	143	57	25	135	162	65	197	71	122	120	27	40	66	196	82	76	85	14	0	0	0	20	0	39	0	0
NM_001007234.3	77	75	71	118	77	96	96	48	33	27	77	31	66	98	77	90	87	97	84	96	81	64	74	80	48	71	66	87	63	92	118	60	81	67	72	111	59	97	77	53	0	0	0	0	1	0	1	2	0
NM_001007237.3	6	0	29	3	11	12	11	0	0	0	0	21	14	0	25	22	25	6	0	22	0	12	0	4	0	0	0	0	0	7	8	10	4	12	8	15	4	13	17	10	0	0	11	0	0	0	0	0	4
NM_001007239.2	79	0	0	0	0	0	92	0	252	286	0	86	20	98	29	0	0	76	0	60	50	69	31	0	37	45	28	165	99	46	69	26	6	40	23	29	0	25	28	81	0	0	0	0	0	0	0	0	2
NM_001007240.3	0	0	0	0	0	0	0	0	0	0	0	0	0	0	0	0	0	0	0	0	0	0	0	0	0	0	0	0	0	0	0	0	0	0	0	0	0	0	0	0	0	0	1	0	1	2	3	3	0
NM_001007241.3	0	0	0	0	0	0	0	0	0	0	0	0	0	0	0	0	0	0	0	0	0	0	0	0	0	0	0	0	0	0	0	0	0	0	0	0	0	0	0	0	0	0	0	0	0	0	0	0	0
NM_001007242.3	0	0	0	0	0	0	0	0	0	0	0	0	0	0	0	0	0	0	0	1	0	0	0	0	0	0	0	0	0	0	0	0	0	0	0	0	0	0	0	0	4	0	0	0	0	0	0	0	1
NM_001007245.3	13	0	0	0	0	37	0	0	0	0	22	30	0	9	0	0	0	0	20	0	0	13	0	0	0	0	0	0	0	0	0	0	10	0	12	0	0	31	0	13	0	0	0	0	0	0	4	0	0
NM_001007246.3	477	377	495	437	510	473	575	524	482	468	423	505	466	488	410	507	484	649	487	549	517	605	589	587	410	552	424	549	569	586	435	541	552	454	486	404	463	410	495	488	2	4	4	1	11	7	16	26	1
NM_001007248.3	48	46	61	54	55	67	71	47	54	39	50	56	47	55	54	56	66	59	39	57	52	42	61	39	46	63	58	54	55	51	41	71	49	49	52	44	53	47	55	57	0	2	5	5	18	7	19	20	0
NM_001007250.3	0	0	0	0	0	0	0	0	0	0	0	0	0	0	0	0	0	0	0	0	0	0	0	0	0	0	0	0	0	0	0	0	0	0	0	0	0	0	0	0	0	0	0	0	0	0	0	2	0
NM_001007253.4	694	357	592	393	337	645	1405	772	189	699	628	433	821	1106	709	455	843	721	1016	613	1085	767	1112	1214	478	895	1163	1092	679	718	421	475	1427	880	358	306	675	407	490	898	6	2	10	11	38	32	47	39	5
NM_001007255.3	1	2	0	3	0	0	0	0	5	0	1	0	1	2	0	0	8	6	0	1	0	0	7	1	0	0	3	0	0	0	0	1	0	0	0	14	2	0	1	1	0	0	0	0	11	15	32	26	0
NM_001007257.3	433	446	436	451	397	560	467	789	1036	797	420	368	547	492	631	523	380	469	0	526	583	192	211	142	591	530	581	202	556	561	640	692	578	612	521	545	505	462	310	604	0	0	0	0	0	0	0	0	0
NM_001007259.3	1	2	0	0	0	0	0	0	3	0	1	0	0	0	2	0	0	0	0	6	0	0	0	0	0	0	3	2	0	0	0	0	0	0	0	0	0	0	0	3	0	0	0	0	0	0	0	0	0
NM_001007261.3	12	7	9	5	5	16	5	0	0	12	3	2	5	13	10	3	0	7	4	12	9	8	3	7	10	6	8	3	0	0	0	11	15	10	12	0	3	3	6	8	0	0	0	2	0	0	0	0	0
NM_001007267.3	4	6	8	1	1	5	5	5	0	1	1	6	0	7	12	17	19	6	1	30	1	2	1	3	3	14	2	1	5	0	0	13	4	4	3	6	0	2	2	2	1	0	1	0	5	1	6	3	0
NM_001007269.2	16	5	2	3	3	1	11	7	2	1	1	7	1	6	0	6	12	2	10	4	10	3	10	10	7	3	7	6	7	4	6	5	4	12	0	6	0	0	7	9	0	0	5	8	0	18	0	24	0
NM_001007270.2	52	5	22	33	21	7	10	19	33	19	16	25	31	24	5	24	60	13	34	20	13	16	13	14	10	17	14	19	26	17	8	20	20	15	18	33	34	34	37	19	0	0	0	0	0	0	0	0	0
NM_001007271.2	0	0	0	0	0	0	0	0	0	0	0	0	0	0	0	0	0	0	0	0	0	0	0	0	0	0	0	0	0	0	0	0	0	0	0	0	0	0	0	0	0	0	0	0	0	0	0	0	0
NM_001007272.2	0	0	0	0	0	0	0	0	0	0	0	0	0	0	0	0	0	0	0	0	0	0	0	0	0	0	0	0	0	0	0	0	0	0	0	0	0	0	0	0	0	0	0	0	0	0	0	0	0
NM_001007273.2	0	0	0	2	0	0	0	0	0	0	0	0	0	0	0	0	0	0	1	1	0	0	0	0	0	0	0	0	0	0	0	0	0	0	0	0	0	0	0	0	0	0	0	0	0	0	0	0	0
NM_001007278.3	125	146	155	110	75	136	85	146	195	139	109	111	171	153	263	128	321	107	156	322	207	253	212	209	100	74	147	101	104	102	100	198	110	123	62	192	103	88	179	44	0	0	0	0	5	0	0	3	0
NM_001007464.3	687	600	729	603	673	637	599	819	668	610	716	686	543	576	530	689	684	714	457	660	789	599	690	505	502	649	559	719	825	690	486	611	705	592	692	486	587	659	845	730	0	0	0	5	0	0	13	0	0
NM_001007466.3	601	746	1126	874	469	599	585	1222	1482	977	566	308	752	602	609	582	655	496	672	519	543	660	657	703	922	736	466	630	486	917	902	636	669	547	460	647	480	261	488	514	4	0	0	6	10	1	7	10	11
NM_001007467.3	0	0	0	0	0	0	0	0	0	0	0	0	0	0	0	0	0	0	0	0	0	0	0	0	0	0	0	0	0	0	0	0	0	0	0	0	0	0	0	0	0	0	0	0	0	0	0	0	0
NM_001007468.3	976	1005	1047	870	1093	976	1137	1312	1585	1164	935	947	924	1012	1039	1197	1007	1248	1012	1186	971	1068	896	736	1249	1124	866	684	961	1062	966	1042	1146	1260	1134	1002	1215	844	919	1010	10	8	0	6	38	94	16	0	0
NM_001007469.2	1269	1405	1306	1944	1393	969	1107	1133	1491	2226	1925	1837	1326	1200	834	1662	1022	1353	1209	1593	1145	1437	1300	1881	1068	810	848	1148	994	2075	1050	1509	1017	766	908	1268	1426	1139	1146	1176	0	0	0	1	2	4	0	0	0
NM_001007470.3	0	0	0	0	0	0	0	0	0	0	0	0	0	0	0	0	0	0	0	0	0	0	0	0	0	0	0	0	0	0	0	0	0	0	0	0	0	0	0	0	0	0	0	0	0	0	0	0	0
NM_001007471.4	0	0	0	0	0	0	0	0	0	0	0	0	0	0	0	0	0	0	0	0	0	0	0	0	0	0	0	0	0	0	0	0	0	0	0	0	0	0	0	0	0	0	0	0	0	0	0	0	0
NM_001007523.2	425	152	6	460	134	204	341	525	287	247	250	0	182	535	270	406	0	424	255	6	536	159	157	0	83	10	201	5	550	4	554	241	376	286	595	5	2	3	511	0	1	1	0	5	11	32	23	0	0
NM_001007524.2	472	191	7	445	116	206	375	527	322	241	259	0	189	584	268	440	0	386	266	3	536	168	176	0	119	11	209	1	506	4	595	214	369	292	579	6	11	0	511	0	3	2	0	0	11	31	16	0	0
NM_001007525.5	0	9	0	0	0	33	0	0	0	0	0	0	0	0	0	0	0	0	0	0	0	0	7	0	0	0	0	6	0	0	0	12	0	0	0	17	0	0	24	0	0	0	0	0	0	0	0	0	0
NM_001007527.2	1680	1364	1838	1760	1678	1611	1522	1223	761	1019	1659	1767	1464	1196	1581	1576	1944	1983	2077	1512	1787	1671	1354	1524	1214	1649	1914	1701	1573	1944	1553	1269	1951	1550	1733	1615	1312	1696	1490	1634	0	1	0	9	7	0	7	0	0
NM_001007530.3	0	0	0	0	0	0	2	0	0	0	0	0	0	0	2	0	0	0	0	1	0	2	0	0	0	0	0	0	6	0	0	0	4	0	0	0	0	2	0	1	0	0	0	0	11	8	24	22	0
NM_001007531.3	42	28	44	39	28	35	51	27	40	40	42	39	33	18	36	30	43	30	71	27	31	63	37	43	27	30	27	29	49	35	12	52	47	31	44	40	24	41	31	34	2	3	8	15	12	16	31	45	1
NM_001007532.3	0	0	0	0	0	0	0	0	0	0	0	0	0	0	1	0	0	0	0	0	0	0	0	0	0	0	0	0	0	0	0	0	0	0	0	0	0	0	0	0	0	1	1	0	6	8	17	18	0
NM_001007533.4	0	0	0	0	0	0	0	0	1	0	1	0	0	0	0	2	0	1	0	0	1	2	0	1	0	0	0	0	2	0	0	2	0	0	0	0	0	0	1	0	0	4	1	0	4	5	13	22	0
NM_001007534.2	0	0	0	0	0	0	0	0	0	0	0	0	0	0	0	0	0	0	0	0	0	0	0	0	0	0	0	0	0	0	0	0	0	0	0	0	0	0	0	0	4	5	4	8	30	54	101	116	0
NM_001007537.2	1	4	0	7	3	0	8	6	0	7	2	0	1	8	1	3	0	0	1	9	4	5	0	0	2	9	2	0	2	0	8	4	11	0	0	0	1	0	2	7	3	2	1	0	5	12	21	16	0
NM_001007538.2	0	0	0	2	0	4	0	4	0	0	0	1	0	0	0	0	1	3	2	2	0	3	2	1	0	1	0	0	1	0	1	0	0	0	0	0	1	0	2	2	10	11	16	14	55	69	125	127	5
NM_001007540.4	9	31	41	2	0	171	7	49	2	45	30	41	17	7	73	21	122	25	3	47	30	32	5	28	4	0	4	16	12	4	13	0	0	26	17	33	19	32	36	4	0	0	0	11	13	13	4	0	0
NM_001007544.4	5	3	6	0	0	1	13	2	7	14	0	0	13	2	4	1	18	1	7	12	8	5	4	2	0	7	19	8	11	0	2	2	6	4	4	12	1	8	4	0	0	0	0	0	0	0	0	0	0
NM_001007551.4	0	0	0	0	0	0	0	0	0	0	0	0	0	0	0	0	0	0	0	0	0	0	0	0	0	0	0	0	0	0	0	0	0	0	0	0	0	0	0	0	2	4	0	0	0	0	0	0	0
NM_001007553.3	4288	3237	3250	3673	2953	2865	3324	1100	783	2388	3485	2865	2660	3041	3042	3216	2749	3143	4595	2926	2655	2639	3174	3934	1758	3150	2571	2976	2350	3656	3136	3032	3269	2892	2568	2868	2895	2349	3370	2547	0	0	0	0	0	7	12	5	10
NM_001007559.3	857	670	663	813	727	1022	924	679	966	879	636	791	589	659	981	838	691	682	939	581	793	768	685	1034	769	787	807	750	539	730	685	927	947	766	774	591	786	542	742	807	0	0	0	0	6	0	0	0	0
NM_001007561.3	379	1211	356	634	696	1015	974	734	140	128	919	796	593	1039	862	774	424	791	655	858	1031	868	861	419	129	782	741	583	355	1172	653	829	816	799	568	957	691	831	118	817	17	6	6	24	127	160	296	341	0
NM_001007563.3	3	0	3	1	0	0	0	1	2	3	1	0	0	1	1	1	1	2	4	2	0	3	0	3	0	0	0	0	2	0	0	2	0	0	1	0	1	0	0	0	1	3	9	8	22	14	45	61	0
NM_001007565.2	78	0	147	0	76	0	0	88	48	61	49	42	53	56	0	0	79	73	91	88	0	49	139	22	31	132	0	124	0	32	0	0	48	128	37	0	0	53	0	48	0	0	0	0	6	0	4	1	0
NM_001007593.3	0	0	0	30	26	0	46	0	0	0	0	0	0	0	25	0	0	43	0	0	0	0	59	0	0	24	69	0	76	0	41	21	0	21	14	0	0	0	0	0	0	0	0	0	0	13	16	13	0
NM_001007595.3	0	2	1	0	0	2	0	1	0	0	0	0	0	0	1	0	2	2	0	0	0	0	0	0	0	0	0	1	0	0	0	0	0	0	0	1	1	0	0	0	6	0	0	0	0	5	0	0	0
NM_001007792.1	1	1	2	0	0	5	2	5	5	0	0	9	0	1	0	0	3	0	2	6	1	0	1	0	3	4	0	3	5	3	4	3	1	2	2	0	0	1	5	3	0	0	0	0	0	0	0	0	0
NM_001007793.3	1821	1948	2349	1713	2264	2181	2327	2008	1924	2048	2170	1824	1920	2117	2105	2099	2108	2234	1660	2089	2022	1937	1998	1688	1797	1878	2237	1828	1973	2530	1860	2069	2304	2490	2075	2186	2094	2215	2123	2121	0	2	0	7	3	10	3	1	0
NM_001007794.3	177	219	133	336	323	45	67	20	91	213	159	187	139	41	144	233	277	287	124	56	191	262	0	271	130	74	100	126	83	214	156	175	28	77	250	308	11	121	204	138	0	0	0	0	0	17	14	0	3
NM_001008.4	1958	3	0	7	1	0	0	6121	9242	8652	9	5	5722	16	1	3	6029	0	3	6266	5908	9	0	9165	9	0	5303	7291	7618	9102	6501	3	6	3	6	1	2	5306	6	1	0	0	0	13	18	0	0	0	2
NM_001008211.1	114	69	402	56	97	141	356	97	0	34	158	69	32	0	126	241	193	148	30	124	73	155	144	68	253	191	44	109	361	100	279	112	185	0	199	0	0	367	217	152	0	0	0	0	0	8	10	18	0
NM_001008212.2	433	342	581	630	446	870	771	730	419	576	332	619	576	366	790	662	535	733	208	689	295	615	745	279	684	808	1053	656	586	344	401	511	701	631	468	575	648	865	551	544	0	0	0	4	21	16	15	8	0
NM_001008213.1	212	203	455	273	117	456	211	155	47	389	208	283	316	130	164	181	464	458	153	208	399	400	195	256	171	241	318	278	164	151	96	158	241	269	306	356	694	307	268	224	0	0	0	3	0	3	0	0	0
NM_001008215.3	958	826	1084	975	943	966	945	880	979	1149	974	864	778	1038	923	913	962	1018	877	1120	1060	1029	1068	1052	922	810	916	1008	960	1045	869	1115	984	904	840	935	992	970	996	888	3	2	1	5	5	16	21	19	1
NM_001008216.2	958	887	993	1029	1077	813	791	1259	904	769	1033	857	842	951	750	1229	814	1009	911	954	899	801	712	677	966	784	790	750	775	1093	1209	909	994	1202	811	1120	1172	826	908	1109	0	0	0	8	2	11	0	0	1
NM_001008218.2	5	0	12	0	0	4	0	8	1	7	1	10	6	0	5	3	20	0	0	2	11	9	0	17	4	0	0	0	0	0	13	0	0	27	14	0	0	16	5	0	0	0	0	0	0	1	4	0	0
NM_001008219.3	7	0	19	1	0	5	0	14	1	11	0	7	3	0	3	8	26	0	0	3	10	7	0	13	2	0	0	0	0	0	18	0	0	20	10	0	0	10	7	0	0	0	0	0	0	3	2	0	0
NM_001008220.2	0	0	1	0	0	0	2	1	0	0	0	2	0	1	0	0	4	2	1	2	0	1	0	0	0	0	1	1	1	0	0	1	1	0	2	0	0	1	0	0	0	0	0	0	0	5	9	0	0
NM_001008221.1	0	0	0	0	0	2	0	0	0	0	0	0	0	0	0	0	10	0	0	0	0	25	0	0	0	0	0	0	0	0	0	0	0	13	0	24	0	0	0	6	0	0	0	0	0	0	0	0	0
NM_001008222.3	0	0	28	0	11	31	14	0	0	0	0	0	0	29	19	0	15	15	0	0	0	0	0	0	60	0	0	0	0	51	0	0	0	15	0	0	19	33	22	20	3	6	6	2	8	35	64	19	0
NM_001008223.2	0	0	0	0	0	0	0	0	0	0	0	0	0	0	0	0	0	0	0	0	0	0	0	0	0	0	0	0	0	0	0	0	0	0	0	0	0	0	0	0	6	10	19	6	50	56	88	117	0
NM_001008224.3	0	13	0	65	42	64	0	0	0	0	0	0	51	0	0	0	0	0	0	0	0	0	0	87	0	0	31	0	43	49	0	0	0	0	0	19	0	0	0	0	0	0	10	0	0	12	0	15	0
NM_001008225.3	69	77	126	99	85	105	79	38	72	64	60	75	59	85	76	66	77	107	95	95	98	56	79	95	61	88	97	85	91	87	79	55	85	70	68	94	120	52	87	62	1	0	0	0	4	0	11	0	0
NM_001008226.2	0	0	48	0	0	14	0	0	0	58	0	0	0	0	30	0	0	45	0	0	0	0	0	8	0	0	0	0	0	0	0	0	0	0	11	31	0	0	0	1	0	0	0	0	0	5	0	0	0
NM_001008228.3	0	0	0	0	0	0	0	0	0	0	0	0	0	0	0	0	0	0	0	0	0	0	0	0	0	0	0	0	0	0	0	0	0	0	0	0	0	0	0	0	0	0	0	0	0	0	0	0	0
NM_001008229.3	0	0	0	0	0	0	0	0	0	0	0	0	0	0	0	0	0	0	0	0	0	0	1	0	0	0	0	0	1	0	0	0	0	0	0	0	0	0	0	0	2	0	2	1	8	0	33	4	0
NM_001008237.3	83	124	227	158	119	116	95	93	157	91	77	81	79	110	101	90	82	98	101	110	103	98	68	121	93	64	94	104	103	187	194	88	83	84	177	84	75	73	67	110	0	1	1	0	6	2	12	5	0
NM_001008239.3	445	853	443	563	571	883	1180	251	5	76	702	1126	694	653	751	852	802	984	678	807	775	668	814	279	452	958	476	322	478	810	355	756	679	875	1100	1103	1152	1479	818	731	10	7	0	0	9	28	28	25	4
NM_001008269.3	0	3	0	5	0	1	0	3	0	0	1	1	0	2	1	1	1	0	0	0	0	0	0	2	0	1	1	1	0	2	2	2	0	2	1	0	0	1	0	2	1	0	0	0	3	10	18	16	0
NM_001008270.3	0	0	0	0	0	0	0	0	0	0	0	0	0	0	0	0	0	0	0	0	0	0	0	0	0	0	0	0	0	0	0	0	0	0	0	0	0	0	0	0	0	0	0	0	0	0	0	0	0
NM_001008272.2	0	0	0	0	0	0	0	0	0	0	0	0	0	0	0	0	0	0	0	5	0	0	0	0	0	0	0	0	0	0	0	0	0	2	0	0	0	0	0	0	0	0	0	0	0	0	0	0	0
NM_001008273.2	1	3	0	0	0	10	1	1	0	7	5	7	0	0	1	5	5	3	1	0	7	1	1	9	1	0	6	5	0	1	6	3	0	7	2	9	5	2	5	1	0	1	0	1	0	0	0	0	0
NM_001008274.4	4	15	6	5	11	16	9	25	10	3	9	5	4	8	8	9	6	6	14	5	8	10	4	11	9	7	11	9	2	9	5	9	19	12	10	7	6	9	12	5	23	33	63	26	133	165	372	477	7
NM_001008387.3	0	0	0	0	0	0	0	0	0	0	0	0	0	0	0	0	0	0	0	0	0	0	0	0	0	0	0	0	0	0	0	0	0	0	0	0	0	0	0	0	0	0	0	0	0	0	1	1	0
NM_001008388.5	2117	1585	2525	2190	1839	2285	2055	1987	1674	2260	1675	2122	1765	1870	1930	1750	1790	2006	1861	2171	2234	1926	1867	1630	1896	1906	1847	1922	1941	2124	1544	1908	1988	1971	2111	2298	1749	1609	1721	2134	21	21	36	69	112	107	226	246	15
NM_001008389.3	0	0	0	0	0	0	0	0	0	0	0	0	0	0	0	0	0	0	0	0	0	0	0	0	0	0	0	0	0	0	0	0	0	0	0	0	0	0	0	0	0	0	0	0	0	0	0	0	0
NM_001008390.2	2601	2320	4000	2236	2310	3170	2501	1299	970	1337	2392	3083	3571	2184	3630	2147	2761	3430	3463	3121	3130	3351	2746	2305	1413	2112	2770	3127	2253	3317	1442	2506	2808	2489	3192	1878	2020	1991	2984	2087	0	0	0	27	20	35	0	0	0
NM_001008391.4	2	1	1	0	1	2	1	4	0	2	1	5	0	0	2	2	3	3	1	1	0	0	1	1	1	0	2	0	2	3	0	0	2	3	4	1	6	2	0	0	1	2	2	3	6	1	5	4	1
NM_001008392.2	301	208	396	116	101	345	58	146	189	275	255	372	119	341	399	149	131	307	284	344	322	46	250	199	0	18	275	317	113	302	121	163	271	7	217	351	44	329	258	325	0	0	0	0	0	41	74	60	0
NM_001008393.4	355	252	410	206	319	365	406	230	246	175	296	326	271	281	323	261	231	347	226	309	289	328	193	132	256	258	359	209	285	250	283	278	376	323	346	289	249	276	340	312	3	4	3	2	15	18	30	25	0
NM_001008394.3	65	34	78	21	22	65	48	81	39	76	20	46	53	47	72	58	84	57	23	55	40	59	49	25	69	43	48	67	109	24	25	56	65	45	85	38	20	47	52	38	3	4	4	2	11	24	33	53	0
NM_001008395.4	2074	2010	1645	1647	2070	2201	2515	2726	3430	2413	2224	2407	1889	2051	1883	2135	1898	2205	1589	2273	1918	2030	2429	1980	2640	2256	1820	1650	2118	2424	2088	2695	2346	2408	2183	1804	2229	2302	2291	2087	0	0	0	0	0	9	0	0	0
NM_001008396.3	0	0	0	0	0	0	0	0	0	0	0	0	0	0	0	0	0	2	0	0	0	0	0	0	0	0	0	0	0	0	0	0	0	0	0	0	0	0	0	0	0	0	0	0	9	12	0	19	0
NM_001008397.4	2	0	20	0	0	67	0	13	0	24	20	31	0	0	0	2	62	0	0	24	0	27	0	0	20	0	0	1	8	0	1	0	16	23	0	0	0	24	24	13	0	0	0	0	26	12	0	0	0
NM_001008401.4	549	370	356	251	199	94	351	287	338	187	234	238	447	292	238	364	547	303	243	448	384	283	255	398	124	79	427	403	305	459	257	274	251	272	131	543	121	576	212	170	4	0	12	5	11	22	31	34	0
NM_001008404.3	0	0	0	0	0	0	0	0	0	0	0	0	0	0	0	0	0	0	0	0	0	0	0	0	0	0	0	0	0	0	0	0	0	0	0	0	0	0	0	0	6	4	5	22	56	31	83	75	2
NM_001008405.4	0	0	0	0	0	0	0	0	0	0	0	0	0	0	0	0	0	0	0	0	0	0	0	0	0	0	0	0	0	0	0	0	0	0	0	0	0	0	0	0	0	0	0	0	0	0	0	0	0
NM_001008409.5	0	0	0	4	0	0	0	0	0	0	0	0	0	0	0	4	0	0	3	15	0	0	0	0	0	0	6	0	0	0	0	5	0	0	0	0	0	0	0	0	1	0	5	7	0	5	0	32	0
NM_001008410.2	2140	1297	1618	1005	1628	2195	1820	2223	1485	1634	1289	2979	2073	1922	2061	1923	2697	1553	1266	1900	2225	2212	1791	1320	2516	2205	2490	1142	2777	1282	1603	1461	2533	3418	1630	2627	2838	2817	1694	2437	0	0	6	13	0	20	0	0	0
NM_001008485.2	14	2	7	8	11	0	10	0	2	10	3	11	3	7	6	1	7	0	19	1	6	16	5	0	0	5	0	6	6	0	2	4	13	10	11	0	9	4	1	9	0	0	0	0	0	0	0	0	0
NM_001008486.2	5	9	2	0	2	0	9	0	4	5	1	1	0	0	1	2	5	0	1	3	0	1	8	0	0	3	0	2	1	0	6	0	1	0	1	0	4	0	2	5	0	0	0	0	0	1	0	0	0
NM_001008487.2	0	0	0	0	2	0	0	0	0	0	0	0	0	0	0	7	0	0	0	0	0	0	0	0	0	0	0	0	0	0	0	0	6	0	0	0	0	0	0	0	3	11	7	6	24	29	92	111	1
NM_001008489.4	8	0	0	8	0	24	0	0	0	19	18	21	5	13	0	2	0	24	0	16	14	0	0	0	0	19	1	30	0	18	26	42	20	0	22	29	12	22	0	18	0	0	0	0	0	0	0	0	0
NM_001008491.3	0	3	0	0	0	15	0	0	0	0	0	10	0	0	2	2	0	0	0	0	7	8	11	2	0	5	2	0	0	0	0	14	0	4	0	2	7	13	0	0	0	0	0	0	0	0	0	0	0
NM_001008492.3	12	7	10	27	4	6	12	7	4	7	3	9	11	11	5	10	11	15	16	8	11	12	11	16	3	9	9	14	23	7	7	11	21	10	3	6	15	9	11	14	0	0	0	0	0	0	0	0	0
NM_001008493.3	0	0	0	0	0	0	0	0	0	0	0	0	0	0	0	0	0	0	0	0	0	0	0	0	0	0	0	0	0	0	0	0	0	0	0	0	0	0	0	0	0	0	0	0	0	0	0	0	0
NM_001008495.4	464	404	568	448	581	684	583	372	175	367	427	494	500	458	481	446	502	471	369	558	544	500	464	335	439	554	584	515	446	496	401	469	503	519	759	659	384	498	453	508	0	4	13	22	30	32	55	58	0
NM_001008496.3	0	0	0	0	0	0	0	0	0	0	0	0	0	0	0	0	0	0	0	0	0	0	0	0	0	0	0	0	0	0	0	0	0	0	0	0	0	0	0	0	0	0	0	0	3	0	1	8	0
NM_001008503.3	0	0	0	0	0	0	0	0	0	0	0	0	0	0	0	0	0	0	0	0	0	0	0	0	0	1	0	0	0	0	0	0	0	0	0	0	0	0	0	0	0	0	0	0	1	0	4	1	0
NM_001008504.4	0	0	0	0	0	0	0	0	0	0	0	0	0	0	0	0	0	0	0	0	0	0	0	0	0	0	0	0	0	0	0	0	0	0	0	0	0	0	0	0	0	0	0	0	0	6	1	0	0
NM_001008505.2	0	0	0	0	0	0	0	0	0	0	0	0	0	0	0	0	0	0	0	0	0	0	0	0	0	0	0	0	0	0	0	0	0	0	0	0	0	0	0	0	0	0	0	0	0	0	0	0	0
NM_001008528.3	0	83	26	29	158	29	17	20	17	178	18	38	21	17	29	15	31	23	82	1	24	26	0	172	22	24	20	41	28	0	32	20	11	13	20	22	0	0	0	27	2	4	0	16	0	0	0	0	1
NM_001008529.3	0	0	2	0	4	0	0	0	0	0	1	0	0	0	0	0	0	0	0	0	0	0	0	0	0	0	0	0	0	0	0	4	0	0	0	1	0	0	0	0	0	0	0	0	0	7	0	0	0
NM_001008530.3	191	28	243	158	25	92	292	148	137	11	108	108	66	250	202	128	190	207	87	167	68	55	57	140	121	26	303	90	128	89	119	124	44	169	0	337	63	60	54	56	1	2	0	6	14	8	0	15	2
NM_001008534.2	0	0	0	0	0	8	0	11	0	8	0	8	0	0	6	0	26	0	0	4	0	1	0	10	0	0	5	0	3	0	7	0	4	4	0	0	0	4	10	0	0	0	0	0	4	0	0	0	0
NM_001008535.2	2	0	0	1	0	9	0	0	0	0	10	0	5	2	2	0	0	0	0	5	0	5	0	4	0	0	0	0	0	1	0	0	0	0	0	0	0	0	4	3	0	0	0	0	0	1	1	0	0
NM_001008536.2	0	0	0	0	0	0	0	0	0	0	0	0	0	0	0	0	0	0	0	0	0	0	0	0	0	0	0	0	0	0	0	0	0	0	0	0	0	0	0	0	4	5	12	9	18	15	37	28	7
NM_001008537.3	1	0	9	3	0	12	3	6	3	9	7	11	2	5	16	1	16	4	1	3	0	3	2	4	4	2	7	10	7	0	2	10	3	17	3	7	2	5	8	3	10	22	8	9	36	58	117	63	4
NM_001008539.4	18	9	7	0	7	0	4	0	1	35	29	6	39	0	22	0	47	70	0	0	60	68	12	169	8	5	0	286	8	0	0	102	0	28	0	0	0	16	38	12	1	1	3	3	23	50	36	10	0
NM_001008540.2	298	65	130	41	40	163	192	156	204	786	124	132	402	124	89	88	477	256	116	162	241	293	216	124	257	552	158	337	480	56	66	299	79	118	214	90	50	60	50	74	3	0	0	3	14	21	20	3	5
NM_001008541.1	0	0	80	0	120	154	60	186	312	211	0	0	32	85	0	37	98	49	0	31	0	64	0	0	1	40	34	27	0	140	33	37	30	91	11	40	0	0	0	24	0	0	0	0	0	0	0	1	0
NM_001008563.5	0	115	0	0	27	0	0	0	0	0	23	0	0	0	26	0	0	0	0	0	0	0	0	0	0	0	0	67	0	0	0	0	0	0	0	43	0	0	0	0	1	0	1	1	1	0	2	2	0
NM_001008564.2	244	58	0	273	74	69	0	285	19	166	76	31	48	293	138	37	0	124	234	324	33	288	134	104	45	90	87	0	158	114	96	144	46	104	28	76	31	23	136	105	0	0	0	0	0	17	0	0	3
NM_001008566.3	0	0	16	0	0	0	2	0	0	0	0	0	0	0	0	0	0	0	12	0	0	0	0	0	0	0	0	0	0	0	0	0	0	28	0	0	7	0	0	0	0	0	0	0	0	0	0	0	0
NM_001008657.3	0	0	0	0	0	0	0	0	0	0	0	0	0	0	0	0	0	0	0	0	0	0	0	0	0	0	0	0	0	0	0	0	0	0	0	0	0	0	0	0	0	0	0	0	5	6	0	14	0
NM_001008660.3	265	299	287	262	298	246	394	250	129	200	207	264	208	260	284	228	268	260	231	311	300	306	286	232	247	282	206	247	245	263	206	266	251	285	266	232	303	312	251	289	2	2	6	0	1	7	9	9	0
NM_001008661.3	157	0	0	73	87	210	6	163	123	308	89	85	0	150	3	2	101	149	190	6	0	6	9	354	253	250	82	431	34	329	97	0	0	180	0	38	132	0	0	12	0	0	0	0	0	0	0	0	0
NM_001008662.3	426	413	884	575	632	854	515	624	1271	955	588	632	712	774	657	842	793	521	674	799	846	731	684	886	528	560	795	658	845	1065	641	549	658	625	537	421	591	575	654	570	0	0	0	0	2	0	0	0	0
NM_001008693.3	0	0	0	0	0	0	0	0	0	0	0	0	0	0	0	0	0	0	0	0	0	0	0	0	0	0	0	0	0	0	0	0	0	0	0	0	0	0	0	0	3	3	5	12	41	37	80	99	0
NM_001008695.1	239	339	193	163	274	303	394	323	331	282	277	317	236	308	250	271	234	312	231	298	236	291	341	246	342	279	244	172	262	288	275	368	274	299	339	276	284	374	267	258	0	0	1	0	0	0	0	0	0
NM_001008697.3	360	419	710	431	410	722	683	248	398	335	421	411	345	371	327	705	315	389	209	573	326	403	309	487	871	319	483	447	378	459	447	433	436	412	542	302	695	278	441	454	0	0	0	0	0	0	0	20	0
NM_001008701.3	0	0	0	0	0	0	0	0	0	0	0	1	0	0	1	0	0	0	0	0	0	0	0	0	0	0	3	0	0	0	0	0	0	0	0	0	0	4	0	0	0	0	0	0	0	0	0	0	0
NM_001008703.4	335	263	327	323	316	444	555	622	542	415	403	471	330	314	416	395	362	429	318	347	380	370	374	333	613	405	344	324	359	324	362	368	485	465	408	413	424	471	296	358	0	0	0	3	0	3	2	9	0
NM_001008704.4	33	26	42	0	26	13	0	24	37	48	35	15	12	0	0	28	23	0	9	35	44	3	36	18	37	0	30	5	23	14	14	21	25	10	10	19	0	21	20	8	0	0	0	0	0	0	0	0	2
NM_001008707.2	0	0	0	0	0	0	0	0	0	0	0	0	0	0	0	0	0	0	0	0	0	0	0	0	0	0	0	0	0	0	0	0	0	0	0	0	0	0	0	0	0	0	0	0	0	0	0	0	0
NM_001008708.4	135	58	124	39	75	132	103	109	37	89	71	107	84	91	91	68	97	78	68	90	97	83	69	43	83	107	97	81	109	72	79	149	102	111	105	110	76	45	64	101	0	0	0	0	0	0	0	0	0
NM_001008709.2	184	184	82	122	162	191	217	153	200	175	91	187	118	125	83	177	77	275	80	173	229	68	186	105	176	180	34	180	108	173	142	105	203	134	108	105	132	142	129	156	0	0	2	0	17	7	21	22	0
NM_001008710.3	0	0	8	0	0	0	0	30	0	0	0	0	0	0	0	0	9	0	0	17	0	0	0	0	0	0	0	0	0	0	0	0	0	0	0	0	19	0	0	0	0	0	0	0	0	0	0	0	0
NM_001008711.3	0	0	0	0	0	9	0	0	0	0	10	12	0	0	13	0	0	0	0	0	0	7	0	3	0	0	3	0	0	0	0	0	0	0	0	0	0	0	0	0	0	0	0	0	0	0	0	0	0
NM_001008712.3	0	0	0	0	0	0	0	0	0	0	0	0	0	0	0	0	0	0	0	0	0	0	0	0	0	0	0	0	0	0	0	0	0	0	0	0	0	0	0	0	0	0	0	0	0	0	0	0	0
NM_001008723.2	16	44	56	17	17	137	9	57	17	42	41	45	12	10	37	34	85	25	21	48	27	47	16	57	13	22	19	34	10	29	27	11	16	38	27	32	28	24	31	15	4	0	2	8	11	20	7	9	4
NM_001008726.3	0	0	0	1	0	4	1	0	0	9	0	0	8	0	0	0	3	0	0	0	0	7	0	0	0	8	0	10	11	0	6	0	0	7	0	0	12	0	5	0	0	0	0	0	0	0	0	0	0
NM_001008727.5	792	583	657	759	863	938	780	823	1109	1084	767	645	687	764	559	805	1082	762	992	830	930	910	543	1070	724	692	925	815	867	971	946	879	947	777	679	974	701	666	553	543	11	7	13	18	35	35	64	74	9
NM_001008738.3	1447	1562	2183	1650	1857	1934	2187	841	865	1096	2053	1551	1511	1819	1885	1815	1886	1924	2249	1858	2042	1482	1558	1824	1307	1478	1163	1722	1388	2052	1499	1509	1994	1806	1750	1849	2072	1729	2113	1779	0	0	0	0	13	54	63	0	0
NM_001008739.2	73	106	53	49	88	88	112	124	115	73	83	83	59	96	72	92	50	107	58	76	99	79	99	70	84	64	53	51	53	85	68	118	87	81	85	75	72	129	69	85	2	2	7	5	7	18	28	44	0
NM_001008740.4	19	25	47	30	23	42	47	73	51	26	16	25	18	16	32	36	31	24	9	15	15	31	14	9	23	38	40	15	33	19	10	56	22	63	31	37	22	29	33	39	1	0	0	1	0	0	1	2	0
NM_001008743.3	0	0	0	0	0	0	0	0	0	0	0	0	0	0	0	0	0	0	0	0	0	0	0	0	0	0	0	0	0	0	0	0	0	0	0	0	0	0	0	0	0	0	1	0	0	0	0	0	0
NM_001008744.2	0	0	0	0	13	0	0	0	0	0	0	0	0	0	0	0	0	0	0	0	0	0	0	0	0	0	0	0	0	0	0	0	0	0	0	0	0	0	0	0	0	0	0	0	0	0	0	0	0
NM_001008747.2	25	7	0	0	13	39	5	3	32	14	15	0	18	0	5	3	39	0	0	14	22	24	4	9	3	8	32	11	27	2	23	2	37	10	27	0	24	55	28	23	1	0	0	5	0	9	0	36	0
NM_001008749.3	5	3	4	0	0	8	6	6	1	8	1	5	6	0	1	2	8	6	1	2	0	4	8	2	5	3	1	2	10	1	1	0	3	2	6	1	2	4	3	0	1	7	6	9	19	17	37	29	2
NM_001008777.3	0	0	0	0	0	0	1	0	0	0	0	0	0	0	0	0	0	0	0	0	0	0	0	0	0	0	0	0	0	0	0	0	0	0	0	0	0	1	0	0	1	0	0	0	0	0	0	0	0
NM_001008778.2	4	0	0	3	0	0	0	0	0	2	0	1	0	0	0	4	0	0	0	3	0	3	3	0	1	0	0	1	1	0	0	2	0	0	2	2	0	0	0	0	0	0	0	0	0	0	0	0	0
NM_001008779.1	2	2	1	0	0	3	1	1	0	0	0	0	0	0	0	1	4	1	0	5	0	0	0	0	1	3	0	0	2	0	0	1	2	0	0	0	0	0	0	2	0	1	2	0	1	0	3	5	1
NM_001008781.3	0	0	100	17	12	0	11	22	0	0	22	63	35	0	88	50	43	37	34	51	0	27	29	16	6	23	17	33	11	0	0	0	0	51	17	20	17	54	57	0	0	0	0	0	0	0	0	0	0
NM_001008783.3	0	0	0	0	0	0	0	0	0	0	0	0	1	0	0	0	0	0	0	0	0	0	0	0	2	1	2	0	0	0	1	0	0	0	0	0	0	0	0	0	6	11	9	12	21	42	75	105	3
NM_001008784.3	0	0	12	0	0	12	0	0	0	3	0	0	0	0	4	0	9	0	0	1	0	2	0	1	3	0	1	0	1	0	0	0	3	16	6	2	0	7	1	0	0	1	1	1	1	1	0	1	1
NM_001008800.3	10	24	21	39	5	8	0	45	127	0	28	23	0	19	0	9	63	30	21	0	19	30	15	8	36	20	17	21	15	0	54	48	9	8	7	5	26	4	0	11	0	1	0	0	0	0	15	11	2
NM_001008801.2	81	62	129	208	228	135	280	98	2	157	199	355	361	98	220	118	213	0	93	117	77	65	49	49	3	208	91	114	114	68	206	197	165	171	168	135	0	0	256	49	4	0	0	0	0	0	1	0	0
NM_001008844.3	89	0	22	0	0	85	16	60	46	89	0	169	12	0	45	141	37	0	0	63	216	73	0	0	36	19	11	39	6	10	0	0	25	42	4	0	39	0	70	71	1	0	0	5	0	0	0	5	3
NM_001008860.3	4	0	13	0	0	0	29	0	0	22	13	0	0	47	23	7	0	0	0	0	12	0	0	0	15	25	0	16	0	24	11	0	13	13	18	7	39	0	21	5	0	0	0	0	0	0	0	0	0
NM_001008892.3	0	33	63	31	0	34	0	0	0	16	25	41	32	34	64	32	43	40	0	53	31	25	32	31	20	22	25	0	30	28	24	30	25	27	49	36	28	40	46	37	0	0	0	0	0	0	0	0	0
NM_001008894.3	27	0	0	0	35	0	39	24	16	3	0	0	0	0	0	0	0	0	29	0	0	0	0	0	0	0	0	24	0	10	0	0	0	0	2	0	0	0	0	0	0	0	0	0	0	1	0	0	0
NM_001008895.4	276	448	86	279	59	478	625	296	1	272	591	473	459	601	671	555	342	507	418	650	426	386	180	122	107	545	196	275	388	655	549	608	599	540	389	587	676	548	260	1014	0	0	0	0	0	19	0	0	0
NM_001008897.2	84	43	173	105	55	37	31	85	81	90	78	78	53	100	135	72	118	85	98	58	75	66	29	88	75	90	34	37	76	41	30	112	24	56	49	36	94	103	55	211	2	0	0	0	3	8	14	5	3
NM_001008901.2	0	1	0	0	0	0	0	0	0	0	0	0	0	0	0	0	0	0	0	0	0	0	4	0	2	0	0	0	0	0	0	1	0	0	0	3	0	0	0	0	3	0	2	0	0	0	0	0	0
NM_001008910.4	357	297	410	393	342	392	328	458	375	374	323	334	402	324	243	385	385	378	266	310	253	332	339	322	309	305	325	304	292	331	314	407	397	433	393	321	398	317	439	333	0	0	0	0	0	9	0	0	0
NM_001008938.4	5759	5235	6572	5568	5833	5509	5661	4161	3305	4043	6228	5305	4683	5812	6315	5863	5519	6369	5620	5921	5631	6008	5284	4983	4435	4686	5581	5494	5196	6050	4933	4853	6656	6650	5488	5922	6657	5256	5810	6194	0	0	5	0	34	66	36	1	0
NM_001008949.3	16	0	0	0	0	9	26	0	0	27	17	4	37	0	0	0	35	2	0	17	0	0	15	3	28	8	0	0	62	0	5	23	0	0	61	1	13	15	8	0	0	0	0	0	10	31	18	34	0
NM_001009.4	8908	8189	6626	8057	8056	7263	8152	7595	10631	10599	8800	9723	7186	8781	6385	8888	6960	9324	10135	9889	7765	8699	10369	11170	9247	9167	6583	7631	9698	10529	9036	11149	8211	8574	8036	7417	8232	8660	8567	7503	0	0	1	31	24	82	18	6	3
NM_001009181.2	0	1	0	0	0	2	0	0	0	0	0	0	0	0	0	0	0	0	0	0	0	0	0	0	0	0	0	0	0	1	0	0	0	0	0	0	0	0	0	0	0	0	0	0	1	0	1	3	0
NM_001009182.2	0	16	39	0	0	0	0	0	2	0	0	31	0	16	22	0	25	0	5	0	26	3	52	0	31	14	0	8	19	0	0	17	0	0	11	30	0	0	0	21	0	0	0	0	0	0	2	0	0
NM_001009183.2	5	0	0	0	3	0	0	0	14	12	0	0	0	0	19	0	32	8	11	0	8	0	18	1	17	0	0	28	0	10	0	0	0	13	4	14	16	0	19	19	0	0	0	0	0	6	0	1	0
NM_001009184.2	24626	23578	22950	23438	24037	28993	30727	32272	29360	24878	24214	24321	21302	27461	26167	28623	23595	27202	23389	25505	22728	27697	27874	21489	27531	25814	20986	19316	24696	25744	25124	34822	27098	25820	27149	23818	27829	25799	22237	27915	0	0	5	11	47	101	117	7	0
NM_001009185.3	0	5	13	0	0	13	0	0	0	0	0	15	25	0	0	6	18	41	0	14	0	19	0	2	0	25	0	0	26	3	0	11	0	7	0	0	0	0	0	2	0	0	11	0	0	36	43	41	0
NM_001009186.2	12	95	64	104	66	55	60	182	34	84	37	74	36	39	56	94	30	55	50	46	55	68	47	148	119	63	53	94	104	47	12	31	36	44	81	82	37	55	15	27	2	3	4	0	0	6	0	12	1
NM_001009552.2	3759	3176	4373	3583	3954	4189	4166	3818	2790	3132	3648	3481	3106	3486	3804	3912	3584	3805	3579	3778	3787	3790	3622	3057	3256	3410	3523	3346	3467	4075	3124	4007	4288	4318	3837	3886	3861	3243	3597	3840	2	3	6	16	14	28	22	12	1
NM_001009554.4	0	0	0	0	0	0	0	0	0	0	0	0	0	0	0	0	0	0	0	0	0	0	0	0	0	0	0	0	0	0	0	0	0	0	0	0	0	0	0	0	0	0	0	0	0	0	0	0	0
NM_001009555.4	0	0	0	0	0	0	0	0	0	0	0	0	0	0	0	0	0	0	0	0	0	0	0	0	0	0	0	0	0	0	0	0	0	0	0	0	0	0	0	0	0	0	0	0	1	2	0	0	0
NM_001009562.4	0	0	0	0	0	0	0	0	0	0	0	0	0	0	0	0	0	0	0	0	0	0	0	0	0	0	0	0	0	0	0	0	0	0	0	0	0	0	0	0	0	0	1	1	0	0	3	1	0
NM_001009565.2	0	0	0	0	0	6	0	0	0	0	0	0	0	0	0	0	0	0	0	0	2	0	0	0	0	0	1	0	0	0	0	0	0	0	2	1	0	0	0	0	2	1	1	1	0	2	5	7	0
NM_001009566.3	1378	1252	1814	1812	1726	2038	2162	3271	1698	1842	1488	2131	1455	1980	2173	2099	1486	2030	1220	1648	1530	1915	1208	1262	2385	1822	2376	1505	1944	1260	1391	1925	2163	2646	2012	1954	1439	1766	1801	1652	0	0	0	0	20	15	61	67	0
NM_001009568.3	0	11	15	0	0	8	0	18	12	7	7	2	20	9	5	10	12	12	0	0	0	8	9	4	0	2	12	0	8	0	4	11	0	13	16	0	22	3	11	10	1	3	4	1	11	13	40	45	3
NM_001009570.3	18	26	0	12	18	24	4	76	24	3	0	6	13	25	9	2	28	19	0	9	9	0	0	8	21	3	17	0	21	14	5	6	7	5	11	0	0	0	24	9	0	3	0	0	7	4	0	11	0
NM_001009571.4	0	0	0	0	0	0	0	0	0	6	0	0	0	0	8	4	0	0	0	0	0	0	0	0	0	0	0	1	0	0	0	0	0	0	0	15	0	0	0	0	0	0	0	0	0	0	0	0	0
NM_001009584.2	0	0	0	0	0	20	0	25	47	0	0	0	0	0	0	0	0	14	0	0	0	0	0	0	0	0	14	0	0	16	0	10	0	0	32	0	13	0	0	0	2	6	5	4	22	0	52	12	7
NM_001009606.4	1	0	0	0	0	9	0	6	2	1	0	0	0	0	1	0	3	0	0	0	1	3	0	3	1	0	0	0	0	0	3	0	0	3	1	0	0	0	6	0	3	6	16	10	10	20	12	21	4
NM_001009608.3	329	330	340	238	356	273	399	261	154	334	329	326	301	306	301	329	314	352	280	325	295	373	289	390	302	282	284	331	393	347	322	363	203	260	300	349	324	296	323	279	0	0	0	0	0	0	0	0	0
NM_001009609.4	0	0	0	0	0	0	0	0	0	0	0	1	1	0	0	0	0	0	0	0	0	0	0	0	1	0	0	0	0	0	0	0	0	0	1	0	0	0	1	0	0	0	0	0	0	0	1	0	0
NM_001009610.2	122	85	97	105	132	171	124	59	57	129	76	158	55	66	193	107	87	157	88	69	100	125	143	132	47	99	139	81	121	145	83	103	82	94	100	172	46	83	121	102	37	44	91	108	350	388	899	1066	26
NM_001009611.4	0	0	0	0	0	0	0	0	0	0	0	0	0	0	0	0	0	0	0	0	0	0	0	0	0	0	0	0	0	0	0	0	0	0	0	0	0	0	0	0	1	1	7	7	10	10	32	11	0
NM_001009612.3	151	103	404	235	97	180	171	340	125	68	94	134	96	272	342	120	79	242	35	70	87	82	89	28	136	200	179	123	135	115	61	144	248	632	296	131	228	164	298	299	2	3	3	7	11	10	25	18	5
NM_001009613.4	0	0	0	0	0	0	0	0	0	0	0	0	0	0	0	0	0	0	0	0	0	0	0	0	0	0	0	0	0	0	0	0	0	0	0	0	0	0	0	0	0	0	0	0	0	1	0	0	0
NM_001009614.3	0	0	0	0	0	0	0	0	0	0	0	0	0	0	0	0	0	0	0	0	0	0	0	0	0	0	0	0	0	0	0	0	0	0	0	0	0	0	0	0	0	0	0	0	0	0	1	2	0
NM_001009615.2	0	0	0	0	0	0	0	0	0	0	0	0	0	0	0	0	0	0	0	0	0	0	0	0	0	0	0	0	0	0	0	0	0	0	0	0	0	0	0	0	0	0	1	2	1	0	3	0	0
NM_001009616.4	0	0	0	0	0	0	0	0	0	0	0	0	0	0	0	0	0	0	0	0	0	0	0	0	0	0	0	0	0	0	0	0	0	0	0	0	0	0	0	0	0	1	0	0	0	1	2	0	0
NM_001009811.4	0	0	0	0	0	0	0	0	0	0	0	0	0	0	0	0	20	0	0	0	0	0	0	0	0	0	0	19	0	0	0	0	0	0	0	3	0	0	0	2	0	0	0	0	0	0	0	0	0
NM_001009812.2	0	0	0	0	0	0	11	0	0	0	0	1	0	0	1	0	0	0	0	2	0	0	0	0	0	0	1	0	3	0	0	0	0	0	0	1	2	0	0	0	0	0	0	0	0	0	0	0	0
NM_001009813.3	0	0	1	0	0	0	0	0	0	0	0	0	0	0	1	0	0	0	0	1	0	1	0	0	3	0	0	2	0	0	0	0	0	0	0	0	0	0	2	0	0	0	0	2	3	0	4	5	0
NM_001009814.2	90	112	71	80	72	84	77	66	86	112	87	102	75	71	78	63	92	139	149	73	98	129	125	74	38	121	55	100	65	167	84	72	44	37	45	84	87	61	55	104	1	0	0	0	4	2	2	1	2
NM_001009877.3	0	0	0	1	0	0	5	8	0	10	0	7	2	3	9	0	11	4	9	0	0	0	0	0	0	5	4	12	7	0	3	10	0	5	5	0	0	4	2	5	0	0	0	0	0	0	0	0	0
NM_001009880.2	5778	6784	3474	5412	7858	5566	7958	4574	4590	3817	4698	7276	4219	4939	4712	4290	5550	5500	5425	5973	5644	5665	4859	3811	4268	4447	3587	1820	4452	6024	5287	6014	5254	5131	6619	5993	5649	5514	6184	7890	0	0	16	0	49	29	47	31	3
NM_001009881.3	0	0	0	0	0	0	0	0	0	0	0	0	0	0	0	0	0	0	0	0	0	0	0	0	0	0	0	0	0	0	0	0	0	0	0	0	0	0	0	0	0	0	0	0	0	0	0	0	0
[truncated: 162,293 more rows]
