# Supplementary material for: Comment on ‘SARS-CoV-2 suppresses anticoagulant and fibrinolytic gene expression in the lung’
Source: eLife. 2022 Jan 11;11:e74268. doi: 10.7554/eLife.74268 (PMC8752089; doi:10.7554/eLife.74268)
Supplement: Source data 2. — This file contains raw count data for all samples. These counts were generated during the CLC Genomics workbench based alignment process, which was performed as described in the methods of Mast et al., 2021. [file elife-74268-supp4.zip]

Archive with 1 entries (1 files):
- Source Data 2  Raw_Count_tables.txt
