# Supplementary material for: Comment on ‘SARS-CoV-2 suppresses anticoagulant and fibrinolytic gene expression in the lung’
Source: eLife. 2022 Jan 11;11:e74268. doi: 10.7554/eLife.74268 (PMC8752089; doi:10.7554/eLife.74268)
Supplement: Source data 3. — This file contains the output from applying the Mast_EdgeR_script.R code on the raw counts provided in Source data 2. [file elife-74268-supp5.zip]

Archive with 1 entries (1 files):
- Source Data 3  EdgeR_DEGs_Mast_script.csv
