# Supplementary material for: Comment on ‘SARS-CoV-2 suppresses anticoagulant and fibrinolytic gene expression in the lung’
Source: eLife. 2022 Jan 11;11:e74268. doi: 10.7554/eLife.74268 (PMC8752089; doi:10.7554/eLife.74268)
Supplement: Source data 3. — This file contains the output from applying the Mast_EdgeR_script.R code on the raw counts provided in Source data 2. [file elife-74268-supp5.zip › Source Data 3 EdgeR_DEGs_Mast_script.csv]

	logFC	logCPM	LR	PValue	padjust_BH
NM_000014.6	-8.09846934159271	7.16834469735292	70.9671023080271	3.63231359777952e-17	1.67930108423232e-16
NM_000015.3	3.96017697934375	-3.4483054044666	5.19625273798033	0.022635634503404	0.0444857532441593
NM_000016.6	-6.72778137824875	6.08764389919057	620.906345953172	4.74930915488184e-137	1.81669092052315e-135
NM_000017.4	-5.40948178748123	5.02660293117598	514.535146356138	6.53890676488669e-114	1.87287923868549e-112
NM_000018.4	-9.64941446131845	6.74654648466237	1442.58480984742	1.17154116678717e-315	3.11950842514259e-313
NM_000019.4	0	-3.86976172607973	0	1	1
NM_000020.3	-3.46871951919557	2.05246453385043	25.7980968785872	3.79062049660879e-07	1.16324192989587e-06
NM_000021.4	-5.23118209066781	5.41349719438205	164.376207965139	1.25192264727297e-37	9.82092458783952e-37
NM_000022.4	-4.70736061228084	2.07373686835725	137.277556973034	1.04855102800948e-31	7.20121632567117e-31
NM_000023.4	0	-3.86976172607973	0	1	1
NM_000024.6	-3.52191224485102	4.59747799258935	254.50827134775	2.70165710804121e-57	3.11873206813659e-56
NM_000025.3	3.37544386782727	0.506041596006381	85.9740655143249	1.8231098832194e-20	9.31866547893715e-20
NM_000026.4	-7.91400805953791	-0.0986367173412817	11.1967622883575	0.000819401796489798	0.00195249087061417
NM_000027.4	-13.1803540378233	5.0225858249293	790.036087007666	7.91429191394997e-174	4.61735416489615e-172
NM_000028.2	0.497446995443748	-1.01800871448574	0.132628722141511	0.715721909484333	0.941868798108765
NM_000030.3	9.618522562588	-0.538136296130641	493.584820819092	2.36483956016694e-109	6.36503696230974e-108
NM_000031.6	-8.6971653255903	6.40049617158813	1297.90067292144	3.23173102537435e-284	5.95229060414548e-282
NM_000032.5	2.89607142070776	-2.83701450702163	2.49552168864042	0.114170538502914	0.197159800510655
NM_000033.4	-2.4941149105903	4.95588342265874	188.268751361854	7.58986590819955e-43	6.6681639568129e-42
NM_000035.4	4.65770976682124	-2.04702237202374	123.786449303531	9.38160929750856e-29	5.99126942819319e-28
NM_000036.3	0	-3.86976172607973	0	1	1
NM_000037.4	0	-3.86976172607973	0	1	1
NM_000038.6	0	-3.86976172607973	0	1	1
NM_000039.3	4.92147082208349	-2.98064009752852	72.0798446605372	2.06663839241802e-17	9.62905442638463e-17
NM_000040.3	5.2320353622403	-3.58770188868314	51.522219253584	7.07913570371779e-13	2.82853807067343e-12
NM_000041.4	-6.46403118349978	9.26508056437698	81.5131616805679	1.7409825726086e-19	8.65203931868596e-19
NM_000042.3	4.72317189173664	-3.65060047058396	27.6637936241052	1.44339142081879e-07	4.54083870933765e-07
NM_000043.6	-10.1391010007287	2.01357593817352	157.353281504156	4.28502898842692e-36	3.25500137570579e-35
NM_000044.6	-0.570392703246075	2.54693510855818	0.764117252473753	0.382043102451815	0.570648901682057
NM_000045.4	-0.422471897045813	-3.84226632819739	0.19518241680038	0.65863788894723	0.875858275448112
NM_000046.5	-10.2858786430812	6.93344500472512	1385.94862945334	2.37592493912422e-303	5.4064139082224e-301
NM_000047.3	3.35229313412683	-3.34636191219869	9.12191475856397	0.00252565469791221	0.00567341649996849
NM_000048.4	-7.29594096274482	4.15313919469804	619.96130739463	7.62382037255591e-137	2.90946590668428e-135
NM_000049.4	8.27042553732139	-0.771644725914454	400.454722134307	4.38477688409891e-89	8.67822405813147e-88
NM_000050.4	7.08393036142171	-1.89443553858924	85.8033437092071	1.98749813129713e-20	1.01485021130982e-19
NM_000051.4	-5.04222767663306	5.71538826148852	991.056865250582	1.57830068667388e-217	1.4278667297045e-215
NM_000052.7	-5.96732116772108	5.90714182623291	333.555266691322	1.6160615376054e-74	2.53804001600927e-73
NM_000053.4	0	-3.86976172607973	0	1	1
NM_000054.7	1.72321004770937	-3.04801111513012	3.29557485828337	0.0694667881033194	0.125258117131093
NM_000055.4	6.98606092710577	-2.74643266436606	195.151886046163	2.3870551840128e-44	2.16013045021563e-43
NM_000056.5	-8.0862562807423	0.0584151514265789	86.8712177477596	1.15822750408987e-20	5.95594087058841e-20
NM_000057.4	-7.19751198828156	2.00698297740218	142.04469983761	9.50840046915389e-33	6.69414047599315e-32
NM_000059.4	-3.18018192079735	4.78689104695869	203.730534084741	3.2046637036668e-46	3.01217120280978e-45
NM_000061.3	-9.06704459654269	8.1124902372873	2600.01989352227	0	0
NM_000062.3	-7.16532763854527	10.6619518426194	146.238859935376	1.15112658601125e-33	8.26897546860104e-33
NM_000063.6	-9.34022110041752	8.32589016274271	296.674435291371	1.74708153888461e-66	2.39211411871733e-65
NM_000064.4	-3.32108829892487	5.42725803298432	26.5871624749878	2.51912079600378e-07	7.81444950523502e-07
NM_000065.5	0.36853949688226	-2.91462241795164	0.09492244061083	0.758010154907006	0.973577922352728
NM_000066.4	3.91325850172128	-3.78675864385675	11.991859143395	0.000534334564535154	0.00129859558204827
NM_000067.3	-8.91209996188078	6.62009948521609	250.393468700006	2.13137673064382e-56	2.42145089865295e-55
NM_000068.4	4.06687003632112	-3.14618919635503	39.8638635935548	2.72294593833489e-10	9.79839475983393e-10
NM_000069.3	2.76605843218891	-3.82947946295662	6.10369157196661	0.0134899789089291	0.0274598206532879
NM_000070.3	3.03314216126982	-3.80353699556962	11.3238860890691	0.000765164132310382	0.00182994032347451
NM_000071.3	0	-3.86976172607973	0	1	1
NM_000072.3	-1.90930546592085	-1.98606361629161	4.46522780549689	0.0345914768065907	0.0656690853587502
NM_000073.3	-1.82699232293574	2.64754540332633	19.649744454062	9.30157503257882e-06	2.61703468511193e-05
NM_000074.3	-2.96050130009586	2.36754947778948	21.6009684468871	3.356822943369e-06	9.7299893823048e-06
NM_000075.4	-6.97635482475937	5.73413640884857	1595.20425249444	0	0
NM_000076.2	4.9973653988675	-2.38521524341955	8.08195213779472	0.00447082590108074	0.00977205425549732
NM_000077.5	-2.46746724437984	-3.54170709211662	1.03209193056778	0.309667839313351	0.477369354807692
NM_000078.3	2.660396622146	-3.04011499746943	4.34242201383724	0.0371740059293674	0.0702471171040327
NM_000079.4	-2.81876062808703	-0.808626348222063	7.60932222845	0.00580673058743356	0.0124724607120077
NM_000080.4	1.72457621057174	-0.539063885736065	12.745576285897	0.000356852173318216	0.000882507193813663
NM_000081.4	-7.74307506528587	-0.253585056034857	7.21897626674653	0.0072136836988325	0.0153341179557614
NM_000082.4	-11.7821997274939	3.63217381005453	596.956661054503	7.68691806856411e-132	2.76041848393982e-130
NM_000083.3	5.86319119571082	-3.26126329007351	47.8694378743306	4.55567980427944e-12	1.76622897565809e-11
NM_000084.5	-1.91287308083121	2.21553427412979	3.31836669792682	0.0685098604535401	0.123679246245001
NM_000085.5	0.142739674242126	-3.4658247343724	0.0146880883407832	0.903537040788743	1
NM_000086.2	-3.61279317637535	2.95593395979294	193.827961588205	4.64314600847976e-44	4.17781423341447e-43
NM_000087.5	3.26566248463133	-3.41707845248126	2.8610603679951	0.090747659092918	0.160076718171022
NM_000088.4	-8.76442835827833	0.690606628676651	14.2740362595495	0.000158029707105311	0.000404866259298559
NM_000089.4	2.88221362240789	-2.01091779002677	18.8284587422454	1.43017173622077e-05	3.96718295229281e-05
NM_000090.4	4.6916637297129	-2.49712208160837	53.2974730374407	2.86675076408836e-13	1.1635202198247e-12
NM_000091.5	0	-3.86976172607973	0	1	1
NM_000092.5	0	-3.86976172607973	0	1	1
NM_000093.5	0.81908367112236	-0.507268835949152	1.26675567037864	0.260376197399813	0.410954299011583
NM_000094.4	-4.86444830053479	-2.51702093293443	4.90998050159798	0.026701942552458	0.0519545796734356
NM_000095.3	2.99180619126091	-2.80009325977959	13.3246763348799	0.000261936118931854	0.000657867534708675
NM_000096.4	1.47022574893658	0.177712443670499	4.12644538593486	0.0422179416463298	0.0791133754336296
NM_000097.7	-11.9682738801745	3.81666776848034	494.828410033796	1.26828100721059e-109	3.42934751408221e-108
NM_000098.3	-4.77305276255629	5.92114423048947	1286.8904242193	7.98228863861879e-282	1.43167923878528e-279
NM_000099.4	-7.42862654207974	9.48984499572264	273.0797500969	2.41938489690176e-61	3.01534792972907e-60
NM_000100.4	-6.78401744098021	9.12138353348133	312.18014923379	7.3164285526088e-70	1.0609208855575e-68
NM_000101.4	-6.80131784601282	7.94231821036928	266.979086689069	5.16794202976754e-60	6.30230377087693e-59
NM_000102.4	4.89289244379283	-1.99914306400432	114.410826601432	1.05924109784556e-26	6.41893619586682e-26
NM_000103.4	-0.430635224353719	-3.84143876610704	0.196877934179702	0.657252777889313	0.875858275448112
NM_000104.4	-3.04425344714054	4.85579806148786	7.66152584136738	0.00564107771315508	0.0121348945120915
NM_000106.6	0.3473863499531	-3.01275089765418	0.0390684428652648	0.843313131650601	1
NM_000107.3	-6.59162952302631	5.34658784281388	761.366737277002	1.35484061221843e-167	7.43199061842998e-166
NM_000108.5	-8.35149501591911	7.19559781664407	1029.36066877588	7.45428890116861e-226	7.31147807678742e-224
NM_000109.4	0	-3.86976172607973	0	1	1
NM_000110.4	-7.91766674174251	7.48668406655482	515.518544285266	3.99530527962448e-114	1.14693814379659e-112
NM_000111.3	3.08689598228991	-3.54582326886726	12.7359492877372	0.000358693717936553	0.000886887842962922
NM_000112.4	-3.55860704573841	5.16720832499148	413.171299258069	7.47863736797581e-92	1.54666768859783e-90
NM_000113.3	-5.84334319392825	6.21192157473711	1443.13992685902	8.87425693464413e-316	2.37066755453295e-313
NM_000115.5	1.90666367339339	-2.26637950993186	7.28535866442474	0.00695188498893795	0.0148000173215017
NM_000116.5	0	-3.86976172607973	0	1	1
NM_000117.3	-8.30644686307753	4.7279791643855	1027.40760343092	1.98116465186961e-225	1.93627318156044e-223
NM_000118.3	-3.49314933143848	5.93882019794181	343.413693512383	1.1519659529208e-76	1.87328158340405e-75
NM_000119.3	0	-3.86976172607973	0	1	1
NM_000120.4	-0.345889984405477	-2.57000632705418	0.0519481666153041	0.819707342267905	1
NM_000121.4	-5.77171058201981	1.89546599463054	158.03206697643	3.04532858687795e-36	2.31994843210036e-35
NM_000122.2	-7.24017657594809	5.62758652613494	1476.13328432439	5.92878775009496e-323	1.71490185671497e-320
NM_000123.4	-5.27282118692589	6.74466788431431	1756.99991270907	0	0
NM_000124.4	-11.5635941741007	3.41525488672912	523.47281767441	7.43000673127559e-116	2.18486349720422e-114
NM_000125.4	0	-3.86976172607973	0	1	1
NM_000126.4	-4.24948441507773	3.84576571779793	171.810305997708	2.97707346953698e-39	2.42383853205659e-38
NM_000127.3	-0.8033384203953	3.17428364658784	25.6710703447109	4.04850848221116e-07	1.24048099936767e-06
NM_000128.4	0	-3.86976172607973	0	1	1
NM_000129.4	-2.59169013485551	3.10936890211479	30.918732796908	2.6906210707011e-08	8.81990515226868e-08
NM_000130.5	-1.74653603530709	2.68704504608507	8.62385785101344	0.00331788408251824	0.00735250664562313
NM_000131.4	0	-3.86976172607973	0	1	1
NM_000132.4	0.74896624524957	0.252336088046021	6.96738924871419	0.00830085194916608	0.0175262847321807
NM_000133.4	0	-3.86976172607973	0	1	1
NM_000134.4	5.3182760170186	-3.20606550704666	64.5277440250307	9.51826181477153e-16	4.20842012974495e-15
NM_000135.4	-4.54166149918418	4.064708284829	296.214629573177	2.20035772848466e-66	3.00647847280833e-65
NM_000136.3	-1.22247721705319	2.3835697861205	14.9888640587905	0.00010814749308154	0.000280987139402832
NM_000137.4	-8.81204615729753	4.45384019441159	645.830017846354	1.80303672595951e-142	7.37606341495554e-141
NM_000138.5	-4.39368211829831	5.54225589050002	31.8295598002816	1.68311615156255e-08	5.56850528930612e-08
NM_000139.5	-7.76301880394202	-0.236160806080908	7.84379728841632	0.00509953740993353	0.011027853691036
NM_000140.5	-9.85735686024342	1.73941461794355	95.3657873183015	1.58265337453921e-22	8.61606818067536e-22
NM_000141.5	0	-3.86976172607973	0	1	1
NM_000142.5	-0.236323208536347	-3.85503732871335	0.101942855789294	0.749510471994706	0.967079184673383
NM_000143.4	-8.70979856516009	5.98698370837752	2153.35565270032	0	0
NM_000144.5	-1.36644585501555	3.6420648967577	101.036615548179	9.02986961525683e-24	5.08248418568694e-23
NM_000145.4	0	-3.86976172607973	0	1	1
NM_000146.4	-7.68333677293677	14.3890729966246	170.997033734344	4.48134120640206e-39	3.63487547835596e-38
NM_000147.5	-8.26123072464501	6.64118882610942	469.365641672472	4.40362090550088e-104	1.10235453631822e-102
NM_000148.4	10.2171732693529	-0.112925187863919	205.10385255106	1.6074047033984e-46	1.51998460991151e-45
NM_000149.4	5.61348610621214	-3.4791560863338	37.8388159118542	7.68376230467708e-10	2.71244734163666e-09
NM_000150.4	6.18881574851419	-2.53796322685345	77.543388780987	1.29838685023797e-18	6.28890220856882e-18
NM_000151.4	0	-3.86976172607973	0	1	1
NM_000152.5	-1.00402407267866	2.33314564548373	5.12901777184259	0.0235290391520369	0.0461361472701887
NM_000153.4	-8.01427784468679	7.53360847418547	824.494354196531	2.55062652482426e-181	1.60738389869544e-179
NM_000154.2	-4.54901846513344	3.19328797868437	223.127534949103	1.88022502322826e-50	1.91342944308222e-49
NM_000155.4	-6.67427992641894	4.71997321630729	1053.651842877	3.91371939766529e-231	4.0592731916782e-229
NM_000156.6	3.22129360736998	-1.76410906539983	58.8350918218154	1.71455948598644e-14	7.27308785210943e-14
NM_000157.4	-5.97392026736197	7.05198632288006	219.894276945823	9.53771870389594e-50	9.57332199157972e-49
NM_000158.4	-6.06106240666043	5.55854058912748	1026.474761216	3.15995975530804e-225	3.08285598669426e-223
NM_000159.4	-12.0931525388212	3.94075242830855	806.534723035397	2.04786761090778e-177	1.24287483436886e-175
NM_000160.5	-2.665105058705	-3.49089659510531	1.71254859742824	0.190655036638485	0.312303437734119
NM_000161.3	-4.1198385805923	4.03470507763925	100.806367437795	1.01429730089607e-23	5.70313555773695e-23
NM_000162.5	8.58030935916519	-1.57517499082945	147.091634096704	7.49375683040478e-34	5.40953821971102e-33
NM_000163.5	7.56399676230103	-2.61581790261109	216.916818718738	4.25525106966517e-49	4.22263501743392e-48
NM_000164.4	-0.612157639011355	-3.82683637742601	0.289071984139753	0.590815839226968	0.810245168492397
NM_000165.5	4.25857136657854	-0.460102788076548	168.494404624582	1.57765452486814e-38	1.26423977926598e-37
NM_000166.6	5.74078266088365	-3.15883216857827	6.69304545495919	0.00967897217718302	0.0202422192543195
NM_000167.6	-5.03254158064884	3.66021408286194	240.640163261645	2.85182006219263e-54	3.11211139048615e-53
NM_000168.6	3.08342524338681	0.650377219089356	58.9821312399533	1.5911032033898e-14	6.7572427656227e-14
NM_000169.3	-7.68857923858729	6.54471500986844	1796.74981436199	0	0
NM_000170.3	6.80272731623554	-0.113715892721733	192.180631053477	1.06257673104779e-43	9.4958547498136e-43
NM_000171.4	0	-3.86976172607973	0	1	1
NM_000172.4	0	-3.86976172607973	0	1	1
NM_000173.7	1.84029214509918	0.707105694431335	64.4813909908412	9.74483795009563e-16	4.30732376889118e-15
NM_000174.5	7.29467582408211	-2.3460855972068	158.565576823734	2.32841875893482e-36	1.77775930069783e-35
NM_000175.5	-7.53335333957008	8.14271872829324	188.963632690008	5.3524277390843e-43	4.71453841776699e-42
NM_000176.3	0	-3.86976172607973	0	1	1
NM_000177.5	4.39883708172939	-3.74911254817325	16.5993816148097	4.61660715942149e-05	0.00012338012929507
NM_000178.4	-8.85598309032732	5.77616221405768	1531.61606102074	0	0
NM_000179.3	-6.75810664554038	4.90732076422614	358.305293077118	6.58572971582028e-80	1.1256513948625e-78
NM_000180.4	7.32352374942105	-2.54756169482702	181.556954530463	2.21555168207051e-41	1.88627870342046e-40
NM_000181.4	-13.9293363308712	5.76962688043638	1455.64450607415	1.70186840497767e-318	4.67561306525147e-316
NM_000182.5	-6.45697771163709	8.37066809152299	1529.59061270637	0	0
NM_000183.3	-8.18526243230977	7.66428111287883	1970.89270349308	0	0
NM_000184.3	1.33034163814858	-3.13580325752787	1.02413027607111	0.31154129548355	0.479825172505066
NM_000185.4	5.85128928841397	-1.44373223629731	187.90926055279	9.09300164578487e-43	7.97298571482971e-42
NM_000186.4	-0.899208408454636	0.693903356363571	2.71399973136275	0.0994713062129815	0.174036915145067
NM_000187.4	-0.910528635530638	-2.46829335576573	0.781250497110918	0.376758965994043	0.563909655832656
NM_000188.3	0	-3.86976172607973	0	1	1
NM_000189.5	-6.31242720244893	8.09426757277026	242.047073605687	1.4072129992621e-54	1.54406218434361e-53
NM_000190.4	-11.7259855032957	3.57631432856826	525.72124630408	2.40891763963869e-116	7.12702121256763e-115
NM_000191.3	-6.2965868987781	5.68672210595217	1166.5447201497	1.13802143254484e-255	1.53125863369553e-253
NM_000192.3	5.95077981765183	-2.62265386006354	67.8808078801187	1.73683521572079e-16	7.85580470847628e-16
NM_000193.4	7.7522598506035	0.228553472967476	146.932843593104	8.11730703188907e-34	5.85297559612063e-33
NM_000194.3	-6.55388617970173	4.95173444311756	1333.08416872362	7.30528070560099e-292	1.47625076556444e-289
NM_000195.5	0	-3.86976172607973	0	1	1
NM_000196.4	2.27859403147019	-0.279143623132799	97.4079677255097	5.64185465776721e-23	3.11021389027325e-22
NM_000197.2	-1.86892947729399	-3.66666377470635	0.747215309648775	0.387359314888487	0.577623319286085
NM_000198.4	5.72329458316407	-2.8236072474925	60.4053737878764	7.72019221501584e-15	3.3131970617971e-14
NM_000199.5	0	-3.86976172607973	0	1	1
NM_000200.3	4.22207191889096	-3.65787719099839	23.3544201487804	1.34733543562288e-06	3.99969437966715e-06
NM_000201.3	-4.35053470588245	6.25726214303285	267.247617218069	4.51637791786136e-60	5.51468037535014e-59
NM_000202.8	-6.56222914783901	8.84243125113714	148.411309551868	3.85675105884504e-34	2.80218241733907e-33
NM_000203.5	-8.67257010083941	2.67496461269931	152.07384044362	6.10502730369335e-35	4.51436241223821e-34
NM_000204.5	0	-3.86976172607973	0	1	1
NM_000206.3	-6.86210669629644	7.80894823346858	582.258948942386	1.20980392826558e-128	4.16687415468932e-127
NM_000207.3	0	-3.86976172607973	0	1	1
NM_000208.4	-8.53774535481836	0.477906685934287	14.5493666216321	0.000136534543299525	0.00035152317202442
NM_000209.4	9.389178743823	-0.647542258954562	585.934441700115	1.91968552716902e-129	6.6833450931156e-128
NM_000210.4	-6.28577062861073	2.03622337668213	46.09330373096	1.12753177162517e-11	4.30358057550577e-11
NM_000211.5	-8.13641805658763	10.0270347965354	243.852338987819	5.68526764088137e-55	6.2889732425804e-54
NM_000212.3	2.22236508718544	0.754281945811425	26.0825101763907	3.27133904018708e-07	1.00799257722646e-06
NM_000213.5	-0.43879506846848	-3.84061144393925	0.198595960505353	0.65585654100066	0.875858275448112
NM_000214.3	-2.64997446988346	4.26369927279816	163.66565295596	1.78979019596294e-37	1.39875568968198e-36
NM_000215.4	-1.55210059040106	3.510682865016	16.6164344107676	4.57528449832956e-05	0.000122439090682021
NM_000216.4	-6.70390086095891	7.35657838619196	921.776154263084	1.81137669216517e-202	1.41576064763325e-200
NM_000217.3	5.63795646263982	0.914817674364698	136.833038257734	1.31162578957893e-31	8.9854187555547e-31
NM_000218.3	-4.57882416004474	5.52123085514833	227.401182335798	2.19844247897674e-51	2.27847787858673e-50
NM_000219.6	-4.33084188253596	2.75164036644552	166.78889160752	3.71999992093883e-38	2.95547418642566e-37
NM_000220.6	2.89436877091208	-1.34400322153152	8.67119914518656	0.00323278397140392	0.00717318969565817
NM_000221.3	-9.71747233110619	1.60384589829711	147.782134493455	5.29365591404268e-34	3.83516348623709e-33
NM_000222.3	-0.848613545174155	-2.32692700044486	0.301204245244406	0.583128450310515	0.803209023097588
NM_000223.4	3.07599442244429	-1.11630475503297	69.5874552828036	7.3100347511717e-17	3.34654030513765e-16
NM_000224.3	0.0968406157959894	2.95321932673574	0.0853028980137793	0.770235704245123	0.987851537374495
NM_000226.4	9.11283865651402	-1.36456846551336	471.614530748119	1.42704047704004e-104	3.59696083174877e-103
NM_000227.6	-0.894915240746728	-3.80109190584855	0.465748343861883	0.494949659344779	0.707475112525128
NM_000228.3	1.1387206803968	-0.0793216651037991	2.39605943478281	0.121641316954625	0.208814310681701
NM_000229.2	-1.17425764919559	1.75377550106445	27.4042068774648	1.65071747557979e-07	5.17583115026585e-07
NM_000230.3	7.55582033497103	-0.815657979525333	115.063376993423	7.62221078410258e-27	4.63422630423727e-26
NM_000231.3	0.303558995270245	-3.33351481555615	0.0149993124362133	0.902525473105053	1
NM_000232.5	-0.621126148170376	1.76436326972214	3.45248895013744	0.0631565975648906	0.11471978695295
NM_000233.4	5.88464723081959	-3.44304112676358	73.0152570597853	1.28651464335655e-17	6.02875707961047e-17
NM_000234.3	-8.62233516437022	0.557430320105128	71.5624234599911	2.68623913877756e-17	1.24710329588817e-16
NM_000235.4	-8.76885117312038	9.90664357949883	152.21875366253	5.67565403057725e-35	4.19969768201399e-34
NM_000236.3	1.07756968429032	-1.7198477954268	3.71013827644321	0.0540829104053407	0.0994419311644264
NM_000237.3	-8.61935551379215	10.0071481151683	382.33828991933	3.85374381930887e-85	7.1476114903824e-84
NM_000238.4	7.4541481442842	-2.91671987937216	57.5395039531574	3.31258903074459e-14	1.39206692531029e-13
NM_000239.3	-8.85255744769839	13.5672225643852	251.287938229445	1.36038038277597e-56	1.55013353770736e-55
NM_000240.4	-1.89727590953317	0.00967402293701561	7.55089870832659	0.00599801530158629	0.0128618034341771
NM_000242.3	7.8001895504476	-2.59077196451611	179.435364571904	6.43730646113785e-41	5.42855721079354e-40
NM_000243.3	-2.71546353494505	4.27913720692176	78.4678550704848	8.13106466117886e-19	3.96162735542626e-18
NM_000244.3	0	-3.86976172607973	0	1	1
NM_000245.4	3.85288742587517	-2.01541656821317	2.81888369918035	0.0931611736698506	0.163925311220999
NM_000246.4	0	-3.86976172607973	0	1	1
NM_000247.3	-5.3245055962022	1.91992107541098	30.5343178490897	3.280125855597e-08	1.070468310639e-07
NM_000248.4	-0.228644172050899	-3.85577159425146	0.101055695202978	0.750566417867073	0.967079184673383
NM_000249.4	0	-3.86976172607973	0	1	1
NM_000250.2	2.22281286311172	0.061591248207932	46.9015956604925	7.46419145971281e-12	2.86873810818929e-11
NM_000251.3	-9.563078999352	4.81819674913084	448.968000546961	1.20978385320417e-99	2.81844298109425e-98
NM_000252.3	-13.3073846075218	5.14921288087448	1000.69876829698	1.26584026845603e-219	1.16507654647008e-217
NM_000253.4	5.37794680669796	-3.48380682148177	24.6190204543074	6.98587966520307e-07	2.11082183450587e-06
NM_000254.3	-7.97384966263503	5.70137117868561	135.00957821843	3.28579971928231e-31	2.22958583215187e-30
NM_000255.4	-4.59599042230365	4.35949776457026	489.623235071775	1.72104385506375e-108	4.58194807960264e-107
NM_000256.3	-1.88986118921269	2.07082033440286	36.6028201782312	1.44822044954483e-09	5.04922511515153e-09
NM_000257.4	7.77710504363036	-2.14336549286329	58.5261547328841	2.00606319566976e-14	8.48509676329183e-14
NM_000258.3	6.693969332808	-3.0438130068634	124.197947277638	7.62451491324262e-29	4.87996875457378e-28
NM_000259.3	-3.70640262382609	5.60068211732912	335.444990243797	6.26455335181651e-75	9.90386580757588e-74
NM_000260.4	3.16085135371042	-2.92971288956241	3.42704682397587	0.0641366925478502	0.116386826701042
NM_000261.2	8.63213033871816	-1.10339978987187	281.582223357048	3.39473333313634e-63	4.38083523709294e-62
NM_000262.3	-4.49810134143756	6.62791706806059	637.094243058935	1.43186505141445e-140	5.71948799323928e-139
NM_000263.4	-6.46029657704161	6.21392137824186	648.213789802529	5.46484066748615e-143	2.25244389890107e-141
NM_000264.5	4.84449719279046	-1.88700966011581	10.5270679929499	0.00117638699682781	0.00274808110588574
NM_000265.7	-6.85650257213012	6.80178526178874	236.682373019826	2.08025648733151e-53	2.23757639492066e-52
NM_000266.4	1.32519818520832	-1.77999986284383	5.711522526353	0.0168539158801024	0.0338829272017952
NM_000267.3	-2.12144795906596	4.21418616029329	88.0138245476202	6.49985909071064e-21	3.3685636095768e-20
NM_000268.4	-3.96443450626933	1.17433924616568	14.8488288005864	0.000116480376336673	0.000301830817777489
NM_000269.3	-6.00669992271276	4.40919321089746	597.284830595647	6.52187088798918e-132	2.34409251817683e-130
NM_000270.4	-7.6721283867608	6.98231758920066	757.241478982127	1.06869389467066e-166	5.7946134867768e-165
NM_000271.5	-9.30023134771673	6.65834841970592	834.670567059898	1.56405853364045e-183	1.0120549056728e-181
NM_000272.5	-3.98535847177416	-2.99856697061633	4.73636214770965	0.0295314542833137	0.0570774226281412
NM_000273.3	6.54413724253744	-3.16950958898203	130.192201589565	3.71959936657154e-30	2.46151897016597e-29
NM_000274.4	-6.43482294045044	4.54913208726135	587.841041112823	7.38778475988985e-130	2.59015481431298e-128
NM_000275.3	0	-3.86976172607973	0	1	1
NM_000276.4	-8.81549943584058	3.45417155359246	99.088158532505	2.41507974825064e-23	1.34445604133859e-22
NM_000277.3	7.39893324502392	-2.76702386733645	206.113712155778	9.67788829678998e-47	9.18750691186827e-46
NM_000278.5	10.1137388542706	-0.195551954632097	189.969699082696	3.22808588634601e-43	2.85808071973309e-42
NM_000280.5	0	-3.86976172607973	0	1	1
NM_000281.4	-6.51182169885083	5.43251839997881	452.028925436285	2.60956097505157e-100	6.15280399185129e-99
NM_000282.4	0	-3.86976172607973	0	1	1
NM_000283.4	0	-3.86976172607973	0	1	1
NM_000284.4	-6.44607692507851	5.74245030913885	1524.86490420234	0	0
NM_000285.4	-6.68317953747464	7.1063076770719	471.280909599749	1.68668593472486e-104	4.24685546209781e-103
NM_000286.3	-2.89413061274569	3.41366580714456	308.316866665818	5.0802739211258e-69	7.2640842713288e-68
NM_000287.4	-12.7434871417809	4.58734533734994	350.103313285224	4.02384907997158e-78	6.69247002629694e-77
NM_000288.4	-11.5259010324027	3.37820372639441	700.219053309087	2.67959762404124e-154	1.26831971550377e-152
NM_000289.6	0	-3.86976172607973	0	1	1
NM_000290.4	-2.52090789631208	-3.52783951473019	1.85510394397064	0.173190940460362	0.286641073471011
NM_000291.4	-7.14851548945854	9.64686505735494	1599.12491613424	0	0
NM_000292.3	-7.13796038418814	3.74075686495531	594.230208741592	3.01151185667729e-131	1.07347427738201e-129
NM_000293.3	-1.98845097898773	1.6329467437549	13.3425548117588	0.000259450637792956	0.000651834366578113
NM_000294.3	-1.18311889426436	3.91662822836338	48.063427141866	4.12652089710696e-12	1.60321196752335e-11
NM_000295.5	0	-3.86976172607973	0	1	1
NM_000296.4	-1.34194871062835	2.0745256680733	5.00166870081843	0.0253228928127332	0.0494244042237434
NM_000297.4	-4.92251246999018	3.32478456428893	37.3217230923344	1.00162674817055e-09	3.51778062984862e-09
NM_000298.6	6.17997286935222	-3.13956278290348	54.4960553279217	1.55760170351752e-13	6.38584437083814e-13
NM_000299.4	0	-3.86976172607973	0	1	1
NM_000300.4	0	-3.86976172607973	0	1	1
NM_000301.5	5.44362593457741	-2.06610168473447	112.717800860085	2.4877878582582e-26	1.49424617051548e-25
NM_000302.4	-7.38428991206959	7.25250494925817	1168.22865405555	4.899775062948e-256	6.63634744325466e-254
NM_000303.3	-3.80383750811891	4.72233964428268	192.476735521184	9.15653390578283e-44	8.19533728434826e-43
NM_000304.4	6.01046148153264	-3.35009626828136	92.2159122526282	7.7717352950298e-22	4.14083399823493e-21
NM_000305.3	-7.59074802023943	4.73544674015647	178.080570447181	1.2721016747875e-40	1.06591960143067e-39
NM_000306.4	1.80998898813485	-2.69324829744379	10.8682986362187	0.000978243563221787	0.00231100617228331
NM_000307.5	9.91280186074724	-0.48138395214823	493.309638292037	2.71442233253489e-109	7.29638677085224e-108
NM_000308.4	-7.58067262225486	8.70745912520217	240.763342713254	2.68079633548633e-54	2.9264499053381e-53
NM_000309.5	0	-3.86976172607973	0	1	1
NM_000310.4	-8.13204780942387	9.96629733876154	829.504182455692	2.07713250874906e-182	1.32577380339896e-180
NM_000311.5	-7.17257007922333	7.18941307193185	1126.19339056069	6.69824853890791e-247	8.20016356710671e-245
NM_000312.4	0	-3.86976172607973	0	1	1
NM_000313.4	-6.48231777012231	7.16647063876911	660.883993112455	9.59593013025784e-146	4.09806331434934e-144
NM_000314.8	-4.57662050446946	3.11588194689042	21.4613399985017	3.61034546484147e-06	1.04407116009975e-05
NM_000315.4	4.13158107475206	-3.75503508841537	16.2795876232047	5.46495017928086e-05	0.000145293653192691
NM_000316.3	0	-3.86976172607973	0	1	1
NM_000317.3	-4.30433612901534	2.2967806284134	243.076275861178	8.39377810798611e-55	9.2520778204572e-54
NM_000318.3	-12.2824314418533	4.1286650444446	297.859445505781	9.64121079201598e-67	1.32582586610119e-65
NM_000319.5	-4.55237386520988	-2.70198049271751	5.92077376014515	0.0149633858283223	0.0302774788915548
NM_000320.3	-7.39603878871859	5.04518504152948	875.585335394194	1.99230776150521e-192	1.40782036320625e-190
NM_000321.3	-4.33769630426676	5.57640298531868	240.275657415018	3.42452267259417e-54	3.73287058388514e-53
NM_000322.5	7.86796358471491	-2.32759359454269	140.19027715719	2.41882652180848e-32	1.68743706197213e-31
NM_000324.3	4.99766454727318	-3.63768380369084	55.8945112007726	7.64657458288016e-14	3.17014077116171e-13
NM_000325.6	8.88367076610206	-1.51238245136405	386.781446281912	4.15496775937081e-86	7.83364480324524e-85
NM_000326.5	-0.437844970509563	-3.84070916515203	0.198399469984302	0.6560158611475	0.875858275448112
NM_000327.4	0.552218692903866	0.527941999721109	7.51766981883422	0.00610966625526523	0.0130890917462383
NM_000328.3	0	-3.86976172607973	0	1	1
NM_000329.3	1.59891936947703	-3.49752921407193	1.20979608238511	0.27137251101373	0.426038349581041
NM_000330.4	4.41068141680852	-1.30017127727601	197.555671601759	7.13271869777388e-45	6.52800115634766e-44
NM_000331.6	0.907490081712945	-2.80590366988351	0.798035961499295	0.371681234218729	0.557650834240737
NM_000332.3	-1.35456679830626	3.46920989290053	7.30568228386973	0.00687368920756881	0.0146415132259032
NM_000333.4	0.0693938053944739	1.2930546110535	0.0285481211500951	0.865826615686424	1
NM_000334.4	9.46353247256318	1.03462784253346	471.519785479351	1.49641967835416e-104	3.76894504639711e-103
NM_000335.5	0	-3.86976172607973	0	1	1
NM_000336.3	5.72949654057347	-1.24449559875781	12.7739737892795	0.000351475383504942	0.000869969751132362
NM_000337.6	3.00496991661154	-3.81123764227399	9.67141966147773	0.00187156636432513	0.00426447595192073
NM_000338.3	5.36790044567693	-3.49880866972007	51.484780950485	7.21542805924979e-13	2.88208380851963e-12
NM_000339.3	1.15248919324183	-3.7375770946195	0.694579003563423	0.404611245087015	0.599029760706843
NM_000340.2	0	-3.86976172607973	0	1	1
NM_000341.4	2.42410897148702	-2.06348204343541	41.2926430818688	1.31061235988665e-10	4.78461025305285e-10
NM_000342.4	6.76151787619331	-1.04616693886776	154.432207654843	1.86326766769141e-35	1.39321913522979e-34
NM_000343.4	2.46158715870019	-2.96200195197894	0.923382591843556	0.336588378762143	0.512539890585973
NM_000344.4	-9.34488168060715	1.24431809684779	97.0108138898437	6.89497255171584e-23	3.792246444692e-22
NM_000345.4	-2.61516089099093	-3.50144771953805	1.53761022320821	0.214973869435985	0.347603680758894
NM_000346.4	5.21514988403241	0.241135709938102	179.171509155076	7.3504806204469e-41	6.19037221454706e-40
NM_000348.4	1.90689094520132	-0.233282834286516	10.2420309767108	0.00137276358519686	0.00318153569257951
NM_000349.3	3.97223210376352	-0.822751086767836	187.57719583333	1.07446999700092e-42	9.4091866253013e-42
NM_000350.3	4.81500299695512	-1.61060105123879	112.44816003457	2.85020651442504e-26	1.70923959140533e-25
NM_000351.7	1.75293673821705	-3.12367904285783	0.346875224900522	0.555887341771723	0.771808155794591
NM_000352.6	0	-3.86976172607973	0	1	1
NM_000353.3	5.02185773113566	-1.13995447017243	150.605497745932	1.27824485886932e-34	9.38649828402539e-34
NM_000354.6	6.9189310053238	-3.13875948992161	108.065374178876	2.60057336094668e-25	1.52279573027512e-24
NM_000355.4	-5.20181933630056	6.5509501752508	153.669687939983	2.73473729600987e-35	2.03890327236684e-34
NM_000356.4	-5.14471800458321	-2.33624189137945	6.98257060522429	0.0082307301706088	0.0173867216609598
NM_000358.3	-7.64616488191687	9.74342085467734	383.091284741317	2.64208665766277e-85	4.91252896190668e-84
NM_000359.3	-1.53062659044442	1.50363906803589	40.2846473708201	2.19527344415016e-10	7.93103176278995e-10
NM_000360.4	-0.216467967358654	-3.85689003883556	0.0995767259516587	0.752338171860328	0.967079184673383
NM_000361.3	-5.19908774220873	7.65475009497809	234.268124733849	6.99152759014901e-53	7.44712823724826e-52
NM_000362.5	2.94390710034165	0.485892125529067	64.5518083811901	9.40272006144787e-16	4.15822956020278e-15
NM_000363.5	-1.00837950794688	-1.31143740061608	2.95813618044495	0.0854463833724935	0.151505787697101
NM_000364.4	-0.612367589884175	-3.82681362491682	0.289131747239253	0.59077746496287	0.810245168492397
NM_000365.6	-7.50926410017335	8.20206957973351	909.16072252033	1.00092346635633e-199	7.55017067085163e-198
NM_000366.6	-0.900180327289382	-3.80058599659581	0.311720631264639	0.576626251645798	0.795767283021468
NM_000367.5	-5.65746326570217	5.56162389796264	189.34094405999	4.42782041989607e-43	3.90640664056033e-42
NM_000368.5	-8.26423863847994	0.222606210189866	69.7804829828174	6.62855161483316e-17	3.03912977800506e-16
NM_000369.5	5.43269659888691	-2.97513762047963	23.9952441650576	9.65739522422875e-07	2.89207837768864e-06
NM_000370.3	4.90711739369155	-2.8464368002746	45.6956521460135	1.38129026908935e-11	5.25090378080794e-11
NM_000371.4	6.09623421016745	-3.36347767658336	112.953718021465	2.20870789522063e-26	1.32841861478142e-25
NM_000372.5	7.67096143973614	-2.52180724768977	173.706092106864	1.14754237448918e-39	9.42748696105622e-39
NM_000373.4	-4.75685376784586	4.60215417319403	278.970147610983	1.25898416188814e-62	1.60852140089249e-61
NM_000374.5	-7.86079668263057	5.61734803608357	935.703933702328	1.69973172221024e-205	1.36954695622189e-203
NM_000375.3	0	-3.86976172607973	0	1	1
NM_000376.3	-12.7413112638806	4.58516743017411	437.685058098206	3.45358206842925e-97	7.75020422898935e-96
NM_000377.3	-5.45554083404365	5.65773266143298	352.228766513623	1.38611243511154e-78	2.32349554205601e-77
NM_000378.6	8.8052386988607	-1.71969782372546	189.72205930375	3.65594555763167e-43	3.23080496804295e-42
NM_000379.4	2.5147523421688	-2.60598732626247	9.35142145793615	0.00222812590643581	0.00503356571825319
NM_000380.4	-8.71434216418422	3.46508189087795	711.919483033295	7.65182794714759e-157	3.71930906883084e-155
NM_000381.4	1.00473893880593	-0.868879039574947	1.18134485109318	0.277082380597097	0.43381688862216
NM_000382.3	-5.81435236032193	6.7345212746405	278.951216683934	1.27100043028485e-62	1.62374752482059e-61
NM_000383.4	5.38186712430371	-2.19727642538868	102.398909235904	4.5395149910582e-24	2.57617083729168e-23
NM_000384.3	1.85125098588917	1.21411538661693	30.0411968655733	4.22964281450818e-08	1.37213879043177e-07
NM_000386.4	-5.21919599022973	4.93008539124841	963.706755533155	1.39076922621034e-211	1.19191897205698e-209
NM_000387.6	-6.9019408594825	6.0573320362005	1138.71941577299	1.26932195140903e-249	1.60044645217914e-247
NM_000388.4	6.5697062263318	5.78310392371057	1335.96146491777	1.73130067052051e-292	3.52026136708521e-290
NM_000389.5	-12.8466592158046	6.77181136751035	635.503974182318	3.17515989473316e-140	1.26215870860297e-138
NM_000390.4	-13.7450411899219	5.58570432683873	843.992865150129	1.47073886074453e-185	9.70788100323745e-184
NM_000391.4	-6.88455241781076	9.86192367523097	619.269870119356	1.07784892622929e-136	4.10479550160259e-135
NM_000392.5	-4.81218432068969	-1.04390817377604	26.2206319209976	3.04551248511116e-07	9.4008396905794e-07
NM_000393.5	6.69915136782905	-2.56192696762659	72.7499183832892	1.47164313792064e-17	6.884135496487e-17
NM_000394.4	7.19139097220645	-2.82149924391198	129.5929897666	5.03037345419534e-30	3.3173246303665e-29
NM_000395.3	-5.1493376195173	7.81769544420546	294.665438638217	4.78659740566768e-66	6.50881372599362e-65
NM_000396.4	-5.94156443625459	3.88054974840504	185.666617153591	2.8071852821828e-42	2.43722072184693e-41
NM_000397.4	-8.50417722503454	11.1308508092743	297.963919360959	9.14891770036223e-67	1.25833808113036e-65
NM_000398.7	-6.12443082491389	8.31201990511761	391.975253926884	3.07513962917125e-87	5.91451375340873e-86
NM_000399.5	-5.52226425602243	7.43453606359271	401.353023688816	2.79511469214839e-89	5.54537118569921e-88
NM_000400.4	-4.04323130018195	2.46882354966787	54.7290739323295	1.38344447842781e-13	5.68559827910204e-13
NM_000401.3	-12.6983280319717	4.5423809494202	291.377383693083	2.49137605519467e-65	3.34267589615343e-64
NM_000402.4	-1.44595031744652	1.96295393330132	14.720361930008	0.000124692361948682	0.000322190409966673
NM_000403.4	-2.87884659877624	1.76281760692448	74.5255367029743	5.98589403050011e-18	2.8335163401184e-17
NM_000404.4	-8.93480284602336	8.30665200532209	363.835702872382	4.11512283707221e-81	7.17171577411085e-80
NM_000405.5	-7.00182532872895	9.38483995764808	639.494609198542	4.30383031142083e-141	1.7283808010111e-139
NM_000406.3	3.38445411573397	-2.04124497117943	20.8979137345658	4.84421906193613e-06	1.38961725433816e-05
NM_000407.5	5.52550263262959	-2.92869632042403	20.405369642747	6.26537496782047e-06	1.78433074268165e-05
NM_000408.5	-8.58303795173296	6.47365518342038	1544.52751221748	0	0
NM_000409.5	5.42616277405641	-3.45077245900233	24.8862669675888	6.08141050511212e-07	1.84417928880406e-06
NM_000410.4	-12.1583195157973	4.00526203885517	568.452213165925	1.21899722031621e-125	4.02877232594992e-124
NM_000411.8	-5.4265491865419	-2.14593427387731	9.68333054948931	0.00185947261643847	0.00423868321878224
NM_000412.5	7.52715625343774	-3.16425293826919	49.4097517270538	2.07710563403819e-12	8.15703984036736e-12
NM_000413.4	-4.68386682136158	-2.62557680008504	7.15151057555194	0.00749008751284378	0.0158955495391412
NM_000414.4	0	-3.86976172607973	0	1	1
NM_000415.3	0	-3.86976172607973	0	1	1
NM_000416.3	-8.27452066268809	8.47172343247875	844.878405885403	9.44094916234021e-186	6.23919138708784e-184
NM_000417.3	-1.705603781807	1.86993419434627	10.8110336910415	0.00100896951270559	0.00238037580361174
NM_000418.4	-9.24825157463164	1.15144050732465	86.045130270927	1.75875709190978e-20	8.99280947953533e-20
NM_000419.5	6.56521604012779	-2.52870999735469	102.362016149075	4.62484814435663e-24	2.62414410804523e-23
NM_000420.3	-0.880309661665533	-1.0796305019773	0.486120898765947	0.485662804358658	0.696649272625493
NM_000421.5	-3.17544162598441	2.90232436365025	167.710104240859	2.34057191136917e-38	1.86785301350732e-37
NM_000422.3	3.2989663651204	-0.659136449639266	64.1594140783182	1.14748386452687e-15	5.0594796593485e-15
NM_000423.3	2.72906410365788	-0.75798029537637	45.8084870155868	1.30397370545289e-11	4.96238549124553e-11
NM_000424.4	2.57310195857584	0.80839012370296	36.5790327474619	1.46600139625918e-09	5.11002557428588e-09
NM_000425.5	7.27369729080628	-1.37973873278491	22.2179013511967	2.43393868719842e-06	7.11494645846262e-06
NM_000426.4	-1.83627148180356	-1.92291337210796	5.3355747525441	0.0208944493360209	0.0413636579812533
NM_000427.3	8.43825188097636	-1.83584071536356	220.447267669683	7.22476205167641e-50	7.2690512721659e-49
NM_000428.3	2.17246813292521	-0.136866001523051	9.08932106093216	0.00257106299509393	0.0057724186963892
NM_000429.3	4.40994461674634	-0.231625769255408	115.91644410677	4.95749703527526e-27	3.02755239544423e-26
NM_000430.4	-3.9948678264326	5.94116001333448	211.183172333009	7.58113990529476e-48	7.35770945286378e-47
NM_000431.4	-5.70721501212932	1.0874194885885	97.6067011245954	5.10309382121584e-23	2.81784151843973e-22
NM_000432.4	6.53928591114165	-3.11075716019714	185.986215321468	2.39057111234674e-42	2.07803872284951e-41
NM_000433.4	-8.57880579108988	9.38376709449507	478.469422248221	4.60039440220027e-106	1.18371714445088e-104
NM_000434.4	-5.26707140867167	6.81571449599371	1208.00137624832	1.11270913882085e-264	1.66491891735899e-262
NM_000435.3	5.6545220042397	-0.0374228197028076	24.6002206715153	7.05436553395049e-07	2.13092735150816e-06
NM_000436.4	-9.83167805441661	1.7145046856791	123.454207197966	1.10916797908163e-28	7.07125791429179e-28
NM_000437.4	-13.7667500218052	5.60733276504048	1540.41660538281	0	0
NM_000438.6	7.88089635839468	-2.3793790546007	218.032246542874	2.43001737176907e-49	2.42177727646534e-48
NM_000439.5	3.5051922024012	-1.75897435795406	37.5911529344003	8.72392703171277e-10	3.07244034377398e-09
NM_000440.3	4.36890887340001	-1.04083796654914	212.418600890394	4.07577010061071e-48	3.97301735848721e-47
NM_000441.2	2.31594066685519	-0.61995330172555	68.8531942538114	1.06072652453464e-16	4.83084275218496e-16
NM_000442.5	-5.04292121933377	7.57323844959484	312.357500310505	6.69368527978927e-70	9.71048342871399e-69
NM_000443.4	-0.577339376094409	-3.56078427010479	0.0931883460607139	0.760162302414206	0.976044522800812
NM_000444.6	-0.0639186522368757	-3.04609895100168	0.000621094807389255	0.980117359677105	1
NM_000445.5	-5.66186968874246	1.88935597555138	162.274834037122	3.60284623616593e-37	2.79719867201898e-36
NM_000446.7	5.45403454319236	-3.13384205258234	54.7030032049105	1.40191896044245e-13	5.76022678329498e-13
NM_000447.3	-7.69578756196063	-0.296688770033086	30.7755806930618	2.8966006927913e-08	9.4788452229733e-08
NM_000448.3	3.45234648565901	-1.02661342074922	5.48495182301669	0.0191808485281151	0.0382497121541592
NM_000449.4	-5.28627486056354	0.638713728034753	71.3425956337482	3.00282646089742e-17	1.39168202794803e-16
NM_000450.2	7.08878329297317	-2.59876049561198	180.243863634981	4.28721424888607e-41	3.63048665617103e-40
NM_000451.4	11.0817606769888	0.937119213296389	802.190336892783	1.80236715759789e-176	1.08149270521883e-174
NM_000452.3	8.59972009050447	-1.85517156467172	352.027758601384	1.53309841527658e-78	2.56726400717771e-77
NM_000453.3	3.72465611626506	-3.4008340218512	7.520863031588	0.00609884538258626	0.0130669319225164
NM_000454.5	-5.99403284151908	6.75856137117442	650.967297573236	1.37639551353024e-143	5.71033826548983e-142
NM_000455.5	-3.2253119112539	5.14352110865118	421.818903624135	9.80714045390733e-94	2.08924392156754e-92
NM_000456.3	-10.855571254655	2.71598979176447	238.535729106326	8.20324963952575e-54	8.88938781430859e-53
NM_000457.5	9.86713989175236	-0.467445641886896	208.48100032278	2.94628042783415e-47	2.8270491634698e-46
NM_000458.4	2.85676006957057	-1.66631497362967	2.52014130255701	0.112400512385813	0.194401496777353
NM_000459.5	0	-3.86976172607973	0	1	1
NM_000460.4	0	-3.86976172607973	0	1	1
NM_000461.5	0	-3.86976172607973	0	1	1
NM_000462.5	-1.00775353799421	-3.78888894037603	0.217195089804294	0.641185480668502	0.865024912582805
NM_000463.3	7.21234432407796	-2.23276663119929	142.611656228271	7.1472866858268e-33	5.04634869096725e-32
NM_000465.4	-4.12502751206159	3.17191095951514	96.9598455734683	7.07476546286802e-23	3.8903514163405e-22
NM_000466.3	-5.19497332956288	4.21888710692641	317.133630529767	6.09912063815234e-71	9.01593151666984e-70
NM_000474.4	5.65124472863176	-3.10488555996179	76.4672681742786	2.23893348241443e-18	1.07560857582125e-17
NM_000475.5	9.15599398398262	-1.22831534802677	346.847195440065	2.05928390433224e-77	3.38931889327437e-76
NM_000476.3	-3.67123524986033	1.38688816019637	79.5233549583926	4.76558555273723e-19	2.33832934935565e-18
NM_000477.7	1.54240472949368	-3.10764109371835	4.62159518517446	0.0315718637644509	0.0602792951658404
NM_000478.6	0.849531038162144	-0.151485420360885	0.978180226226499	0.322648492311473	0.494235531410256
NM_000479.5	5.26896368430587	-1.14759586156599	279.23008889315	1.10502961466425e-62	1.41347259749926e-61
NM_000480.3	1.041183264622	-0.773895245340969	1.08852689538489	0.296797831813764	0.460263801986288
NM_000481.4	-5.02064217937555	2.91635788191732	233.607729472386	9.74053809247686e-53	1.03524566163224e-51
NM_000482.4	9.76664831118113	-0.654683395725091	594.930079165745	2.12106949451524e-131	7.57384543193662e-130
NM_000483.5	-9.509409922508	6.97639166139363	246.896183112041	1.23343525602508e-55	1.381149888547e-54
NM_000484.4	-6.16108602489643	4.2993752228433	94.9003683004303	2.0021258395109e-22	1.08662170492909e-21
NM_000485.3	-5.48264100531941	5.34953232400845	722.867773853817	3.18470518012805e-159	1.5888806521361e-157
NM_000486.6	4.08364347097843	0.446859661672905	36.506698267289	1.52142525104409e-09	5.2995054895324e-09
NM_000487.6	-2.81887403647907	5.1276243831167	318.804933866915	2.63763086778578e-71	3.92091035920551e-70
NM_000488.4	-3.13006048042809	-3.34590097216488	1.42163883926818	0.233133846445986	0.373366406067724
NM_000489.6	-3.21081515943883	-0.217864325783569	16.5550430660416	4.72581402217023e-05	0.000126200174168
NM_000490.5	5.20255734805421	-3.57887953333747	62.8463040002319	2.23482599841245e-15	9.76078791219639e-15
NM_000491.5	-7.58469575951767	10.5550866449109	225.301940607222	6.30893619988839e-51	6.48502432094014e-50
NM_000492.4	3.42478684616446	-0.630068996071995	45.5210664123921	1.51005927321181e-11	5.73007086232542e-11
NM_000493.4	8.44715501416614	-1.7581472757481	179.55940877317	6.0481129572728e-41	5.10454395285783e-40
NM_000494.4	5.04899280027279	-1.77968101381191	128.135818397147	1.04818934587178e-29	6.86033287477574e-29
NM_000495.5	1.53287290900703	-2.00424493444677	1.01070918901468	0.314732999217118	0.483956040342738
NM_000496.3	-0.28534182713213	-2.75745258909498	0.135364058754547	0.712933968714183	0.93847808739912
NM_000497.4	9.46253121446354	-0.851823319029644	297.111249280173	1.40327521103565e-66	1.92490179257124e-65
NM_000498.3	9.86561160102331	-0.532922882057794	508.339259989836	1.45728764416498e-112	4.10808586732171e-111
NM_000499.5	-4.31006395154	-2.83729369988688	2.29527747081079	0.129768018756335	0.221351775089258
NM_000500.9	2.06644978441018	-3.74896867480727	1.09355430007596	0.29568503054309	0.458762766578098
NM_000501.4	0	-3.86976172607973	0	1	1
NM_000502.6	4.03671720831483	-1.30756554000343	186.546828445401	1.80351331855979e-42	1.57172186834026e-41
NM_000503.6	0	-3.86976172607973	0	1	1
NM_000504.4	0	-3.86976172607973	0	1	1
NM_000505.4	-9.19550938396742	1.1011553264539	131.158064226433	2.28654851060565e-30	1.52064176390833e-29
NM_000506.5	6.75807462297601	-2.85637997295608	184.978283068741	3.96770146298146e-42	3.43408303158091e-41
NM_000507.4	-9.60037359960688	10.5183680060581	435.889164355913	8.49438485268534e-97	1.89381324716044e-95
NM_000508.5	8.07311294066813	-1.92242809016881	326.010062636219	7.1091364286977e-73	1.08547131320369e-71
NM_000509.6	4.15909002715742	-3.606904370532	8.91999529458473	0.00282065238762499	0.00630787179494041
NM_000510.4	0	-3.86976172607973	0	1	1
NM_000511.6	2.87908238626547	-3.28713052641316	6.86645852213224	0.00878285338097564	0.0184919296794078
NM_000512.5	-9.92585231431368	5.90360702149912	656.179918851884	1.01183639663362e-144	4.26463862081413e-143
NM_000513.2	9.99170769666939	-0.344076198152575	294.521619073899	5.14472571049077e-66	6.99174565060997e-65
NM_000514.4	9.61759085453611	-0.607277629045991	627.59553578195	1.66637157093851e-138	6.48129383904024e-137
NM_000515.5	4.97773812224126	-3.50140923006213	44.579559446935	2.44228186187144e-11	9.19316614051049e-11
NM_000516.7	-6.68008595847317	4.18633760564409	750.695076029112	2.83313398091742e-165	1.51270203074067e-163
NM_000517.6	-1.30241004078533	4.51078489854866	1.2444251378642	0.264619923069523	0.41674340280881
NM_000518.5	-3.1860375235822	5.60470612585804	5.00998380585212	0.0252015430210705	0.049201287010109
NM_000519.4	3.77486848256793	-3.43261146631513	11.4986603508043	0.000696463683576705	0.0016732870497865
NM_000520.6	-4.39156404860871	8.30550490498563	551.748133593425	5.244464205331e-122	1.65951130346309e-120
NM_000521.4	-8.26375883703957	9.79140515247455	391.916386092615	3.16723492463382e-87	6.0909305045419e-86
NM_000522.5	8.50267181083091	-1.33827470500837	433.130707599662	3.38450751716798e-96	7.47974340197799e-95
NM_000523.4	9.06052800666248	-1.17148435522119	469.03851127908	5.18795433728656e-104	1.2967202282476e-102
NM_000524.4	10.9555696288157	0.569995125864065	848.168158644098	1.81891761588748e-186	1.21131655464844e-184
NM_000525.4	6.95187373146407	0.314614035773577	276.974892259338	3.42635303265168e-62	4.33815479413823e-61
NM_000526.5	8.68944841085061	-0.940004863409587	413.305140155345	6.99341498286725e-92	1.44722904767634e-90
NM_000527.5	-13.3318089596717	5.17354095165411	285.54779608142	4.6416966093808e-64	6.08853475171083e-63
NM_000528.4	-8.17833827290067	9.31794996269284	399.447143817503	7.26582106964467e-89	1.43250811154805e-87
NM_000529.2	8.14152410593898	-2.28166921475657	171.400580002498	3.6582468753688e-39	2.97282998170458e-38
NM_000530.8	-1.43107691619242	1.03086535590258	34.0934948606271	5.25265716321636e-09	1.78268942737147e-08
NM_000531.6	3.1687754195615	-3.71013814592588	4.68718398876789	0.0303884106133441	0.0583916254555727
NM_000532.5	-6.14662216268921	4.97349856924832	742.13438716783	2.05911668079729e-163	1.07429132615074e-161
NM_000533.5	5.89535053214808	-3.19515286489024	30.6301555232689	3.12203462086282e-08	1.02003020760898e-07
NM_000534.5	0	-3.86976172607973	0	1	1
NM_000535.7	0	-3.86976172607973	0	1	1
NM_000536.4	6.55664272872058	-3.36690227804892	64.7568981030016	8.47324671092364e-16	3.75223227866403e-15
NM_000537.4	6.87909305526526	-2.77693428275846	209.124559279806	2.1323771147246e-47	2.05255664726517e-46
NM_000538.4	-2.38261484096786	2.79540241718429	189.755550381295	3.59492049112141e-43	3.17797839869233e-42
NM_000539.3	8.93720814113691	-0.856601284862749	429.381165807875	2.21603938098162e-95	4.82858522467973e-94
NM_000540.3	5.53330624947518	-0.471707057762616	151.146389331346	9.73626659016893e-35	7.16915101454573e-34
NM_000541.5	5.77948685851509	-3.46036645493349	77.7418049689454	1.17429472806752e-18	5.69506598089921e-18
NM_000542.5	1.35317501296039	0.100238055278297	6.22264622591675	0.0126126464694216	0.0259037465448376
NM_000543.5	-12.3830708755275	4.22879719349605	525.207011554441	3.11672377864128e-116	9.20787028082638e-115
NM_000544.3	-5.14705561451189	5.58138430499238	39.0694453525368	4.08995089312513e-10	1.46115667945815e-09
NM_000545.8	4.55330206120766	-3.7597504702764	10.1518832420015	0.0014415390477254	0.00333267832881552
NM_000546.6	-5.14560641907434	1.79575761291367	221.516560750938	4.22267899046911e-50	4.26475781658057e-49
NM_000547.6	0	-3.86976172607973	0	1	1
NM_000548.5	0	-3.86976172607973	0	1	1
NM_000549.5	0	-3.86976172607973	0	1	1
NM_000550.3	6.76150281989209	-2.9307577761608	124.820441514398	5.571478273282e-29	3.57863686369448e-28
NM_000551.4	-6.19102139607344	6.15729324024285	1434.5426877455	6.55080146161648e-314	1.71102976618488e-311
NM_000552.5	0.230555342520442	3.11640611421561	0.916288239185612	0.338451450523191	0.514909178322844
NM_000553.6	-2.13274876981995	3.49291182560902	207.807125840595	4.13333390130045e-47	3.95313517277071e-46
NM_000554.6	8.51540383919057	1.32829932157387	817.331854994313	9.20139880028519e-180	5.71533841322365e-178
NM_000555.3	4.92671070788172	-3.66490698235218	29.3075844710891	6.1753513199366e-08	1.98663503045625e-07
NM_000557.5	8.53044214683721	-1.57302410144024	89.9508163738905	2.44154727382118e-21	1.28138334769791e-20
NM_000558.5	-0.0188930271323504	3.04103081520865	0.000290410288542375	0.98640356532434	1
NM_000559.3	-3.01046990767631	-3.39019009525002	1.69490103709108	0.192956162599134	0.315646018296701
NM_000560.4	-7.84794051547401	9.43158728474616	299.256858867073	4.78274747842626e-67	6.61249150869418e-66
NM_000561.4	-12.497708300617	4.34271208548805	32.052790962062	1.50039386559323e-08	4.97710760942876e-08
NM_000562.3	-0.985419984335267	0.396567436776142	6.98637252340284	0.00821326441360611	0.0173518346785284
NM_000564.5	7.10355249079777	-2.73476313093083	18.1936301447183	1.99545110348531e-05	5.47879501383267e-05
NM_000565.4	0	-3.86976172607973	0	1	1
NM_000566.4	-14.0263407480478	5.86646507162061	1239.56371230485	1.53856506424509e-271	2.49775091867481e-269
NM_000567.3	8.90715766609456	-1.54389105400314	489.701287561421	1.65504032869124e-108	4.40765489773078e-107
NM_000569.8	-8.6342856633999	10.7797508403325	193.66121927648	5.04899540895443e-44	4.54124879411218e-43
NM_000570.5	-0.866970998600902	-0.420996888337591	0.359515350470794	0.548775520691994	0.763560041921867
NM_000572.3	-1.03359988717662	-0.683190053813399	2.39645620489628	0.121610460823359	0.208767885928512
NM_000574.5	-6.47767864497485	6.87188632963356	222.046869392999	3.23532833916859e-50	3.27461389952161e-49
NM_000575.5	-7.76450398367653	5.471515760891	424.599750312662	2.4337111173798e-94	5.22389382264756e-93
NM_000576.3	-5.87622626979273	6.23993821350133	288.828818094805	8.94845382904729e-65	1.18800034588122e-63
NM_000577.5	-0.558236713926985	-1.21449470757393	0.244677677739219	0.620847875654624	0.8408325777292
NM_000578.4	0	-3.86976172607973	0	1	1
NM_000579.4	-0.160261189022616	1.19326730039267	0.108555969104749	0.741794171546847	0.967079184673383
NM_000581.4	-6.15035191671126	8.68264904642505	510.880023718295	4.08081608595287e-113	1.15873030690854e-111
NM_000582.3	-0.429738760444808	1.65101372375012	0.366266475504169	0.545046425669915	0.759948251067079
NM_000583.4	0	-3.86976172607973	0	1	1
NM_000584.4	-3.97779839328488	4.25397440101441	95.3314402615065	1.61035207794157e-22	8.76511904443078e-22
NM_000585.5	-10.1130639401358	1.98842484926964	173.332820440618	1.3844763190238e-39	1.13546824545098e-38
NM_000586.4	1.3035152201704	-2.989827186951	1.86347850929879	0.172223866689408	0.285227278780148
NM_000587.4	6.93134176474495	-0.918822134552132	368.620731817462	3.73684458466685e-82	6.62204652852444e-81
NM_000588.4	6.76559863589151	-3.10183460128978	168.803227487992	1.35069976665443e-38	1.08410272483664e-37
NM_000589.4	-0.225346039899592	-3.85608001453306	0.100664069281685	0.751034175669974	0.967079184673383
NM_000590.2	4.35136957438064	-3.70701332197648	35.1096935403037	3.11645586793771e-09	1.06975398228105e-08
NM_000591.4	-5.35454378425575	6.95131577734429	356.872832726979	1.35059079370254e-79	2.29985398101352e-78
NM_000593.6	-4.797046190374	6.45071331289029	230.285788885433	5.16436536613935e-52	5.41316033155799e-51
NM_000594.4	-3.42576279634017	4.32808676619913	277.980678461016	2.06845881952295e-62	2.62903580317379e-61
NM_000595.4	-2.97537071027667	-0.0517010733177698	10.4151990173298	0.00124982385769468	0.00291106401560221
NM_000596.4	8.34438843591156	-2.04597925186204	298.909959968112	5.69188080435595e-67	7.85621094873934e-66
NM_000597.3	-5.83490731890875	6.51032265572774	85.8122219806893	1.97859480654939e-20	1.01039823250903e-19
NM_000598.5	2.45576012613536	-0.364474334443727	32.8350472221798	1.00319763343685e-08	3.35579147279744e-08
NM_000599.4	2.00075834063406	2.31666407283563	18.6038250962112	1.60897388157685e-05	4.44769619534842e-05
NM_000600.5	-2.96006108331353	-0.491515751523994	12.7977450645686	0.00034703739176019	0.000859412139062335
NM_000601.6	0.424793896908396	-2.36707524606323	0.0953409247219952	0.757494012969499	0.973029100186646
NM_000602.5	-8.87695250729064	0.797603864101624	32.0800522378569	1.47948648635016e-08	4.90834826293803e-08
NM_000603.5	-0.00793864431623853	0.724573077561756	0.000597842546532945	0.980493012777593	1
NM_000605.4	6.59592231447116	-3.06594256689326	158.588648276645	2.30154770330026e-36	1.75740645902074e-35
NM_000606.3	-0.0810601637829304	-3.02405571579197	0.00772375731137487	0.929968150694681	1
NM_000607.4	-2.87434342304432	-1.92714577983435	2.99851694953635	0.0833407734263012	0.148079154350083
NM_000608.4	0.145447455271661	-3.17589992444383	0.0105008627499146	0.918380673517874	1
NM_000609.7	8.90744476797914	-0.647109313703403	185.29620261183	3.38169684277967e-42	2.93136894421524e-41
NM_000610.4	0	-3.86976172607973	0	1	1
NM_000611.6	-6.63408375682581	8.23606366490917	213.725411005683	2.11407250087575e-48	2.07233344416097e-47
NM_000612.6	10.2514281091514	-0.157903610044573	509.010698014928	1.0410194774783e-112	2.94169471920171e-111
NM_000613.3	1.68508265193132	-1.57403774282333	21.6182096686953	3.32678337509636e-06	9.64564039739439e-06
NM_000614.4	-0.18703549858013	-0.134390125349582	0.320963037789021	0.571029468534343	0.789648691269597
NM_000615.7	1.88905141069917	-1.72908841159862	6.18642211984847	0.0128734202885659	0.0263280771377382
NM_000616.5	-9.26287988053565	9.11521770011162	476.37307250285	1.31510723901224e-105	3.36490084729108e-104
NM_000617.3	-4.99086421544645	2.42115218742007	109.157471249994	1.49891934207847e-25	8.83091722116524e-25
NM_000618.5	-5.43481061878361	5.1721453026202	26.3808221536837	2.80309869522752e-07	8.67260292155749e-07
NM_000619.3	-3.86588921139818	0.640042247752658	21.8385994862512	2.96573458298596e-06	8.62408404498118e-06
NM_000620.5	11.2555695555421	1.10725841998268	1163.55786788312	5.07332776558495e-255	6.75995208382577e-253
NM_000621.5	6.13927024743501	-1.87249457555356	31.1499285216531	2.3884815672783e-08	7.84733576981739e-08
NM_000623.4	5.0175703813981	-0.721290532599831	80.5798134412108	2.79197125301972e-19	1.37928719367892e-18
NM_000624.6	8.73878177367375	-1.58232825152518	317.077397089462	6.27359427133872e-71	9.27134187669794e-70
NM_000625.4	2.17607113490562	0.166766442946631	7.96318531983883	0.00477383278198949	0.0103725253803689
NM_000626.4	1.87301221838474	-0.780954003596838	5.85963531578737	0.0154920035414329	0.031288529907132
NM_000627.4	0	-3.86976172607973	0	1	1
NM_000628.5	-6.07100079303491	6.76848177657889	1684.75242926091	0	0
NM_000629.3	-7.74128461562517	6.64385229154804	725.849423438794	7.15683275308411e-160	3.59903033314032e-158
NM_000631.5	-11.1311629660161	6.77761965534767	1426.02873787409	4.63837609136978e-312	1.18146270763912e-309
NM_000632.4	-10.2169283662689	7.61129095672232	319.154150833545	2.21384011180541e-71	3.29421253336313e-70
NM_000633.3	-2.05708651182611	4.36997943679827	41.5503557965361	1.14873573899547e-10	4.20374080176646e-10
NM_000634.3	1.0136790715935	1.31454930895609	6.18980929734578	0.0128488032033904	0.0262806758598187
NM_000635.4	-2.96585575109653	3.53837064203675	33.7261900060096	6.34407954050439e-09	2.14389331041017e-08
NM_000636.4	-4.46038741849589	7.87591536093824	61.7429960713874	3.91341054736927e-15	1.69725754926703e-14
NM_000637.5	-5.71654246923938	6.37794857618228	290.878318483248	3.20021863108796e-65	4.28602852466024e-64
NM_000638.4	-4.64710503110722	4.17027240313197	104.872301259839	1.30266271970913e-24	7.49538615500063e-24
NM_000639.3	-3.81593776772373	0.860859859593668	16.9340015474934	3.87021065532127e-05	0.000104159354373558
NM_000640.3	-1.69069930817952	-3.69894718980895	1.25225561334163	0.263122104265722	0.414726419708729
NM_000641.4	3.15410471884001	-0.596358774832506	32.915149688211	9.62701237974404e-09	3.22374035074096e-08
NM_000642.3	-8.5355931152794	4.96918928750138	573.54899649288	9.49114759987401e-127	3.1926906845432e-125
NM_000643.2	-5.87968957590119	-1.8147949790726	2.94013289192685	0.0864036240676509	0.153087426549963
NM_000644.2	0.774342846105761	-3.0023599560279	0.0604532392564678	0.805781006268382	1
NM_000646.2	-4.76632132905353	-0.407609156414886	6.85101985612091	0.00885906880387191	0.0186430802210442
NM_000651.6	-4.94869737768172	7.21624528075305	270.022725191754	1.12190580980974e-60	1.38273839009341e-59
NM_000655.5	-2.86609510481096	3.07023771700895	35.6501033328255	2.36135357875568e-09	8.15498908617146e-09
NM_000657.3	2.92232655865395	-1.57626418626249	45.897775545576	1.24587345783083e-11	4.74611719480799e-11
NM_000660.7	-4.83939887631008	6.99989625134696	598.490807185132	3.56501335734146e-132	1.28471070298527e-130
NM_000661.5	-7.47748169534606	9.32923174361875	416.589760832169	1.34813156242052e-92	2.82039835122411e-91
NM_000662.8	-6.31308342794711	0.358745541058471	111.090899247089	5.6518873204094e-26	3.36335199854166e-25
NM_000663.5	0	-3.86976172607973	0	1	1
NM_000665.5	0	-3.86976172607973	0	1	1
NM_000666.3	-11.8621442975023	3.71132086242147	724.459721592647	1.43517809078684e-159	7.19300926520626e-158
NM_000667.4	4.76028176716751	-3.66246755248463	39.5220442895441	3.24376944892007e-10	1.16310291916569e-09
NM_000668.6	6.37844446786173	-1.44738214317116	112.625779067797	2.60597325831748e-26	1.56437427865477e-25
NM_000669.5	0.996070743518474	0.911840636739361	2.0483083371669	0.152375416304706	0.255706371948361
NM_000670.5	6.18782609538562	-3.25267426565415	69.0820137896629	9.4452829162825e-17	4.30976774870568e-16
NM_000671.4	-5.71050680520754	6.90055978420706	1416.16992185035	6.43702211343796e-310	1.59509019613701e-307
NM_000672.4	6.52417547367369	-2.15792141801934	56.4954766258452	5.63278035346552e-14	2.34680373557985e-13
NM_000673.7	0.218122698018587	0.842300245603865	0.0526730083784699	0.818475650398772	1
NM_000674.3	-11.0781059432713	2.93540608065922	164.627931402666	1.10303193501387e-37	8.6649239569362e-37
NM_000675.6	2.92338223389488	-0.945453157633724	9.05969467185611	0.00261305609077135	0.00586341420993643
NM_000676.4	-4.19176378406925	3.01286216865105	127.875260916904	1.19523811874905e-29	7.81000142255898e-29
NM_000677.4	-2.19796017459846	1.89642969754353	27.7744571768002	1.36313996416492e-07	4.29453915495548e-07
NM_000678.4	10.7336546927865	0.328664702681312	800.833328453379	3.55533587934435e-176	2.12326312960146e-174
NM_000679.4	9.08217514359373	-0.559221216228482	396.528169076585	3.13846104793023e-88	6.12230947548688e-87
NM_000680.4	8.11043494631096	-2.02077917257376	323.619917583914	2.35731946719928e-72	3.56880181151526e-71
NM_000681.4	5.28691560064696	0.738011301066097	88.2421904618554	5.79114341910635e-21	3.00544190374452e-20
NM_000682.7	5.81694045293758	0.829784697194037	167.023818954693	3.3054228065573e-38	2.62889683067292e-37
NM_000683.4	9.55491997196489	-0.601235095588341	480.63365934282	1.55546771349642e-106	4.03011111998171e-105
NM_000684.3	4.58233190105654	-0.154189787064566	198.539067940336	4.35156705649553e-45	4.00069000155964e-44
NM_000685.5	0	-3.86976172607973	0	1	1
NM_000686.5	0	-3.86976172607973	0	1	1
NM_000687.4	-9.08348622347858	5.29554229045931	1398.92571359488	3.5964484183236e-306	8.45299151780834e-304
NM_000688.6	-8.23479014006949	7.18876777100405	424.376883668028	2.72130600253062e-94	5.83510942915372e-93
NM_000689.5	-5.64251419642124	8.78125727001708	139.38845991669	3.62197498241978e-32	2.51461245705176e-31
NM_000690.4	-7.77465035913744	11.1678585008559	213.174875631433	2.78754609116812e-48	2.72519330475515e-47
NM_000691.5	-2.02678696062633	1.57083660357979	3.45043969526002	0.0632349456576557	0.1148506727806
NM_000692.5	-1.95834479164616	3.74478390927707	47.4787056518161	5.56046989293912e-12	2.14842283757677e-11
NM_000693.4	0.596375019711133	-0.450732159103479	0.607316126212815	0.435800129284506	0.63697056190421
NM_000694.4	-5.21246132747342	6.62624412022529	100.636038182043	1.10538116606934e-23	6.20868981725465e-23
NM_000696.4	-7.84115803556741	6.87772586971541	1329.57094165098	4.23737250673457e-291	8.50014855316152e-289
NM_000697.3	-1.03109692139278	-0.717397583521958	8.89323641069272	0.00286228932054726	0.00639663163656438
NM_000698.5	-10.2059841750639	10.2461008984953	376.016229707496	9.16858939584249e-84	1.6662795580004e-82
NM_000699.4	2.71751277416132	-3.0036961116748	5.07262147249239	0.0243065983647457	0.0475711110287127
NM_000700.3	-7.51301101041344	10.0382782462059	276.371805560812	4.63725195163436e-62	5.85594742802429e-61
NM_000701.8	-7.97814565900786	8.40142620179516	270.17284834701	1.04048962225719e-60	1.28316379320114e-59
NM_000702.4	6.66754011153936	-0.90102842928882	195.340636397571	2.17104095263114e-44	1.96649293829928e-43
NM_000704.3	8.66120776931783	-1.48450520223867	310.966027795367	1.34518829251772e-69	1.93980803797094e-68
NM_000705.4	6.38142572137282	-2.55919669468912	120.582670103371	4.71599836788694e-28	2.95960918239242e-27
NM_000706.5	6.08670002190464	-0.0163464863753852	115.772471168413	5.33078531663948e-27	3.25322257886414e-26
NM_000707.5	10.4567382153257	0.492085072298531	846.250622952654	4.74997082284001e-186	3.1504943740622e-184
NM_000709.4	-4.61432369664633	4.9434339194448	715.79365363517	1.09982740083411e-157	5.39861797162941e-156
NM_000710.4	6.74575312774047	-2.76621314927963	84.270404976752	4.31526656237874e-20	2.18221946195446e-19
NM_000712.4	-8.85231674257222	7.3404294451904	1378.4939717061	9.90285729739429e-302	2.21957752830314e-299
NM_000713.3	-5.34102580358243	5.08436249739022	357.149149452713	1.17585896042513e-79	2.00480535976759e-78
NM_000714.6	-8.56378566525503	8.27232729716992	522.094404378466	1.48210246571585e-115	4.3458164589492e-114
NM_000715.4	2.05131922514924	-3.55569089155144	1.52275204258427	0.217203501752845	0.350755973106253
NM_000716.3	-1.98862209134204	-3.64400992288893	0.622493837951859	0.430122067148065	0.630466297899992
NM_000717.5	0	-3.86976172607973	0	1	1
NM_000718.4	9.53699429166121	0.747507353264089	118.606680232653	1.27698156979792e-27	7.92612411060752e-27
NM_000719.7	0	-3.86976172607973	0	1	1
NM_000720.4	0	-3.86976172607973	0	1	1
NM_000721.4	-0.429802212836262	-3.84152181035173	0.196698911760742	0.657398688093068	0.875858275448112
NM_000722.4	0	-3.86976172607973	0	1	1
NM_000723.5	4.18255952982557	-1.0786125723697	18.92933910232	1.3565037414805e-05	3.76996288914103e-05
NM_000724.4	5.33902015141761	-3.40629542323934	29.0257061490954	7.14241983183972e-08	2.28895990752517e-07
NM_000725.4	-3.88970736770049	-0.201658449013744	19.3973942852646	1.06151796048257e-05	2.9741945741706e-05
NM_000726.5	0	-3.86976172607973	0	1	1
NM_000727.4	7.86575038808315	-1.23975061971574	335.834798512989	5.15221064554214e-75	8.15630987826906e-74
NM_000728.4	4.43565295640465	-3.4975128024408	46.4717107959069	9.29507427819587e-12	3.55900309555113e-11
NM_000729.6	8.25720437469574	-2.00890351946113	263.76091521569	2.59865488743075e-59	3.12407149210366e-58
NM_000730.3	8.73077439927259	-1.6521692566137	381.771085685081	5.12118411787804e-85	9.48229978485633e-84
NM_000732.6	-5.98339661688351	2.96169313463841	87.5635565786899	8.16146458627063e-21	4.21745408845654e-20
NM_000733.4	-3.75623430067449	4.07048014399109	37.3296422618547	9.97567766265041e-10	3.50389972821332e-09
NM_000734.4	-1.24537026718314	1.90379368313067	6.2994212773656	0.0120777395956043	0.024864527848595
NM_000735.4	2.86057924776631	-3.81023606295669	10.7646471291365	0.00103457287505539	0.00243514967572206
NM_000737.5	6.67894936655298	-2.10416234712801	155.784458639836	9.43557154144687e-36	7.1053741766322e-35
NM_000738.3	8.75275611998483	-1.46533910540336	87.7020386871039	7.6095918515665e-21	3.93673034255664e-20
NM_000739.3	0	-3.86976172607973	0	1	1
NM_000740.4	8.70427566558407	5.02615429318581	2522.65449631175	0	0
NM_000741.5	0.225079790008662	2.3123845860496	0.108945705141537	0.741347642649838	0.967079184673383
NM_000742.4	9.89314149898624	-0.358852650704958	133.488737447361	7.06825304592491e-31	4.75610403492812e-30
NM_000743.5	-5.26691787792665	1.9392991582537	71.0782569184744	3.43332985429736e-17	1.58851332082674e-16
NM_000744.7	9.45355183540594	-0.891931218961492	78.571818579292	7.71420915916122e-19	3.76142677321706e-18
NM_000745.3	-1.34546983518588	1.77861873801642	15.337145463725	8.99307309610803e-05	0.000235100658375523
NM_000746.6	-5.32248950418767	0.4313228385271	42.9641325869416	5.57526922442758e-11	2.06671154366072e-10
NM_000747.3	-1.62303438824807	2.65814136913235	56.8190592785719	4.7781293670913e-14	1.99583965180717e-13
NM_000748.3	6.76099566901824	-3.10846152312254	125.725031289472	3.53181005019035e-29	2.27949167140374e-28
NM_000749.5	5.51364526595173	-3.60830935439026	20.7206802843828	5.31389937423835e-06	1.52044766034412e-05
NM_000750.5	0	-3.86976172607973	0	1	1
NM_000751.3	0	-3.86976172607973	0	1	1
NM_000754.4	-11.054892348255	7.49580033640293	1049.78451629797	2.71122745755845e-230	2.78742346827119e-228
NM_000755.5	-3.5652611290318	1.91459073864263	65.9216793786346	4.69202187671126e-16	2.09477693998959e-15
NM_000756.4	-0.443780288636231	1.3618200435032	0.305759516964592	0.580294048042236	0.799827927270879
NM_000757.6	-3.62288749314117	5.01363794765523	19.9149576182751	8.09643919822705e-06	2.2885468615108e-05
NM_000758.4	2.31005864003806	-2.19379370763809	16.4582740463926	4.97326514085299e-05	0.000132581937017197
NM_000759.4	0	-3.86976172607973	0	1	1
NM_000760.4	-4.69904834088944	6.02602275789095	155.815247982679	9.29051977563568e-36	6.9980687930813e-35
NM_000761.5	9.09889832043336	-0.430000997621707	639.473951031953	4.34858533417738e-141	1.74592725595634e-139
NM_000762.6	2.2110411414413	-2.16769887668528	8.46531504558521	0.0036198255079642	0.00798829707750407
NM_000764.3	0	-3.86976172607973	0	1	1
NM_000765.5	-1.98037897301841	-0.130623972632461	9.32150046875178	0.00226480454344186	0.00511185760549817
NM_000766.5	2.95681785575079	-1.44757149938209	27.0222366584179	2.01128330090194e-07	6.2739375861715e-07
NM_000767.5	4.88550172594583	-1.56183692079074	77.0480230894923	1.66851133632876e-18	8.04984570982847e-18
NM_000769.4	6.26362218340371	-1.64631562574663	59.6481714263032	1.13424600851109e-14	4.8420530332414e-14
NM_000770.3	-1.69806312297346	-2.94376598477801	0.843047814914271	0.358526546630067	0.540585024663873
NM_000771.4	5.20558412840778	-2.39842290930096	59.553699366868	1.19002234623891e-14	5.07593948869164e-14
NM_000772.3	0.520066387137935	-3.14562921712552	0.0773565723458738	0.780912187149136	1
NM_000773.4	0.219892498872993	-0.970746885123717	0.24572293561377	0.620102922898695	0.839920600408507
NM_000774.5	-0.768447664513492	-2.53771309675999	0.140708290427586	0.707577888680505	0.932077284390706
NM_000775.4	1.48503306769427	-1.33327393828975	3.15654672056738	0.0756229943116558	0.135439948528935
NM_000777.5	-10.3004191134575	2.17099651276994	30.827228278733	2.82052468433568e-08	9.23412420617341e-08
NM_000778.4	0	-3.86976172607973	0	1	1
NM_000779.4	-1.37057311015672	-0.0514308159580974	1.12481130330503	0.288884809606191	0.449753847404084
NM_000780.4	2.69633263699206	-2.12371299958649	41.894043782909	9.63557047963594e-11	3.53790928521593e-10
NM_000781.3	4.67320767870409	-2.52393210882755	37.1452931487661	1.09647088745759e-09	3.8434029991742e-09
NM_000782.5	-2.31059802492892	-3.57838695227658	0.839694137446134	0.35948426230802	0.541891805316696
NM_000783.4	3.8133697044775	-2.52164815396733	22.2934886809214	2.33998711625309e-06	6.84639591317026e-06
NM_000784.4	-9.33485349140708	9.71370488644121	1295.12239587832	1.29776186780687e-283	2.3769297104109e-281
NM_000785.4	0.109959229155589	-0.159977482581935	0.112447758049548	0.737374423476368	0.967079184673383
NM_000786.4	-4.2162802203405	5.7370260056611	213.600824657398	2.25060312950953e-48	2.20498442811289e-47
NM_000787.4	3.68047556686503	-0.307481946578046	98.2174220620478	3.74877253822198e-23	2.07726934829851e-22
NM_000788.3	-5.61059373130252	5.86623497889774	824.823564538146	2.16308345981491e-181	1.36472789821986e-179
NM_000789.4	-8.11473581821865	8.19755789778293	1046.84833805234	1.17857168150619e-229	1.20640947119211e-227
NM_000790.4	0	-3.86976172607973	0	1	1
NM_000791.4	-5.38957447238059	5.74702380313639	153.247467592531	3.3821238277774e-35	2.51574458183265e-34
NM_000792.7	-0.713086763140726	-0.800739484044025	2.00030652657552	0.157267400336549	0.262956893776506
NM_000793.6	5.60869531174003	-1.44076282976067	137.360566720024	1.00562210797169e-31	6.9101452064401e-31
NM_000794.5	6.14373031295138	-0.337530208182899	117.154916528425	2.65498374358012e-27	1.63281400844696e-26
NM_000795.4	0	-3.86976172607973	0	1	1
NM_000796.6	6.44710617684561	-3.17772525953292	46.0073594330527	1.17809598072167e-11	4.49302583148579e-11
NM_000797.4	4.05929268944641	-1.94064802814623	116.849381173175	3.09717520449925e-27	1.9014873375276e-26
NM_000798.5	2.33545831755392	1.09299948965508	35.0336835792122	3.24050951098870e-09	1.11152378660426e-08
NM_000799.4	5.75912781795052	-1.52322621009379	251.854955740871	1.0234071795029e-56	1.16891399421379e-55
NM_000800.5	0	-3.86976172607973	0	1	1
NM_000801.5	-7.24575198095119	8.53520451703963	1419.46480123198	1.23796142620142e-310	3.08628104206461e-308
NM_000802.3	1.63619272276886	-1.86683620707639	1.95023106646419	0.162561953291374	0.270844818556235
NM_000803.5	-4.98795026680331	2.84846706631591	105.932996244544	7.62709912752461e-25	4.41421686955348e-24
NM_000804.4	-11.5415005588367	5.51660189019885	85.6505789827996	2.14712624483108e-20	1.09530372567082e-19
NM_000805.5	5.60267992815194	-3.52468234093484	86.6651449542956	1.2854242183756e-20	6.60072608180112e-20
NM_000806.5	5.65023473538694	-3.52336231250175	49.6527850815713	1.83509400593626e-12	7.22095778236429e-12
NM_000807.4	0	-3.86976172607973	0	1	1
NM_000808.4	4.45523878280353	-3.64583575300124	27.2212515365258	1.81453182096239e-07	5.6739864369572e-07
NM_000809.4	4.48692659127724	-0.59623557284632	9.0175449498425	0.00267400311105059	0.00599440248169886
NM_000810.4	0	-3.86976172607973	0	1	1
NM_000811.3	6.95789456797407	-3.08431286870157	121.499282632762	2.9710876785744e-28	1.87472813995724e-27
NM_000812.4	0	-3.86976172607973	0	1	1
NM_000813.3	9.24871135027592	-1.19946457264147	443.427156235837	1.94344133535551e-98	4.43828079548083e-97
NM_000814.6	5.88905699645644	-3.44329076010188	54.2826914834697	1.73624437369426e-13	7.10547576033386e-13
NM_000815.5	6.36540559928411	-2.89287828656889	120.318056127445	5.38893908821827e-28	3.37766744904039e-27
NM_000816.3	0	-3.86976172607973	0	1	1
NM_000817.3	1.06266783314253	-2.76592018422541	0.767660543129111	0.380941756417853	0.569226380685829
NM_000818.3	7.91946237202723	-2.20727806444639	320.069028730253	1.39915327583639e-71	2.08933185639371e-70
NM_000819.5	-9.42823571671658	6.05757400187891	1495.22769117892	0	0
NM_000820.4	-1.28668290030638	2.04258556184801	17.1486192904158	3.45660581411087e-05	9.34074421116319e-05
NM_000821.7	-12.3837160800157	4.2293293766999	428.945753261633	2.75642005610567e-95	6.0028500455681e-94
NM_000823.4	7.24051078809759	-2.8545586048549	222.691986560199	2.33996048785762e-50	2.37613232282969e-49
NM_000824.5	0	-3.86976172607973	0	1	1
NM_000825.3	-2.886871889334	1.29401339500431	95.5772578691688	1.42230967107833e-22	7.75445271690215e-22
NM_000826.6	6.58261535850781	-3.4523650079307	21.5638894916448	3.42235130758141e-06	9.91415581390258e-06
NM_000827.4	0	-3.86976172607973	0	1	1
NM_000828.5	6.10180657098817	-3.1888348624035	128.464250385315	8.88329565596147e-30	5.82543219021102e-29
NM_000829.4	4.28141934556249	-3.78015171032258	12.8180786839149	0.000343286063571892	0.000850694944832388
NM_000830.6	0	-3.86976172607973	0	1	1
NM_000831.4	11.4000062918377	1.25997315654501	1158.6102631675	6.03358388800246e-254	7.9301082443505e-252
NM_000832.7	0	-3.86976172607973	0	1	1
NM_000833.5	3.73548699309441	-3.63213506370691	2.93074930154008	0.0869071482068707	0.153906525595876
NM_000834.5	10.7006884735261	0.443712637367174	127.570363506984	1.39371065428408e-29	9.08915993581241e-29
NM_000835.6	5.85477503254267	-3.5050010020891	44.0105155787737	3.2661643832255e-11	1.22285593465167e-10
NM_000836.4	0.205547838291844	1.53625469360965	0.569964157856916	0.450273159445087	0.654288561584186
NM_000837.2	-4.54616706875382	5.66838753106506	516.307123152433	2.69142081046707e-114	7.75339674508935e-113
NM_000839.5	2.426517909718	-3.3801174321701	1.3494626751443	0.245372074619969	0.390243239874978
NM_000840.3	9.279214782382	-0.900078613346807	445.778310127807	5.9824852959998e-99	1.37637374564501e-97
NM_000841.4	6.16775091069148	-3.27056709847342	41.2332371600464	1.35105531547489e-10	4.92831165955471e-10
NM_000842.5	4.05684076758839	-1.65157305761684	14.8074990250213	0.000119061111366575	0.000308313931144411
NM_000843.4	9.48308833572784	0.45336086191879	633.759704927957	7.60543071356757e-140	3.01230428486675e-138
NM_000844.4	6.76188004430155	-2.53208132508932	113.762263303022	1.46906920237436e-26	8.87562418002005e-26
NM_000845.3	0	-3.86976172607973	0	1	1
NM_000846.5	-0.97202377665955	2.15603835522727	2.20794283532547	0.137301654601014	0.232932602266138
NM_000847.5	1.37145162394463	-3.58273792876766	0.574447932749333	0.448496820146884	0.65274112138614
NM_000848.4	-3.39303287762438	3.77973190691362	99.0320912229298	2.48443064064913e-23	1.38259465613063e-22
NM_000849.5	-1.85847535931432	0.994577824901753	8.43799956536852	0.00367460250462281	0.00810460766135922
NM_000850.5	-7.69830775218262	3.78536511306416	338.633949067169	1.26582574660043e-75	2.02693740482194e-74
NM_000851.4	5.73146191864701	-3.35707731523139	53.1457734427823	3.09691079494117e-13	1.25507430230563e-12
NM_000852.4	-5.1766948198503	7.768990525115	171.877278255943	2.87847883556308e-39	2.34391438527703e-38
NM_000853.3	-10.9977652136169	5.84250459364089	42.4441830961574	7.27283907976677e-11	2.68411808170986e-10
NM_000854.4	1.68821534182709	-2.20134250066603	0.505800741577836	0.47696235521238	0.685881786116143
NM_000855.3	9.58041792314618	0.177704330579544	609.379404335472	1.52661683914026e-134	5.66289020363949e-133
NM_000856.6	-0.228743418176492	-3.85576224935625	0.101067379467679	0.750552477530195	0.967079184673383
NM_000857.5	-4.49267881710829	-2.7348613582871	4.07030492711973	0.0436433952079842	0.0815677952575501
NM_000858.7	-6.26232348541429	3.48423070094071	354.841211321278	3.74039625777634e-79	6.31825459167522e-78
NM_000859.3	-14.3121762954293	6.15180735722066	752.061919239276	1.42911411940362e-165	7.6603780682199e-164
NM_000860.6	-14.834124374471	6.67309334847139	598.689758306278	3.22691511368323e-132	1.16389266946681e-130
NM_000861.3	-3.38989555101873	2.29078891323854	46.5233807768591	9.05317632846565e-12	3.46807981947898e-11
NM_000862.3	0	-3.86976172607973	0	1	1
NM_000863.3	8.09983575856118	-0.629572547729873	293.25313888266	9.72165448015999e-66	1.3141190852394e-64
NM_000864.5	9.0418544700991	-0.598532535301275	497.154353103563	3.95484187458617e-110	1.0793105089994e-108
NM_000865.3	3.62405497294149	-3.7671271536026	15.0342457393427	0.000105577862132491	0.0002745669507647
NM_000866.5	-1.16759957098619	-2.96978221919281	0.379965823640219	0.537621527523461	0.756925370237267
NM_000867.5	2.31765834110994	-3.02090840256888	4.35428649772999	0.0369159199813853	0.0697931323681719
NM_000868.4	5.79038803198181	-3.20993334129512	14.7851376013239	0.000120481331236449	0.000311814719441831
NM_000869.6	0	-3.86976172607973	0	1	1
NM_000870.7	9.12765955530834	-1.2998752963343	344.61827881077	6.29667498138414e-77	1.02780628849139e-75
NM_000871.3	8.25956380121293	0.783194713276503	717.464154103996	4.76513477323444e-158	2.346728887978e-156
NM_000872.5	3.08186513355214	-1.72468605402407	24.0982927417614	9.15414200447044e-07	2.74527343164203e-06
NM_000873.4	-3.04661883812042	-0.28366690761826	14.8037348516267	0.000119298996683663	0.000308890995778789
NM_000874.5	-5.4916748452491	3.85611940891321	251.329414060716	1.33235034932376e-56	1.51840435100409e-55
NM_000875.5	0.867069193644021	1.04035868143225	2.19125277229406	0.138796385447383	0.235162446621386
NM_000876.4	-5.59733798151338	9.33918883015839	879.915091524767	2.28083102805397e-193	1.62427399406162e-191
NM_000877.4	2.27347411780862	-2.62609019440741	11.8089320549132	0.000589472351701274	0.00142777822198967
NM_000878.5	-1.79261184558659	4.27748974284023	11.7689318548399	0.000602275287676107	0.00145758870571695
NM_000879.3	-1.54486421936558	-3.72107898999692	0.765212466657976	0.381702201085174	0.570201914169835
NM_000880.4	-10.0042840049403	1.88221366553137	123.606944290596	1.02699085904675e-28	6.55320445969046e-28
NM_000882.4	-4.42966605379586	-2.76974381250948	5.15153356276259	0.023225851970974	0.0455780989747168
NM_000883.4	-3.38930886614518	-3.25279480025202	1.70723351949862	0.191344700968419	0.313305426184209
NM_000884.3	-7.56419764509682	5.68453457332795	956.335618962699	5.56597013568338e-210	4.68222631623942e-208
NM_000885.6	-6.51867580672973	7.02899594914836	237.210917658003	1.59538131251599e-53	1.71895849432427e-52
NM_000887.5	-7.13321082876355	8.15350102160879	200.383471810853	1.72246401188006e-45	1.59509235655141e-44
NM_000888.5	0	-3.86976172607973	0	1	1
NM_000889.3	-8.49697111347205	4.74088782352942	324.249413436578	1.71911821933348e-72	2.60982860259209e-71
NM_000890.5	-0.279490835760921	2.9725182927882	0.353436939204457	0.552173980596782	0.767508612284795
NM_000891.3	-0.822902292830599	2.6406536786058	10.4722152189945	0.00121183320570682	0.00282610278785457
NM_000892.5	-5.91540474675539	-1.78922554067812	8.00503483584099	0.00466474652175292	0.0101466420072198
NM_000893.4	0	-3.86976172607973	0	1	1
NM_000894.3	2.31194838593201	-1.89034938532075	35.1259890719108	3.09048576819363e-09	1.06108335738501e-08
NM_000895.3	-9.92261909213062	10.9149774978949	249.452076690903	3.41894737022784e-56	3.86421493121974e-55
NM_000896.3	2.93827828115104	-1.95409467944393	5.56327929060602	0.01834102728865	0.0366804917196752
NM_000898.5	-0.778147508070955	0.271909411062771	0.584448760735128	0.44457381293472	0.648179655504402
NM_000899.5	-1.14281197639934	-0.103458945468847	1.1007028996398	0.29411189896717	0.456615240623078
NM_000900.5	3.4304622448283	-2.28960751217609	48.0005812775876	4.26092819737124e-12	1.65417933900687e-11
NM_000901.5	-10.4497372578075	2.31735980120001	208.922146132063	2.36061837905194e-47	2.26999329302208e-46
NM_000902.5	-9.87596837302191	7.61700120698727	496.594491081302	5.23534512740835e-110	1.42521969565376e-108
NM_000903.3	-3.84720575331766	4.16990880269514	72.9975831498584	1.29808697660859e-17	6.08144198340372e-17
NM_000904.6	-9.23294774157341	5.04942424026594	221.615918224422	4.01713429013415e-50	4.05891149852663e-49
NM_000905.4	4.08279621326326	-3.74356660209655	28.8572395147838	7.79141340058759e-08	2.49193875369089e-07
NM_000906.4	-4.32503124009911	-2.8285991313539	2.07212776582101	0.150012104530131	0.252175732261284
NM_000908.4	8.10783497602985	-2.24035075668204	159.556394933643	1.41439761670981e-36	1.08546814373255e-35
NM_000909.6	2.60916681784847	-3.33525839803182	7.16356877053409	0.00743990280801334	0.0157942007011712
NM_000910.4	8.96385919577157	-1.46080060473724	270.377126235881	9.39109951056131e-61	1.15900926208656e-59
NM_000911.4	6.93487290090394	1.56315383870888	731.167918379651	4.99164157113593e-161	2.54604714487269e-159
NM_000912.5	-0.0551460031145841	-0.633402156521761	0.0026236515426703	0.959148946065665	1
NM_000913.6	-1.29006178818777	-0.988667672797102	5.07475556993697	0.0242766946612481	0.0475165293739559
NM_000914.5	0	-3.86976172607973	0	1	1
NM_000915.4	-0.218460896169636	-3.85671073547259	0.0998251215391495	0.752039596021493	0.967079184673383
NM_000916.4	3.74027384778106	-0.555303434621367	3.93069862991509	0.0474122438219518	0.0880925206083516
NM_000917.4	-6.87352963398699	6.20152267242107	374.983379260598	1.53878269951753e-83	2.78453737731506e-82
NM_000918.4	-8.68959442132911	9.12580936259794	633.791345405142	7.4858714505566e-140	2.96638038225614e-138
NM_000919.4	0	-3.86976172607973	0	1	1
NM_000920.4	-3.60463956129473	-0.726464437333165	29.9593221847868	4.41205592296967e-08	1.42996011055337e-07
NM_000921.5	0	-3.86976172607973	0	1	1
NM_000922.4	-13.1666296506608	5.0088624986553	168.909519499479	1.2803912295112e-38	1.02828741011695e-37
NM_000923.6	6.01707752175326	-3.38830431489699	40.0594893219324	2.46345123164313e-10	8.88114955339759e-10
NM_000924.4	-10.1342111190208	2.00870526879039	139.555719032162	3.3294215657811e-32	2.31433889766762e-31
NM_000925.4	-7.50594287794957	5.46816448335262	1540.36118053704	0	0
NM_000926.4	9.39557117305212	-1.07790368584186	108.379043247098	2.21992595431807e-25	1.30231692540928e-24
NM_000927.5	7.61308248065185	-2.44420319533173	130.837880478641	2.68676929206833e-30	1.78391534821855e-29
NM_000928.3	1.74848945034054	-3.20105032760139	6.44824865107539	0.0111061768848672	0.0230250726420477
NM_000929.3	6.9326946896804	-3.03156474540366	157.399207139545	4.18715031624472e-36	3.18109185020191e-35
NM_000930.5	3.13286905271358	-2.6941558001465	2.07250596194059	0.149974916671947	0.252128696917411
NM_000932.5	-12.1403240460687	6.05934208659888	1691.06789158887	0	0
NM_000933.4	0	-3.86976172607973	0	1	1
NM_000934.4	1.85111635013514	-0.905432519977626	1.9229771620008	0.16552883101782	0.275313220592039
NM_000935.3	2.55337398952922	-2.11290314723397	3.19789755652333	0.0737330001969588	0.132331967832189
NM_000936.4	4.61834888903613	-3.69961444716958	27.374015424777	1.67669152300829e-07	5.25496617715673e-07
NM_000937.5	-5.28971184904141	8.42651236637086	1264.9016369424	4.79367382858701e-277	8.18666805584603e-275
NM_000938.3	-8.84083064455042	7.1912359821993	1453.23667894787	5.67725398914072e-318	1.54680221630068e-315
NM_000939.4	-2.06234378763654	0.40092749486993	17.6066186881468	2.71641292398554e-05	7.39379704260356e-05
NM_000940.3	-0.922370425579592	-2.63635473597949	0.710996290342223	0.399113265942562	0.592114119333298
NM_000941.3	-7.34607101866022	8.2154012478403	646.234185480213	1.47266936664297e-142	6.03056637375723e-141
NM_000942.5	-7.10456663351966	7.77764987171537	1164.09911653149	3.86955885900806e-255	5.16856662199426e-253
NM_000943.5	-6.7811025044073	5.78932511013766	687.385642320469	1.65506330124138e-151	7.59530739732535e-150
NM_000944.5	5.60779863322021	-3.27924866668176	14.0939662181335	0.000173900731620393	0.000443997095459781
NM_000945.4	-6.10676280209406	6.95703968678628	1711.73819665193	0	0
NM_000946.3	-6.03298816663663	3.51766263167406	583.721075227843	5.81668510382722e-129	2.01524464865643e-127
NM_000947.5	-9.69486294748868	3.62149929461997	720.998574400082	8.11935294690268e-159	4.03245651450903e-157
NM_000948.6	0.0934464861941281	-2.97817183340674	0.00445060152586052	0.946810321164288	1
NM_000949.7	0	-3.86976172607973	0	1	1
NM_000950.3	-7.10032095192596	-0.82259900853375	7.73043164705815	0.00542977671447001	0.0117034904121775
NM_000951.3	-4.15092827345365	-2.91965690969221	2.9705315350858	0.0847939893874725	0.150455140528496
NM_000952.5	-6.59202486487153	8.40836391197174	477.922299764988	6.05129913818548e-106	1.5555843947921e-104
NM_000953.3	0.774731039651978	-0.441081951908786	0.859654183678238	0.35383548390245	0.534699823452294
NM_000954.6	-0.365653694253422	-1.37071040165358	0.286626838812147	0.592390284459691	0.810245168492397
NM_000955.3	8.196860233043	-1.58548831595262	293.383869649286	9.10450258854274e-66	1.23170935011057e-64
NM_000956.4	-2.48874959208323	3.65521845826621	97.4686579525377	5.47155249465021e-23	3.01795081883629e-22
NM_000958.3	-5.22159326473612	7.17601026919805	516.663792521412	2.25103608238997e-114	6.4949941870729e-113
NM_000959.4	1.9537116649743	-0.324624736397755	13.8884441920501	0.00019398752334704	0.000493365184652908
NM_000960.4	4.23490632932651	-3.18203808714622	3.40820530211566	0.0648729651855976	0.117612495291404
NM_000961.4	6.17964348365797	0.264586707907026	204.382863794575	2.3091031273822e-46	2.17650523178858e-45
NM_000962.4	-4.53454595852449	-2.7141322799165	2.14695985362535	0.142852509344812	0.24133784705717
NM_000963.4	-2.61764893370615	2.97888959084728	57.1461194328218	4.04605401886106e-14	1.69422775790163e-13
NM_000964.4	-6.25096043814886	4.82583361579135	329.642118854807	1.150097011261e-73	1.78104051349874e-72
NM_000965.5	3.9315960036832	-3.74940607146575	16.6080667050099	4.59551460689107e-05	0.000122926405555405
NM_000966.6	0.0456491000526488	-0.589498393136055	0.00194688791292208	0.964805918634309	1
NM_000967.4	-6.31090906927316	9.84059667606711	362.83943753496	6.7812733956505e-81	1.17869465451208e-79
NM_000968.4	-6.58592467039489	9.93809739446736	500.85917297572	6.1806181869411e-111	1.70630136540202e-109
NM_000969.5	-6.56973529759928	8.81357709262921	709.052662328726	3.21485319967793e-156	1.5529886710623e-154
NM_000970.6	-7.0654808435391	9.20697852262912	263.410631542226	3.09811947657172e-59	3.71880723990242e-58
NM_000971.4	-6.55942061393334	9.21722520138079	556.075883904768	6.00138603368702e-123	1.92497796341365e-121
NM_000972.3	-5.82139650424318	9.27194020042144	725.89892683598	6.98162589395625e-160	3.51307289354967e-158
NM_000973.5	-6.76900961890611	8.81722737685544	249.083745613758	4.1133232118744e-56	4.64295419994543e-55
NM_000975.5	-7.22696940756859	7.65397901542536	853.850180061383	1.05811114268828e-187	7.13035839800654e-186
NM_000976.4	-6.4183780426797	8.86061174126494	406.730459361572	1.88724536167019e-90	3.82267818658805e-89
NM_000977.4	-6.49217248269221	8.77232282654047	387.2922184314	3.21639803560207e-86	6.07594859913879e-85
NM_000978.4	-6.58801043612004	8.89000904418658	606.409236710925	6.75695883486186e-134	2.48512989464583e-132
NM_000979.4	-6.49333847437021	7.71455990809486	313.308801281855	4.1537153872509e-70	6.0449823251558e-69
NM_000980.4	-5.49199707213031	8.26583543520475	666.195863991858	6.7126781162149e-147	2.90524921072461e-145
NM_000981.4	-6.55989127381749	9.25354480399155	397.622042086618	1.81380255480869e-88	3.55089889814197e-87
NM_000982.4	-6.57117106500464	9.07356551928396	801.636887987543	2.37778543716574e-176	1.425725354954e-174
NM_000983.4	-6.44030143030718	8.4570115100226	964.753708703606	8.23525004098378e-212	7.07624196905474e-210
NM_000984.6	-6.02363752152078	8.57101964527029	693.87197414133	6.43119930938113e-153	3.00594072756055e-151
NM_000985.5	-6.01934658954985	3.31550229995906	414.171259061924	4.53066096082491e-92	9.39120388487113e-91
NM_000986.4	-6.20295598656754	7.72974479467894	523.890990519563	6.0257538404522e-116	1.77447055780916e-114
NM_000987.5	-6.95099594481578	8.93048539515136	252.893448542148	6.07653520917442e-57	6.96761617846507e-56
NM_000988.5	-6.8218553929998	8.14344347252419	305.213945651345	2.40912996516019e-68	3.40442431710075e-67
NM_000989.4	-7.12655097789019	8.9184007147574	305.941992106848	1.67206410551334e-68	2.36937281316967e-67
NM_000990.5	-5.92927430030035	8.87510366504399	891.201975210255	8.02446320612547e-196	5.85932037598915e-194
NM_000991.5	-3.81171078301665	6.98544355059091	270.762811651871	7.73853286958561e-61	9.56505194865357e-60
NM_000992.3	-5.56311826597316	8.11073916837294	491.627194194494	6.30600604109759e-109	1.68870421923058e-107
NM_000993.5	-7.47057352452205	7.29475733230029	641.605386390367	1.49552045227421e-141	6.04578126536867e-140
NM_000994.4	-7.2786047331573	8.74370463075893	548.215029203479	3.07818654990539e-121	9.62356510885834e-120
NM_000995.5	-4.35486608177985	2.06906715769927	138.200109190552	6.58909653204887e-32	4.54882451612254e-31
NM_000996.4	-6.56595621785887	7.77562703906907	418.528388527002	5.10224405666253e-93	1.07564837458379e-91
NM_000997.5	-0.991382830399853	3.74855232525242	35.0731348534715	3.17551714725058e-09	1.08959480303032e-08
NM_000998.5	-6.98528396845098	8.78780641553979	547.212335757864	5.08654794105871e-121	1.58692375196445e-119
NM_000999.4	-6.44963168395549	7.51438675147629	723.243617492758	2.63841594071889e-159	1.31833331300683e-157
NM_001000.4	-7.72871735780024	8.4474410844726	512.492228917595	1.81961529422145e-113	5.17835469085286e-112
NM_001001.5	-6.64216900380283	7.12113168227644	1192.24677656871	2.95321736039087e-261	4.26350644425286e-259
NM_001001132.2	0	-3.86976172607973	0	1	1
NM_001001290.2	-4.36849485309164	-1.55915875692909	7.30089478052663	0.00689202801583632	0.014677912120993
NM_001001317.5	5.98957727348806	-3.36469049119654	108.978914619388	1.64021431877896e-25	9.65574210428961e-25
NM_001001323.2	0	-3.86976172607973	0	1	1
NM_001001325.2	5.64222441651815	-3.65099999786897	26.2280426759198	3.03384766530901e-07	9.36571274885441e-07
NM_001001329.3	-5.82911223695918	5.20365640164024	299.294640123385	4.69295211518119e-67	6.48998144743462e-66
NM_001001330.3	-5.53152253421043	6.9985611123301	766.752003525399	9.14041615166401e-169	5.06130134807223e-167
NM_001001331.4	-0.220473802236643	-3.85652815827162	0.100073443603089	0.751741516655928	0.967079184673383
NM_001001342.2	-0.519325363505188	1.11397373735769	0.763463618129819	0.38224676109804	0.570911577628506
NM_001001343.4	5.80224562113438	-1.17071483590432	258.9179419273	2.95379817091714e-58	3.47548847166188e-57
NM_001001344.3	0	-3.86976172607973	0	1	1
NM_001001346.3	3.04827269603581	-1.63580300148685	82.2219396925456	1.21632209248929e-19	6.07222258036277e-19
NM_001001349.2	-10.2270692646363	2.099470219728	49.726337834497	1.76757116130256e-12	6.96142954959986e-12
NM_001001389.2	0	-3.86976172607973	0	1	1
NM_001001390.2	-8.84378716267209	0.766450755305671	62.9736819390089	2.09487085932736e-15	9.15731237627053e-15
NM_001001391.2	-6.0468401370642	3.80218961548094	404.238435704493	6.58100880227173e-90	1.31998598111833e-88
NM_001001392.2	-2.41972584433849	-3.55086529824321	2.27474615362411	0.13149665380716	0.22401199451091
NM_001001394.4	9.10052423350284	-1.33799390009521	436.358683996131	6.71342782126532e-97	1.50021187456951e-95
NM_001001395.2	0	-3.86976172607973	0	1	1
NM_001001396.3	-0.0438654856645386	0.491444323251649	0.00178484635596021	0.966301443046675	1
NM_001001410.3	-4.54139876729299	4.68326667480189	523.199209638794	8.52148993473857e-116	2.5044796115709e-114
NM_001001411.3	7.85294018507923	-2.2786938655555	307.572831110772	7.37859546714919e-69	1.05274583403683e-67
NM_001001412.4	2.23161341306883	1.07355911860836	32.7207374956698	1.06396028702497e-08	3.55499490574781e-08
NM_001001413.3	7.15424558365843	-2.10444066922245	77.548304352573	1.29515955792771e-18	6.27419528606187e-18
NM_001001414.2	2.71541182032229	-0.996718834561696	44.8320672147708	2.14677979068457e-11	8.10070508260086e-11
NM_001001415.4	-2.65320333539593	-2.57104789457949	6.85765752416071	0.00882621827622046	0.0185782328040093
NM_001001417.7	7.18111819276044	-1.27831555911773	143.543910250567	4.4700158123248e-33	3.16749349934291e-32
NM_001001418.6	-0.774314574594367	-3.81234249580514	0.377332778164918	0.5390341562979	0.758173032481849
NM_001001419.3	-10.0860519059372	1.96184369763806	68.5501811011417	1.23689717504109e-16	5.62055244875333e-16
NM_001001420.3	-7.58693604725738	4.01645605575085	239.030232126262	6.39970499149201e-54	6.9469040816466e-53
NM_001001430.3	0	-3.86976172607973	0	1	1
NM_001001431.3	-0.757166705689807	-3.81429718259758	0.371335431668856	0.542277241854804	0.759010644661978
NM_001001432.3	0	-3.86976172607973	0	1	1
NM_001001433.3	-2.74106348197485	2.66873252153856	6.63627906290915	0.00999224246123942	0.0208628185559802
NM_001001436.4	-9.98474233696988	1.86364042707614	239.788052232479	4.37441197562665e-54	4.76133906113475e-53
NM_001001437.4	1.07298488505907	-1.58082623827914	0.795041574874851	0.37258000432556	0.558851297720742
NM_001001438.3	-9.06823504625291	0.979487038991298	47.6091196494329	5.20258972278783e-12	2.01257044536505e-11
NM_001001479.4	-1.66156739625094	0.94502330840338	23.8292628717253	1.05269857165169e-06	3.1443539631516e-06
NM_001001480.2	8.30917374839646	-1.89615829994824	113.919602281548	1.35700505653437e-26	8.20460448765642e-26
NM_001001481.4	-9.47406548351781	3.41333606828619	234.651865604301	5.76622212828479e-53	6.15114862462201e-52
NM_001001483.3	-6.73835188544379	0.63753626613988	35.5892757371548	2.43625086169408e-09	8.40940604921805e-09
NM_001001484.3	-6.58663540422853	3.06616877260135	198.521644058807	4.38983400672705e-45	4.03564556431758e-44
NM_001001485.3	-3.73950565095463	-1.73476770412813	12.5617319230754	0.000393726682487012	0.00097017953613813
NM_001001486.2	0	-3.86976172607973	0	1	1
NM_001001487.2	-0.223554776267646	-3.85624580278113	0.100448623681567	0.751291930899719	0.967079184673383
NM_001001502.3	0	-3.86976172607973	0	1	1
NM_001001503.2	-2.41517072617676	3.19909758985571	76.3517871303652	2.37376481780291e-18	1.13931696079947e-17
NM_001001520.3	-6.19848455922368	4.10672096345613	500.83432677888	6.25803414377944e-111	1.72738354757337e-109
NM_001001521.2	-6.01181098486722	4.54368154610869	495.293568169486	1.00462612597275e-109	2.72136901668902e-108
NM_001001522.2	-4.0450377664848	7.12194367159428	257.019462557238	7.6597798153834e-58	8.92885543954274e-57
NM_001001523.2	-0.818086102587187	0.670895830132034	0.805442925574098	0.369470990339767	0.554760263155154
NM_001001524.3	7.99459953065083	-2.2841210528304	271.700870401775	4.83299330315035e-61	5.9921311808005e-60
NM_001001547.3	0	-3.86976172607973	0	1	1
NM_001001548.3	-5.30832065954614	4.85197738283037	95.4592577248631	1.50966463637547e-22	8.22334514023947e-22
NM_001001549.3	-1.13573584510159	-3.7750748790959	0.617325752602467	0.432042792399424	0.632751006490522
NM_001001550.3	0	-3.86976172607973	0	1	1
NM_001001551.4	-7.13447342889471	2.80743137453951	321.572067629846	6.58375188860256e-72	9.89435767956827e-71
NM_001001552.5	0	-3.86976172607973	0	1	1
NM_001001555.3	-3.53727569784665	-3.1977188305142	5.40804597353989	0.0200441407106982	0.0397886994526766
NM_001001556.3	4.20319751645959	-3.32898353705929	7.48215793609889	0.00623133458620426	0.0133360106101931
NM_001001557.4	10.3206753155491	-0.104613197455993	802.232952871901	1.76432186339634e-176	1.05943787740953e-174
NM_001001560.3	-8.91430255878528	0.833398638820281	151.464229567459	8.29705586837873e-35	6.11873420267443e-34
NM_001001563.5	-2.13436205166925	3.10168396198528	40.9275809230978	1.57975857503958e-10	5.74725118031461e-10
NM_001001567.2	-6.1194989732457	-1.63167168761102	11.7232063397564	0.000617255127682075	0.00149256674244611
NM_001001568.2	-1.75141506712615	-3.68807086387262	0.947704182210256	0.330304367222653	0.504237453961875
NM_001001569.2	0	-3.86976172607973	0	1	1
NM_001001570.2	0	-3.86976172607973	0	1	1
NM_001001571.2	-0.889643477675618	-3.80145907005817	0.312199856186736	0.5763333926497	0.795483402602805
NM_001001572.2	0	-3.86976172607973	0	1	1
NM_001001573.2	2.77366003079344	-3.70494532120285	5.19199243804183	0.0226911871658165	0.0445885301724615
NM_001001574.2	-0.775139691694983	-3.81224771645835	0.377621222648145	0.53887907516092	0.758091708943543
NM_001001575.2	-0.220473802236643	-3.85652815827162	0.100073443603089	0.751741516655928	0.967079184673383
NM_001001576.2	0	-3.86976172607973	0	1	1
NM_001001577.2	-0.409617452199493	-3.84353385142661	0.192436702238978	0.660896262370742	0.87611296298122
NM_001001578.2	0	-3.86976172607973	0	1	1
NM_001001579.2	1.54451599899968	-3.83606249074195	2.19908047937737	0.138093090962061	0.234142296970442
NM_001001580.2	0	-3.86976172607973	0	1	1
NM_001001581.2	-1.49769121403425	-3.72713788789581	0.651028574591482	0.419745177210621	0.617575695701443
NM_001001582.2	-1.72424445409471	-3.6936074640262	0.707306914483834	0.400339303323929	0.593681068016931
NM_001001583.2	0	-3.86976172607973	0	1	1
NM_001001584.3	-0.231208063045675	-3.8555289719465	0.10135568676656	0.750208782688501	0.967079184673383
NM_001001585.2	0	-3.86976172607973	0	1	1
NM_001001653.3	-3.47084313277177	1.98069841861726	111.716113454958	4.12317951324866e-26	2.46247150173083e-25
NM_001001655.3	-2.34000287628377	-0.68429590668906	8.8750178263771	0.00289099418598259	0.00645832133322363
NM_001001656.3	5.12953265038997	-2.31836700787075	55.0847592199667	1.15442597149849e-13	4.75879556601325e-13
NM_001001657.1	8.73381413108237	-1.63752922306894	360.508972128875	2.18150874376882e-80	3.75880705844282e-79
NM_001001658.1	6.12290660788098	-2.8209434548367	79.5814041835347	4.62760565933655e-19	2.27171231774004e-18
NM_001001659.3	7.48784260523922	-1.62592697307057	217.947929262791	2.5351396094959e-49	2.52547066204033e-48
NM_001001660.3	-6.24592137526634	3.62710709467245	474.057134914981	4.19676331182362e-105	1.06567301586215e-103
NM_001001661.3	3.15857098272557	0.875230558067828	290.410024930555	4.04776982423029e-65	5.41232320495335e-64
NM_001001662.3	-2.4230325222772	-0.414008887913686	25.3277068110875	4.83710522890334e-07	1.4756431373004e-06
NM_001001663.4	1.6063186285712	-3.55799293538026	1.35349305045813	0.244668384097967	0.389345552118702
NM_001001664.3	0.197018572846394	0.766397998521089	0.10418039018473	0.746869531537902	0.967079184673383
NM_001001665.4	-2.52428625697842	-3.52827000667686	2.38299906661141	0.122661860285726	0.210363995617841
NM_001001666.4	6.85320205334781	-2.62763470338821	118.095993130429	1.65196451552899e-27	1.0215405834868e-26
NM_001001667.1	8.06723661804031	-2.22384193240276	232.097687658101	2.07912555588725e-52	2.19723154960937e-51
NM_001001668.4	-1.22899561881151	3.04945321669645	42.2125185418257	8.18742397993563e-11	3.01522062515434e-10
NM_001001669.3	-0.43879506846848	-3.84061144393925	0.198595960505353	0.65585654100066	0.875858275448112
NM_001001670.3	8.25243339384734	-1.92993626388806	80.7144018900333	2.60814372464843e-19	1.28951981903222e-18
NM_001001671.4	7.65479187323513	-2.36081920647957	234.276292731854	6.9629120565175e-53	7.41712886388716e-52
NM_001001673.3	5.56208156791245	-3.30781175877567	111.644565994794	4.27469668754783e-26	2.55212658439538e-25
NM_001001674.2	7.79006612751061	-2.27329530287934	259.927380337016	1.7796946783674e-58	2.10426641528361e-57
NM_001001676.1	0	-3.86976172607973	0	1	1
NM_001001683.4	-4.92146569843551	2.72524259327932	286.097256110934	3.52329049650031e-64	4.63187100072444e-63
NM_001001694.3	7.13852468264479	-2.27986168880267	20.8391153527399	4.99522935926885e-06	1.43178622189127e-05
NM_001001701.4	-8.14625218914499	6.89375503200723	1833.99171301332	0	0
NM_001001710.3	-0.735082260431473	-3.81674677821135	0.363474764632009	0.546582744773687	0.761289173264724
NM_001001711.3	7.67485220750467	-0.628547704895481	376.471960838148	7.29592100837803e-84	1.32829583154636e-82
NM_001001712.3	0	-3.86976172607973	0	1	1
NM_001001713.1	-8.15588889409251	0.122789489487642	61.2243954196379	5.09265747479759e-15	2.20045180336105e-14
NM_001001715.4	0.151065428139225	-0.97024060807173	0.142768564372084	0.705544051041086	0.929584487666635
NM_001001722.2	5.40694749141032	-3.67496886901506	25.1427014795422	5.32407698323892e-07	1.62038111864046e-06
NM_001001732.4	0.658959092202259	-3.75627011486834	0.284524064500111	0.593751200293915	0.810264239852282
NM_001001734.2	2.62789644664114	-3.11417839302691	11.2669189934899	0.000789005733322352	0.00188377813365783
NM_001001740.4	-4.59146003979215	1.93022766252715	206.379723636285	8.46719433593154e-47	8.04745935811946e-46
NM_001001786.3	6.34126135004627	-3.24519036211087	125.931503366042	3.1828167089099e-29	2.057478417956e-28
NM_001001788.4	0	-3.86976172607973	0	1	1
NM_001001790.3	-9.28324395492422	5.68621822672677	1816.80050229668	0	0
NM_001001794.4	0.421052925887227	0.348487936943428	0.59487290829891	0.440540957518214	0.642967427857409
NM_001001795.2	-1.40153195604257	3.28823867239341	70.6345779669239	4.29915374039223e-17	1.98324329522879e-16
NM_001001802.3	1.36793010672901	1.51595085307347	25.1132065982554	5.40613415251011e-07	1.64456308635925e-06
NM_001001821.1	8.15909595892339	-1.98935624514899	342.849023528052	1.5290140117167e-76	2.48150983897015e-75
NM_001001824.2	6.94377793892651	-2.93358575817282	144.33009419307	3.00899357001999e-33	2.1405090392386e-32
NM_001001827.2	8.01707889257223	-2.2708283472536	230.152220290113	5.5226297117365e-52	5.78573114380118e-51
NM_001001850.3	0.920156785512611	-2.65748771419275	1.35744208276093	0.243981283329184	0.388417692391664
NM_001001851.3	-3.40379266150234	4.1287427777234	54.5886178791788	1.48593774005856e-13	6.09842864909599e-13
NM_001001852.4	-3.63417616512035	5.12149816832647	447.720139508629	2.26088815151047e-99	5.23823967423222e-98
NM_001001872.4	4.57085361414927	-3.1225808888424	7.01024238897316	0.00810447068871132	0.0171332268821457
NM_001001874.3	6.05854285031285	-3.48858338611512	44.6272425993933	2.38351989396213e-11	8.97691226672165e-11
NM_001001875.4	3.79646998765347	-3.78926061127563	11.7156846221675	0.000619755062073684	0.00149649728689645
NM_001001877.2	0	-3.86976172607973	0	1	1
NM_001001888.4	5.35773139953546	-2.86197918139171	58.6365101002233	1.89664079987441e-14	8.0297122520272e-14
NM_001001890.3	-5.85219065975726	8.22891380289491	331.554015060024	4.40882820546438e-74	6.87286075248078e-73
NM_001001894.3	0	-3.86976172607973	0	1	1
NM_001001895.3	-8.65645632921374	0.589239118947168	29.8240659299965	4.73082915112439e-08	1.53079914928678e-07
NM_001001912.3	7.99132237027992	-2.40618127529717	221.145294734895	5.08825053951029e-50	5.13295940922685e-49
NM_001001913.2	5.63217711785371	0.579931843271734	387.474185032272	2.93599128176181e-86	5.55390839000494e-85
NM_001001914.1	6.25573678400998	-3.30156396336333	107.151337633062	4.12440510972319e-25	2.40310188985187e-24
NM_001001915.1	7.42252080117348	-2.62288712776056	183.544147983126	8.15886410442021e-42	7.01133979798777e-41
NM_001001916.2	6.75033739401829	-3.12389837281767	137.093589391688	1.15033602804124e-31	7.89365367901278e-31
NM_001001917.5	8.99152663817719	-1.04498828113552	478.84157798059	3.81781026701872e-106	9.84201893266549e-105
NM_001001918.1	7.55586296575157	-2.70357309342182	203.665718520185	3.31074258624117e-46	3.11098839073523e-45
NM_001001919.1	6.84581732929546	-3.10158974293535	132.419661727546	1.21109909042142e-30	8.10710510795032e-30
NM_001001920.3	7.21064712138637	-3.0403135942924	121.070529601424	3.68785193233064e-28	2.32093806479423e-27
NM_001001921.2	6.17415203097363	2.03482793476097	846.892339713688	3.44492445687628e-186	2.28582424856487e-184
NM_001001922.2	5.66812794599309	-3.50159812215451	65.0998167758639	7.11986930572444e-16	3.16057943287429e-15
NM_001001923.1	8.02609555832677	-1.24440549370267	417.896510352836	7.00322965647051e-93	1.47338660966986e-91
NM_001001924.3	0	-3.86976172607973	0	1	1
NM_001001925.3	4.08027688923402	-3.71820048666996	26.0870933523847	3.26358299735369e-07	1.00569702933232e-06
NM_001001928.4	-2.93249156837975	3.28848925510139	22.6230595644114	1.97104658019487e-06	5.79304126561826e-06
NM_001001931.3	3.68729925944769	-3.77141184002444	14.6770589408663	0.000127589796689629	0.000329417995190167
NM_001001933.1	7.95911849047924	-2.36745093887866	334.923361841589	8.13759792565301e-75	1.28353888325985e-73
NM_001001935.3	-10.7637241897835	2.62565042197936	106.246181500677	6.51212294591821e-25	3.77357220269416e-24
NM_001001936.3	0	-3.86976172607973	0	1	1
NM_001001937.2	-7.58356125723979	-0.396241723756303	4.54299080610474	0.0330537922401101	0.0629185899607217
NM_001001938.4	9.64969958957963	-0.651769919915478	199.369804022868	2.86652559642298e-45	2.64337874248949e-44
NM_001001952.1	6.83375271394336	-3.06576376232534	163.756912652466	1.70948668251722e-37	1.33695090473383e-36
NM_001001953.1	7.99464735733657	-2.29670736942322	291.072900567074	2.90256835862937e-65	3.88929009222395e-64
NM_001001954.2	8.52905630085398	-0.926320767912981	476.166631934014	1.45842097005309e-105	3.7298480633716e-104
NM_001001955.2	7.75255652758867	-2.6075766602378	203.642704238068	3.3492472301459e-46	3.14627009370404e-45
NM_001001956.1	5.35699660106016	-3.55322791661661	59.2891842693825	1.36122646031016e-14	5.79491232355973e-14
NM_001001957.2	5.46617655244561	-1.35386325326915	173.166175389875	1.50549240754575e-39	1.23336418234815e-38
NM_001001958.1	6.27703718310308	-2.9375718510488	132.527739697062	1.14692829116167e-30	7.68161418195031e-30
NM_001001959.1	8.46854934045786	-1.90478291791711	360.668174749852	2.01414717009938e-80	3.47262307401403e-79
NM_001001960.1	7.3621221722073	-2.86078681429541	165.240011092659	8.10737593274017e-38	6.3914054672064e-37
NM_001001961.2	5.897576746533	-3.32693965447253	57.5298686073564	3.32885629594582e-14	1.39875989083412e-13
NM_001001963.1	7.49598468479139	-2.7051019676617	226.112610354315	4.1990231956308e-51	4.33275794393531e-50
NM_001001964.2	9.51070517185053	-0.986857856432175	451.866558692747	2.83075713261665e-100	6.66955284776599e-99
NM_001001965.1	7.9041390057607	-2.39593511361116	306.456673924115	1.29160148774183e-68	1.834357711122e-67
NM_001001966.2	7.02667781034766	-3.02321962707106	143.698643432486	4.13502726940788e-33	2.93264737801982e-32
NM_001001967.1	6.45645231760376	-3.36347557979193	71.1950880231458	3.2359271318062e-17	1.4982349915781e-16
NM_001001968.1	8.29412778189826	-1.81054594729831	292.541080133145	1.38958825327851e-65	1.87297435162343e-64
NM_001001971.3	0	-3.86976172607973	0	1	1
NM_001001973.3	-7.56860481917172	7.21030385799116	774.088027039735	2.32223582890829e-170	1.30658372112045e-168
NM_001001974.3	0	-3.86976172607973	0	1	1
NM_001001975.2	-6.56175032485489	3.65696932208391	316.668023896746	7.70352472085496e-71	1.13640996670017e-69
NM_001001976.3	-9.53249204734829	1.42514914883694	167.176848115824	3.06055796618418e-38	2.4363898091984e-37
NM_001001991.3	1.98934620805274	-1.71147969085293	5.12112058827204	0.0236363486654166	0.0463388188516838
NM_001001992.2	-5.92879366219513	4.27542647342166	388.650012768837	1.62844241074975e-86	3.09364514459399e-85
NM_001001994.3	-2.69017232352823	-0.415071064613098	24.4828996887682	7.49722939540344e-07	2.26087979919278e-06
NM_001001995.3	4.39883708172939	-3.74911254817325	16.5993816148097	4.61660715942149e-05	0.00012338012929507
NM_001001996.3	0	-3.86976172607973	0	1	1
NM_001001998.3	-9.78371300357089	5.97518151265079	2175.14159956635	0	0
NM_001002.4	-6.44880417254203	9.37283486094279	245.245715350849	2.82459215085914e-55	3.14272700160368e-54
NM_001002000.3	-6.00295520081267	0.12285023097402	20.0683061217834	7.47248084905633e-06	2.11709552178436e-05
NM_001002001.3	-7.1775016559311	1.19142186853897	60.9068960790564	5.98388617068614e-15	2.57828125588302e-14
NM_001002002.3	-10.2096622808811	2.08264107561537	172.530851947339	2.072175203469e-39	1.69288779887183e-38
NM_001002006.3	-0.226729157073304	-3.85595117587884	0.100829095382618	0.750836946684851	0.967079184673383
NM_001002009.3	-3.60445151066183	2.10362361170321	127.558424218977	1.40212011688813e-29	9.14218820191563e-29
NM_001002010.5	-2.3215735621432	2.61821611306578	80.3271493243821	3.17279654244891e-19	1.56497513136626e-18
NM_001002017.2	-4.69252184055368	1.08403612140256	75.750068198278	3.21939981000979e-18	1.5386269903023e-17
NM_001002018.2	-1.18812871984126	-2.61650932524187	0.172004098809012	0.678336809100338	0.896808773810664
NM_001002019.3	-7.94068352602921	-0.0746275072498776	19.6371565664735	9.36305501682957e-06	2.63374597091043e-05
NM_001002020.3	1.5386583627349	0.703623039866566	5.50197972650588	0.0189949572482012	0.037899716074182
NM_001002021.3	-2.66039897384394	-1.10088543574349	2.74330627231974	0.0976625114149439	0.171185776684618
NM_001002026.3	5.28914709792797	-2.20860827114725	17.7317786764458	2.54341974654636e-05	6.93510652714135e-05
NM_001002027.2	-6.00891069560302	5.02801312130289	783.870338325652	1.73374184794945e-172	1.0001340658057e-170
NM_001002029.4	-1.6503095231995	1.68916536135686	2.32369017499735	0.127417433530823	0.21772429272065
NM_001002030.2	-13.0121345745035	4.85487335915788	612.591382893715	3.05576475457622e-135	1.14410812965834e-133
NM_001002031.4	-3.09411496634758	-2.4440924476727	3.98941981843829	0.045786827600879	0.0852875702196827
NM_001002032.3	-0.273981148539797	-0.87350798665855	0.262060192946578	0.608708294530614	0.826189603918651
NM_001002033.3	-8.38858649959691	0.338482443890871	73.9664238122476	7.94571063810376e-18	3.74708291648403e-17
NM_001002034.3	-4.96691317455538	3.12115214985463	319.824078658313	1.58205198444175e-71	2.36030605317762e-70
NM_001002035.2	6.33593406911857	-3.08468062808064	138.091878248517	6.95818012450978e-32	4.80120273345584e-31
NM_001002036.4	0.618245826513329	-3.52278030305007	0.083829928659096	0.772172776486336	0.990080835557992
NM_001002231.3	2.80959235017059	-3.81244177839804	10.5667975700584	0.00115137016826398	0.00269304892246951
NM_001002235.3	-4.5892444147014	5.62794382826354	142.154848099992	8.99545307058535e-33	6.33572828783134e-32
NM_001002236.3	-7.04796671735639	3.98451564286754	212.672477888031	3.58776510072284e-48	3.50043064411697e-47
NM_001002243.3	-6.42060412852878	4.90831102200382	433.295458622189	3.11629131145233e-96	6.89069469515229e-95
NM_001002244.2	-0.100148255412209	-1.07626044152853	0.073851723641944	0.785809073165472	1
NM_001002245.2	-9.01055246113662	0.924910162237331	163.826091832877	1.65102263094429e-37	1.2917809270429e-36
NM_001002246.2	-6.30336455119403	1.61407011473219	231.275723466679	3.14146224509852e-52	3.30778679554881e-51
NM_001002247.2	-6.32619246281905	1.13776986028697	151.636329840836	7.60868272181839e-35	5.61486813569719e-34
NM_001002248.3	-11.1716080230539	3.02792697828153	490.445960235644	1.1396627126794e-108	3.04152577532183e-107
NM_001002249.2	-0.468199403564191	-3.36765429754767	0.094352993514498	0.758714493565199	0.974391154748214
NM_001002251.3	-7.10698923377233	4.96048807599309	697.267695877247	1.17452777200097e-153	5.5354085539246e-152
NM_001002254.1	-3.16799457431011	1.93645376094702	33.5055049051412	7.10625771959756e-09	2.3949581254829e-08
NM_001002255.2	2.51760703955528	-1.67748576036999	59.7631602367514	1.06987369186906e-14	4.57176421335498e-14
NM_001002257.3	-4.36552106706824	2.38367087325831	120.774596367059	4.28112134874222e-28	2.68967383367574e-27
NM_001002258.5	-1.00263394681379	1.50524615165536	13.4447840557528	0.000245688300711996	0.000618601655335161
NM_001002259.3	0	-3.86976172607973	0	1	1
NM_001002261.4	0	-3.86976172607973	0	1	1
NM_001002262.4	0	-3.86976172607973	0	1	1
NM_001002264.4	0	-3.86976172607973	0	1	1
NM_001002266.3	7.54946382769265	-3.08695039443541	36.8343080468684	1.28607054293364e-09	4.4946673098579e-09
NM_001002269.2	-0.932182938137608	-0.0498909992669007	4.03585273269314	0.0445431590666642	0.0831132681373023
NM_001002273.3	-8.32632051926878	0.280540970362051	30.0980818866719	4.10737270150045e-08	1.33334196503104e-07
NM_001002274.3	-5.88339044842921	0.798603124013698	22.214760497114	2.43792348916493e-06	7.12608774789871e-06
NM_001002275.3	-1.27469802880255	-3.75880343686507	0.256811871516398	0.612318950959698	0.830467135490846
NM_001002292.4	-4.43939584479706	-2.7661031035051	0.836621340920211	0.360364860269467	0.54300798175318
NM_001002294.3	1.8392873119908	-2.99623502076347	0.362167894359898	0.547304700749271	0.762005727136158
NM_001002295.2	-1.81487225721063	2.11121037658492	17.4006331792519	3.02725112403936e-05	8.21373906986756e-05
NM_001002296.2	0.551186930103326	0.0482876584557198	1.20711933678673	0.271903381192497	0.426806527550032
NM_001002755.4	-7.40103228945505	5.11983629495588	914.433589238868	7.1475861451302e-201	5.45671038740514e-199
NM_001002756.2	-2.22225683001003	1.10480225610566	48.0557676245966	4.14267239128445e-12	1.60933482262541e-11
NM_001002758.1	6.47082145811539	-2.78204172716557	54.2860433582991	1.73328527188266e-13	7.0937192188644e-13
NM_001002759.2	-9.50048920615983	1.39417301123974	130.8848057249	2.62400083499758e-30	1.7428028831767e-29
NM_001002760.1	4.44609840949743	-3.75259996191928	16.340226561747	5.2928412314774e-05	0.000140836399067207
NM_001002761.1	2.25196527767255	-3.83926235158521	5.44024830445223	0.0196778718842515	0.0390961198889306
NM_001002762.5	-2.26080323037402	4.63297515899935	200.288361157609	1.8067799405751e-45	1.67223076568657e-44
NM_001002796.5	0	-3.86976172607973	0	1	1
NM_001002800.3	-7.53153465600393	3.11780267417484	43.1510015734248	5.06739495033199e-11	1.8820983491997e-10
NM_001002810.4	6.52432210578106	-1.63046236596261	23.3586906279146	1.34434750298284e-06	3.99089652727681e-06
NM_001002811.2	0.579245571212674	1.10998572386845	3.67359580071471	0.0552808003214964	0.101497948901096
NM_001002812.3	-4.50223802681143	2.25545220237998	101.890904688685	5.86652623639192e-24	3.32030267983693e-23
NM_001002814.3	-4.83888549964668	7.21344327359941	163.099042018229	2.3800399492706e-37	1.85563374765384e-36
NM_001002836.4	-3.67939450345518	3.30487311286803	123.808338418136	9.27868398390038e-29	5.92669130437766e-28
NM_001002837.2	-4.91651613775806	-2.48423653036008	4.02563458032249	0.0448137578132809	0.0835906478905259
NM_001002838.4	4.92406306896736	-3.597538926198	22.9515772778123	1.66133838013435e-06	4.90498766866715e-06
NM_001002841.2	0	-3.86976172607973	0	1	1
NM_001002843.3	0	-3.86976172607973	0	1	1
NM_001002844.3	-2.48846789585069	0.615192404078369	28.6728967545664	8.56947365937171e-08	2.73333733977603e-07
NM_001002847.4	-2.7173029492248	2.56609438657927	8.97191293140587	0.00274161405451746	0.006139557748088
NM_001002857.2	-7.11110642730237	8.02780033370452	533.728769426797	4.36254716387205e-118	1.3155786272021e-116
NM_001002858.3	-9.00340775155407	0.917687095343844	105.352399433435	1.0223655478628e-24	5.8989063083489e-24
NM_001002860.4	-3.60783428105085	5.09577875582279	122.564379158577	1.73686986333706e-28	1.10238395486772e-27
NM_001002862.3	6.9945666115592	-3.27952711236728	36.6035296940305	1.447693420788e-09	5.04749474320751e-09
NM_001002876.3	-2.30611742868928	-3.58098480054046	1.13498469018023	0.286714587557677	0.446887523522744
NM_001002877.2	-1.44966244036284	0.996973657993938	15.0467446291292	0.000104880996229903	0.000272828091131735
NM_001002878.1	-2.62011460704285	-2.7503991844553	2.40152517499179	0.121217018045226	0.208168596398635
NM_001002879.1	-1.37138247569836	-3.74340223427588	0.382298662181928	0.536375591480041	0.755566169080403
NM_001002880.2	-9.18574221981094	1.09182564411409	110.798741993556	6.5493257294102e-26	3.89204685455593e-25
NM_001002901.3	-1.81807839504255	-3.67593529023596	0.332311566186581	0.564301113952535	0.781653648708558
NM_001002905.2	8.87922953776751	-1.37109224905072	455.004922766842	5.87379953979008e-101	1.39796088684869e-99
NM_001002907.1	6.93583317899001	-3.09024458713671	124.558585153288	6.35741868703913e-29	4.07739956867718e-28
NM_001002909.4	-5.12005323645608	0.873835742993799	98.6101628367744	3.07437414546406e-23	1.70685321280223e-22
NM_001002911.4	9.71278762963383	-0.769250911697756	514.640321464399	6.20329520692729e-114	1.77768284116744e-112
NM_001002912.5	2.15293565328521	-1.03095834241483	8.74730076945408	0.00310060655221184	0.00689657543112837
NM_001002913.3	-5.82787861758138	1.86491703484579	168.307296982512	1.73332619666988e-38	1.38729426695129e-37
NM_001002914.3	-2.92319774929916	3.01089345848073	261.763738001572	7.08057092572929e-59	8.43869479839674e-58
NM_001002915.3	4.81746660999971	-3.66575432546607	49.2994724091111	2.19721579261671e-12	8.61883770944754e-12
NM_001002916.5	7.71201501272359	-2.52509418401354	252.91412922919	6.0137815105091e-57	6.89662277078773e-56
NM_001002917.2	9.05674104620286	-0.406222484835682	398.799955005432	1.00500987845133e-88	1.97552139196754e-87
NM_001002918.1	7.15120703902748	-3.00953301342742	116.420179624246	3.84548952265954e-27	2.35510072007477e-26
NM_001002919.3	0.100920435256671	-3.32277687420482	1.17173613745081e-06	0.999136315971118	1
NM_001002920.1	4.28141934556249	-3.78015171032258	12.8180786839149	0.000343286063571892	0.000850694944832388
NM_001002923.3	6.36618117192648	6.81280776461954	2172.84494128968	0	0
NM_001002924.3	-8.3678770801661	0.319192046059348	38.2584001276988	6.1969737895332e-10	2.19571044870643e-09
NM_001002925.1	7.25432861166114	-2.88351625003046	168.425083800433	1.63362758444253e-38	1.30845509689766e-37
NM_001002926.2	-3.88290801677327	4.36716947508344	651.747766924556	9.31123065068458e-144	3.87475024020167e-142
NM_001003.3	-6.52392553071592	8.92489543362542	413.874561294937	5.25706728194257e-92	1.08900370800356e-90
NM_001003395.3	2.36384271270738	-3.64682586120039	1.43048486865657	0.231685323971494	0.371321674785636
NM_001003396.3	-3.9674123478947	-3.00737124097664	2.64351159867857	0.103973495765088	0.181142401382191
NM_001003397.3	-2.82180355528024	-3.44551584526266	1.63649202846786	0.200807456046774	0.327102042092651
NM_001003398.3	-7.19809974600431	-0.738128876414216	10.9941969796454	0.00091397604458316	0.00216659507604842
NM_001003406.2	2.79529178504254	0.0847118359662484	34.9389230751013	3.40211354763103e-09	1.16603032617889e-08
NM_001003407.2	0	-3.86976172607973	0	1	1
NM_001003443.3	9.12723103362	-1.33813406989047	518.938503104649	7.2025294915607e-115	2.09361424751946e-113
NM_001003652.4	2.59582039799364	1.45615695889692	32.9603004896528	9.40600722121841e-09	3.15133946281623e-08
NM_001003665.4	10.3538631625737	0.279055233733217	179.455603613023	6.37213704443552e-41	5.37470359979134e-40
NM_001003674.3	-6.02072430885649	-1.70799848100025	6.9805830417826	0.0082398760229299	0.0174053701181992
NM_001003675.3	-0.873463625507573	1.72960936155692	11.5798307134189	0.000666710108376968	0.00160499473105179
NM_001003676.3	-6.15971221200863	-1.60074726044098	22.5937614914491	2.00133414719177e-06	5.87911363699614e-06
NM_001003677.3	0	-3.86976172607973	0	1	1
NM_001003678.3	0.879374471022063	-1.63811958118941	5.82425287220504	0.0158066807209531	0.0318895717062418
NM_001003679.3	-7.53243805187731	2.86362076480562	212.766141528793	3.42287047330411e-48	3.34113726415308e-47
NM_001003680.3	-7.00111085571205	1.86009348463281	158.475480557044	2.43639192968262e-36	1.85907420240345e-35
NM_001003681.3	-7.57830661879297	-0.40222459982608	8.72078345691139	0.00314602819314176	0.00699343929369955
NM_001003682.4	6.506089282521	-2.23096056727888	58.9255063876207	1.63755655865141e-14	6.9511959704195e-14
NM_001003683.2	0	-3.86976172607973	0	1	1
NM_001003684.2	-4.75926109025819	3.36762212056952	361.147263806898	1.58406010348425e-80	2.73655960527371e-79
NM_001003688.1	-10.764734369527	2.62665726042715	70.1297831494621	5.55282264622066e-17	2.55289991708476e-16
NM_001003690.2	0.345820296427501	-0.147284656129811	1.02541784711757	0.31123731871819	0.479419919269529
NM_001003692.2	-5.07160706601503	2.44002004460936	262.172261325293	5.76796310830703e-59	6.89031067423013e-58
NM_001003693.3	3.71192640632424	-3.73200632390868	9.52375063065053	0.00202829623746265	0.0046059437323627
NM_001003694.2	-4.40693693388067	-2.78424088585148	2.36354138706712	0.124199952959414	0.212781914487102
NM_001003696.2	-1.96966509702946	0.431086662708442	29.3354497154838	6.08718617394363e-08	1.95907754212383e-07
NM_001003697.2	-4.46457007370338	-0.651022640634586	34.6661755725075	3.91372989148356e-09	1.33700115944799e-08
NM_001003698.4	-2.79428825299326	4.0486240813272	20.3135923892008	6.57319633654093e-06	1.86924168612786e-05
NM_001003699.4	-3.25898472018231	5.41113776586641	74.5367557504479	5.9519733178192e-18	2.81778419259959e-17
NM_001003700.2	-13.1116652654811	4.95407856946258	412.973166996427	8.25942866620841e-92	1.70664041629989e-90
NM_001003701.2	-7.90850842640328	-0.103237765382816	87.6231677874609	7.91915984009621e-21	4.09468964967976e-20
NM_001003702.3	-0.782082103914615	3.76290096322633	5.20636521356197	0.0225043353204499	0.0442459372269527
NM_001003703.2	-8.26288313420276	6.09568524863665	1620.70115515342	0	0
NM_001003704.3	-4.08007335166095	-0.682443597533447	20.1098098884495	7.31206661589445e-06	2.07300558480054e-05
NM_001003712.2	-8.1349833009295	0.103181118956323	76.2449228090751	2.50576088207828e-18	1.20147665502429e-17
NM_001003713.4	-5.91082791542916	5.85624713035074	1205.09810819874	4.75707448259279e-264	7.09205557005129e-262
NM_001003714.4	-7.14430265898039	-0.783650371790318	46.777611761199	7.95166454371114e-12	3.05344736245056e-11
NM_001003715.4	-7.16502422329266	-0.766563612849036	31.2768364796061	2.2373321892997e-08	7.36015583813372e-08
NM_001003716.4	2.45682259467717	0.198145939348906	75.1283307683953	4.41091358486493e-18	2.09764495837857e-17
NM_001003722.2	-9.13675057790709	5.73826731998983	1719.59330994268	0	0
NM_001003745.2	9.04497161421338	-1.39341339488045	454.746047075491	6.68738469515503e-101	1.5902114907392e-99
NM_001003750.1	7.34261635627623	-2.81798510291015	192.765857889868	7.91819781486352e-44	7.09395047007167e-43
NM_001003760.5	3.50025894295854	-1.15613236741619	108.076228213445	2.58637064777395e-25	1.51464112102884e-24
NM_001003785.2	-3.05208104651438	-0.694187307849389	18.9599918803443	1.33488356034941e-05	3.71100656570325e-05
NM_001003786.3	0	-3.86976172607973	0	1	1
NM_001003787.4	0	-3.86976172607973	0	1	1
NM_001003788.3	-8.68677251853812	0.618097308312233	104.0222317547	2.00058597838216e-24	1.14609899914354e-23
NM_001003789.3	0.0392273892951747	-3.60261429797169	0.00118886878592406	0.972494409216466	1
NM_001003790.4	-1.01911239318088	-3.78834447705032	0.572013274020854	0.449460002233061	0.653546277243151
NM_001003791.3	-7.16824840194169	2.5088513550677	295.713967815352	2.82862583519685e-66	3.85817988451909e-65
NM_001003792.3	0	-3.86976172607973	0	1	1
NM_001003793.3	0	-3.86976172607973	0	1	1
NM_001003794.3	0	-3.86976172607973	0	1	1
NM_001003795.3	-1.69337204822022	-3.69784177865674	0.422821854260483	0.515532341797889	0.73103136579416
NM_001003796.2	-6.79472061588863	5.79487721987587	955.098825303831	1.03368360410351e-209	8.6645363776413e-208
NM_001003799.2	-6.70602099095506	2.55392425809783	68.8803736085662	1.04620822928075e-16	4.76591144313777e-16
NM_001003800.2	-2.1722600475511	5.43583518254499	198.572803351724	4.27842178776055e-45	3.93432326168683e-44
NM_001003801.2	3.13853275351199	-2.86878716282084	3.20126336884963	0.0735814091777511	0.132080100684198
NM_001003802.2	-2.90503238450966	-0.47653912079097	10.32604250833	0.00131166150470634	0.00304749095301658
NM_001003803.3	0	-3.86976172607973	0	1	1
NM_001003805.3	2.95387753925454	-2.84258128669137	3.39105311753683	0.0655510688442291	0.118744832840622
NM_001003806.2	-6.98768420717268	2.56479382473713	70.3657046413405	4.92690571728111e-17	2.2687546028304e-16
NM_001003809.3	0	-3.86976172607973	0	1	1
NM_001003810.2	-4.93995432644393	2.15210336005365	165.505012090712	7.09565015471422e-38	5.60107365381326e-37
NM_001003811.2	-1.36863963030925	-3.74536121886154	0.788972397730998	0.374411030808324	0.561054777698499
NM_001003818.3	0.09545043701124	0.123803421760552	0.0116229308941271	0.914146650167012	1
NM_001003819.4	2.35202408743992	-1.58727189868098	2.33638026027588	0.126382924225706	0.216120132325134
NM_001003827.1	-0.177989062469706	-1.77331846563621	0.0135855370957074	0.907211104735109	1
NM_001003828.3	2.00040895614807	-1.10431779273279	2.29472496661318	0.129814203762741	0.221416709049969
NM_001003841.3	7.23477802346205	0.418781407131068	103.834278402643	2.19966357879731e-24	1.25918093736651e-23
NM_001003845.3	5.96283950845308	-3.07473070356612	38.3164473677688	6.0153506371131e-10	2.13287573437347e-09
NM_001003891.3	-9.60475861458276	1.494981393602	186.260998387585	2.08216937053408e-42	1.81264141614251e-41
NM_001003892.3	4.73897569331567	-2.91471897865665	52.6196016842745	4.04828539171294e-13	1.63290087473892e-12
NM_001003894.2	4.96135921521984	-3.64163170672781	21.1852959888178	4.169511259098e-06	1.20106107632021e-05
NM_001003895.1	4.13242573733068	-3.76391146319064	15.0898973756716	0.000102510433791368	0.00026686856940511
NM_001003897.2	-3.9658355969256	-1.02603878788349	32.3442475565667	1.29138939311357e-08	4.29594133646549e-08
NM_001003927.3	-6.33169073513236	2.27051427742103	189.454707918478	4.18174360349566e-43	3.69109137893894e-42
NM_001003931.4	-6.08107317572483	3.61467635096577	163.048755803539	2.44101204811644e-37	1.90281035489228e-36
NM_001003936.4	0	-3.86976172607973	0	1	1
NM_001003937.3	7.10114359422271	-0.338171997492504	579.798321654783	4.14906164459773e-128	1.4186336871022e-126
NM_001003938.4	3.27706509975163	-3.54047532843004	12.5594711253632	0.000394203296287526	0.000971324820780701
NM_001003940.2	-4.00083470187433	4.17290432300746	219.21436663916	1.3419972404953e-49	1.34355922387699e-48
NM_001003941.3	-1.2593933827904	2.06321150337844	26.5464019609969	2.57283447434109e-07	7.97730667190013e-07
NM_001003942.1	-1.94111264013309	4.052839697564	68.2153204391113	1.46582446359676e-16	6.64555899742744e-16
NM_001003943.3	-2.08774909879706	0.507492486805439	5.75666987082553	0.0164261758470354	0.033071971275555
NM_001003945.3	-2.98887388944108	3.16730785835026	139.617553277332	3.22735539037623e-32	2.24424551104843e-31
NM_001003954.3	2.02322185949606	-3.82547964823707	2.85814377852901	0.0909123531568527	0.160337520798812
NM_001003962.3	-6.15262189831675	4.55996607284396	256.630520210416	9.31108699266751e-58	1.08391397513806e-56
NM_001004.4	-6.98538918704216	8.11171931503825	366.845303294956	9.10075058001899e-82	1.60082592456306e-80
NM_001004019.2	0	-3.86976172607973	0	1	1
NM_001004023.3	-7.07170946816779	-0.847121032413241	5.57561262982922	0.0182122925003152	0.0364376704560534
NM_001004051.4	-6.16089532155956	-1.59927661176295	5.99203041244127	0.0143706518509108	0.0291474026646336
NM_001004052.1	7.17316251809039	-2.7537593532878	210.340869878668	1.15743854450201e-47	1.11916153207451e-46
NM_001004055.2	-4.47994534469408	-2.74128310980795	5.16338014724309	0.0230679604362385	0.0452850229782894
NM_001004056.2	0	-3.86976172607973	0	1	1
NM_001004057.2	0	-3.86976172607973	0	1	1
NM_001004058.2	6.57084689229318	-3.29385528778569	79.9464680514871	3.84692196877805e-19	1.89322306914452e-18
NM_001004059.3	7.082742140116	-2.98438177068927	151.971807365926	6.42669511504573e-35	4.75093667722273e-34
NM_001004060.2	-5.43590591886524	-2.13910976537624	11.6370065471199	0.00064652562539146	0.00155836768663715
NM_001004063.3	6.34732278433591	-3.39875299346903	37.8590582708807	7.60444754027651e-10	2.68485223570277e-09
NM_001004064.2	7.59936667866791	-2.69249944645953	190.388942348249	2.61477170103878e-43	2.31856356614509e-42
NM_001004065.4	0.741761987774481	2.12599782662804	2.05490588767989	0.151716628733541	0.254715315728688
NM_001004067.4	-5.25495339171916	5.6477710840401	146.064441161998	1.2567629085136e-33	9.01951926448578e-33
NM_001004105.3	-11.7405115015321	3.59066104809687	301.48806708326	1.56161618590584e-67	2.17718503732736e-66
NM_001004106.3	-5.91050974288923	3.96626654690885	249.781100172354	2.89842387097828e-56	3.28131860658002e-55
NM_001004124.2	5.98907622526466	-3.34347805655076	77.8512047491467	1.11102358985574e-18	5.39203522985315e-18
NM_001004125.3	-1.02713446076649	2.22943189880081	24.826624755304	6.27250717603863e-07	1.90083092274793e-06
NM_001004127.3	-4.16230198618874	5.59082855636646	749.579771055554	4.95193015594269e-165	2.63457758176807e-163
NM_001004128.3	-8.9672545455206	8.71217947738362	438.49846746939	2.29741165729215e-97	5.17259227885686e-96
NM_001004134.1	4.58778503912425	-2.27818009202644	117.767128614292	1.94988238387638e-27	1.20359230060653e-26
NM_001004135.2	6.38995594934669	-1.11183075525196	169.468694016811	9.66518235392725e-39	7.78192832202432e-38
NM_001004136.2	9.35956787952333	-1.07368973891248	448.33203648908	1.66384196861623e-99	3.86475697534186e-98
NM_001004137.1	7.87733051042892	-2.37183321661375	263.428451785401	3.07053438311954e-59	3.6859649593533e-58
NM_001004195.2	6.74617109438957	-3.1141865993895	99.2125584782999	2.26804236546282e-23	1.26345771146159e-22
NM_001004196.4	0	-3.86976172607973	0	1	1
NM_001004297.3	1.4889736678564	-0.56476167908581	7.76110024145996	0.00533834315742307	0.0115171291458962
NM_001004298.4	0	-3.86976172607973	0	1	1
NM_001004301.4	-2.20875320315706	3.73769672604144	198.539694252491	4.35019775604704e-45	3.99965493054298e-44
NM_001004303.5	2.70332514700478	-3.6897428574145	1.71464773074039	0.190383459916109	0.311915764306004
NM_001004304.4	0.534191707341029	3.14748864368983	7.08756352352002	0.00776207046312805	0.0164432307612473
NM_001004308.2	8.61475186061372	-1.78984789747301	331.898348338123	3.70960863822095e-74	5.788899247549e-73
NM_001004309.3	-6.44534010572662	-1.37257239733013	18.9026943444912	1.37558248349451e-05	3.8202718494142e-05
NM_001004310.3	-3.11450136704445	0.794927100830213	26.103776095546	3.23550636787242e-07	9.97381748506694e-07
NM_001004311.3	3.66780367141139	-3.33247571240323	23.4118574048905	1.30769991569676e-06	3.88441893452667e-06
NM_001004312.2	5.46250600331227	-1.26995515835977	103.253142610509	2.94947388147698e-24	1.68277543221883e-23
NM_001004313.3	-11.5575887208432	3.40946478869872	397.654253583898	1.78475196359188e-88	3.49485917581017e-87
NM_001004316.3	2.84646245332589	-3.81077720539364	3.78886870355145	0.0515945090067484	0.0952171178148085
NM_001004317.4	8.19469763524893	-2.2238254231269	102.883768665743	3.55399554009704e-24	2.02261840542498e-23
NM_001004318.3	-0.898287935746928	-3.80072937585391	0.398938514928075	0.527637961659903	0.745347655340508
NM_001004319.3	7.78828057191141	-2.08613874624365	293.314928779351	9.42491047549939e-66	1.27453120991873e-64
NM_001004320.2	7.19340642775407	-2.82086929840689	186.064851328019	2.29792179883772e-42	1.99845360358291e-41
NM_001004323.3	2.4854149288293	-1.50633606001626	50.4972042988803	1.19334668765823e-12	4.72777546268435e-12
NM_001004325.2	3.57844274439606	-3.36020157229616	16.2428271283984	5.57201471510503e-05	0.000148046684600595
NM_001004328.3	0	-3.86976172607973	0	1	1
NM_001004329.3	8.27037348526386	-1.72697101480848	418.068131502672	6.42602737591726e-93	1.35281709843263e-91
NM_001004333.5	-6.72601502713626	7.41203232903659	609.523332756134	1.42044778651018e-134	5.27144312838365e-133
NM_001004334.4	7.75512096162695	1.51140769071514	819.33789213778	3.37067910457866e-180	2.09841697904636e-178
NM_001004339.3	-0.89423044699816	-3.80107790210914	0.310872426050995	0.577145322695036	0.796303020876676
NM_001004341.2	6.94703697923844	-1.6305213764636	68.8586647974475	1.05778823289511e-16	4.81772805972971e-16
NM_001004342.5	11.6269803631442	1.25369115211629	1272.28614932961	1.1909127706826e-278	2.05090408813642e-276
NM_001004343.3	2.21106019283345	0.773881810278482	29.6390272978078	5.20464134791811e-08	1.68014408993538e-07
NM_001004346.4	-0.616561250730037	-3.82635797891695	0.290324314459962	0.590012776892899	0.810245168492397
NM_001004351.5	2.77748511390608	-2.62012765717022	35.8599265919913	2.12025029837838e-09	7.3377578735019e-09
NM_001004353.3	2.76015169532826	-3.47959606018038	3.02978523207963	0.0817488366730042	0.145481900884384
NM_001004354.3	4.30893743103205	-0.330329921094377	328.408533267002	2.13507649012721e-73	3.2884020965547e-72
NM_001004356.3	1.8611778990594	-1.89543522666806	2.25888717686223	0.132849495102205	0.226072841397046
NM_001004358.1	-5.90317733149361	-0.052753741877743	86.7803641780688	1.21267588281731e-20	6.23261382293496e-20
NM_001004360.5	0	-3.86976172607973	0	1	1
NM_001004416.3	0	-3.86976172607973	0	1	1
NM_001004419.5	-6.97487441779138	2.90559194450512	70.4148946417159	4.8055717517779e-17	2.21356488819173e-16
NM_001004426.3	0	-3.86976172607973	0	1	1
NM_001004431.3	-6.56058602021673	4.78964570222507	438.667847934418	2.11044887411784e-97	4.7542541612189e-96
NM_001004432.4	8.02804259709728	0.0940863212243093	465.972946644261	2.41042109630804e-103	5.94075146014917e-102
NM_001004434.3	9.29005330264284	-0.406990287736991	158.074651598441	2.98077529210688e-36	2.2711926236691e-35
NM_001004439.2	0.172057152004627	0.484113596751333	0.176262707999818	0.674604880186708	0.892312916105811
NM_001004440.2	6.70082120816335	-2.44026680140388	43.3993887769488	4.46327532144663e-11	1.66143869000972e-10
NM_001004441.3	-3.30720007691866	-3.28630806664732	1.27649743209953	0.258551295686796	0.4084252540058
NM_001004450.2	5.34781670576676	-1.18851135749106	168.558211747181	1.52783022999652e-38	1.22479143318219e-37
NM_001004451.1	6.14979910810689	-2.29710693803301	218.328588544216	2.09395447448256e-49	2.08888138057693e-48
NM_001004452.1	6.19361082961811	-2.50260831094381	106.411932332338	5.98960031044849e-25	3.47544474325031e-24
NM_001004453.3	6.74140866095823	-3.00509604482408	150.612555909037	1.27371231678484e-34	9.35405079061727e-34
NM_001004454.2	-3.7515488896314	-0.533827141521868	34.155556924097	5.08777457040122e-09	1.72772958236004e-08
NM_001004456.2	8.41581109681695	-0.816980381353755	371.785052935282	7.64777753095677e-83	1.36869391975863e-81
NM_001004457.2	7.13016274235107	-2.50589567491715	260.196107186262	1.55514009570574e-58	1.84114377360807e-57
NM_001004458.2	7.93712723824014	-2.44257166626254	249.532212340054	3.28414241651086e-56	3.71338638507217e-55
NM_001004459.1	7.77400260403016	-2.52057562504601	232.745004454903	1.50216617504204e-52	1.59149018548933e-51
NM_001004460.2	8.29773314784405	0.410618010980609	757.250103364458	1.0640893605585e-166	5.77155183676186e-165
NM_001004461.2	8.33520651580795	-1.84320877216391	142.810895291582	6.46514005492487e-33	4.56825222469426e-32
NM_001004462.2	4.50963493452065	-0.999866663984077	182.533915136484	1.35576591115845e-41	1.15913893271301e-40
NM_001004463.2	9.1010512610642	-1.34673999126674	510.244802670019	5.60986794535014e-113	1.59042418396811e-111
NM_001004464.2	8.42462713731293	-1.87323195756347	292.684928751661	1.29283699590103e-65	1.74356823915266e-64
NM_001004465.1	7.72964148003633	-2.52523377566191	235.402006058235	3.95651795226218e-53	4.23190293551501e-52
NM_001004466.2	9.32174192794188	0.461334195681339	813.669435891135	5.75586887536888e-179	3.53773832174796e-177
NM_001004467.1	7.57722132200879	-2.71621265196906	194.765009397831	2.89933403047301e-44	2.62038996149434e-43
NM_001004469.1	6.48530917654719	-3.32922699318983	74.3269262367765	6.6194451910165e-18	3.12891006092957e-17
NM_001004470.3	0	-3.86976172607973	0	1	1
NM_001004471.2	9.05661686467311	-1.30237046786549	363.45442126085	4.98199740406221e-81	8.67052262193628e-80
NM_001004472.1	7.11763031939249	-2.91874420984435	223.622167522891	1.46664531380465e-50	1.49623211162384e-49
NM_001004473.2	8.75707463596834	-1.75036104373296	371.679980585373	8.0614370873828e-83	1.44241076075279e-81
NM_001004474.1	8.85798648300692	-1.56733832914228	442.374335948719	3.29383873524582e-98	7.50448009502525e-97
NM_001004475.1	6.68324540298721	-3.13644162322069	146.505264211333	1.00666307025759e-33	7.24105439911078e-33
NM_001004476.2	8.51817371462248	-1.77749945639227	320.54404969764	1.10254353629163e-71	1.64985864032142e-70
NM_001004477.1	7.44906788705981	-2.77699914201505	182.784579432963	1.19525022504742e-41	1.02312746690599e-40
NM_001004478.2	7.03107751940002	-0.412626904249888	344.555183192763	6.49907949753788e-77	1.0602127591401e-75
NM_001004479.2	6.38989451164482	-2.79100813153795	199.211391909464	3.1040270210971e-45	2.8595026540488e-44
NM_001004480.1	6.54976823210815	-3.07453053618881	143.067468600896	5.68171241732177e-33	4.01952467275636e-32
NM_001004481.1	4.5700169555626	-3.60201198379177	38.2066478207479	6.36352545291663e-10	2.25350798651763e-09
NM_001004482.1	7.47830383058727	-2.74970779037973	185.895082133102	2.50262800791578e-42	2.17475541123713e-41
NM_001004483.1	7.20449430101412	-2.86968035972131	197.487253956585	7.38220790470017e-45	6.75445711111102e-44
NM_001004484.2	6.09041102951472	-2.82249421134088	145.966193094167	1.32047999309091e-33	9.47183804335047e-33
NM_001004485.1	6.8028930998214	-2.9645993066103	165.367535761274	7.60366771875698e-38	5.99805143891248e-37
NM_001004486.1	7.16298926011077	-2.91457388125327	173.496444493114	1.27512402973047e-39	1.04677660504896e-38
NM_001004487.1	8.43284624295681	-1.60926624663053	243.620150427648	6.38815161981978e-55	7.05699178168243e-54
NM_001004488.2	6.21103444653854	-2.44787266383822	75.2416183052018	4.16494676652525e-18	1.98222268024102e-17
NM_001004489.3	8.39722277754876	-0.521217469737598	468.090440065299	8.34266304691019e-104	2.07701841891184e-102
NM_001004490.2	5.83516269454038	-2.19396610378813	149.30332744017	2.46171664851358e-34	1.79678301968521e-33
NM_001004491.1	6.86522798978449	-2.91980912398236	182.258845066789	1.5568235697208e-41	1.32972238675851e-40
NM_001004492.2	6.96654993100816	-0.0312991499811884	273.897047931703	1.60541282877799e-61	2.00680878834943e-60
NM_001004684.1	6.51579050932624	-3.12106844866633	169.713620449075	8.54505651507e-39	6.88748407946507e-38
NM_001004685.1	8.0904500354185	-2.26759420721284	332.065005470539	3.41216948925008e-74	5.32879028097324e-73
NM_001004686.3	4.80572051183619	2.43186631020369	679.566339515898	8.30293658006948e-150	3.72602500321277e-148
NM_001004687.2	7.99979747030264	-2.05676119352671	271.971751741927	4.21871548268199e-61	5.23803646739199e-60
NM_001004688.2	7.12223503589238	-2.91753878338176	190.894523006433	2.02804854528517e-43	1.80229417186913e-42
NM_001004689.2	5.58681883604382	1.93143983197274	893.495837663907	2.54538297277296e-196	1.86605762596985e-194
NM_001004690.1	7.04742389049619	-2.95299961761811	185.80619626457	2.6169798999334e-42	2.27352464036781e-41
NM_001004691.1	7.23336302354962	-2.98656005745464	128.995044682069	6.79879003187657e-30	4.47060241395651e-29
NM_001004692.2	7.21520771715198	0.20865868581007	611.967723560177	4.17605574641245e-135	1.56106569882559e-133
NM_001004693.2	8.00134372393697	-1.80628617412315	250.201044881272	2.34752460039906e-56	2.66425230812491e-55
NM_001004694.3	9.60222560915794	-0.887454708954608	537.257512250098	7.44830960001e-119	2.26609302313934e-117
NM_001004695.2	8.34031460209256	-0.247928421180555	582.065817886052	1.33267625301304e-128	4.58911578880247e-127
NM_001004696.2	7.4590889362583	-2.72351510729159	223.701666738472	1.40924192582269e-50	1.43849496884334e-49
NM_001004697.2	7.14226508558515	-2.75740561630774	73.1991467860172	1.17206419538279e-17	5.49793280960581e-17
NM_001004699.3	9.02243505111463	-1.42379705076802	395.050828958469	6.58147994330759e-88	1.27840851426572e-86
NM_001004700.3	7.41982533768004	-2.79279676560597	185.329871822146	3.32494493709326e-42	2.8826307581002e-41
NM_001004701.2	6.77534446793112	-3.09623981209658	153.595752598769	2.83840035377373e-35	2.11513417935247e-34
NM_001004702.2	7.83883900159237	-2.45806732686597	300.077777152155	3.16830042602501e-67	4.39445542669544e-66
NM_001004703.1	7.77006070486577	-2.54146306439643	230.632339287115	4.3395104406859e-52	4.55641662817618e-51
NM_001004704.2	7.07908440556096	-2.89190516778425	163.531877707066	1.91437275929338e-37	1.49519474683655e-36
NM_001004705.2	8.24306869956211	-2.1709385310524	311.490587539277	1.03398134158709e-69	1.49457881920362e-68
NM_001004706.1	7.20071419963288	-2.88444276311912	233.28142263434	1.14746793625287e-52	1.21789944256683e-51
NM_001004707.4	8.44594086974164	-1.96839937416313	439.339523059698	1.50727222749552e-97	3.40386613783458e-96
NM_001004708.1	7.81036894860533	-2.21382228135749	174.013552667231	9.83161362452214e-40	8.08836071099833e-39
NM_001004711.2	8.26103730181585	0.0274492841459973	312.997642771499	4.85532555259742e-70	7.05979547182745e-69
NM_001004712.2	6.65037123380747	-3.12682279884592	155.007829626472	1.39470631727404e-35	1.04600427084483e-34
NM_001004713.2	9.86695140553992	0.355016415357241	904.24319128423	1.17328721091078e-198	8.76184223489742e-197
NM_001004714.2	8.53296569513679	-1.33185916387402	122.353583130372	1.9315634325023e-28	1.22458319012594e-27
NM_001004715.5	5.02586922662808	-0.135204158749413	376.686663343495	6.55141199499704e-84	1.19367642017307e-82
NM_001004717.1	6.39626487831647	-2.97070103886158	145.147175240038	1.994274333455e-33	1.4246513806316e-32
NM_001004719.2	6.56495080902351	-2.97242090548323	166.449571318403	4.41227386172448e-38	3.50005738504455e-37
NM_001004720.3	3.26222763878477	-2.95648813931413	1.99605178113529	0.157709548240601	0.263617789073342
NM_001004722.4	-10.2621157548051	2.13383955266852	234.507356676456	6.20017198502977e-53	6.61020412454592e-52
NM_001004723.3	9.49590546053358	-0.972882990986917	508.644390572923	1.25071172859428e-112	3.53120262248639e-111
NM_001004724.2	6.23629893443489	-2.46084610546594	201.160879485262	1.1654820396913e-45	1.08308280888582e-44
NM_001004725.1	8.08013549526427	-2.26704485681894	299.750800125691	3.73304911058113e-67	5.17121729701927e-66
NM_001004726.1	8.22419985974163	-2.15102345287435	355.614149727077	2.5386703171526e-79	4.30290606701039e-78
NM_001004727.1	6.91911078990074	-3.04530232225231	207.761171102443	4.22986988969357e-47	4.04428536371789e-46
NM_001004728.2	7.84857540929751	-0.0317724507612463	557.577089800361	2.82934234257694e-123	9.11620872336356e-122
NM_001004729.2	9.82263524334989	-0.0132266283535139	670.364446698308	8.32432624151255e-148	3.65085927000624e-146
NM_001004730.1	6.64967540179097	-3.15292174975862	147.285540622537	6.79690218984982e-34	4.910471656899e-33
NM_001004731.3	8.37351591787972	-1.82766344824628	416.896056813839	1.15627758863816e-92	2.42210890367144e-91
NM_001004732.2	5.37214605837243	-2.68143277679107	102.111569718585	5.24811372257826e-24	2.97388283929261e-23
NM_001004733.3	5.39849454940642	-2.60720347939822	132.532694185371	1.14406951217938e-30	7.66277973930705e-30
NM_001004734.2	9.20123771702185	-1.26357407334663	449.122677804626	1.11955536482332e-99	2.60934700584747e-98
NM_001004735.1	6.77962179805227	-3.09486995221542	159.509649737661	1.44805467258262e-36	1.1111220877739e-35
NM_001004736.4	7.43983174195386	-1.81720917727753	188.343511342594	7.30995766183272e-43	6.42430862426533e-42
NM_001004737.1	3.3172668606991	-2.68143917895162	43.7522750677667	3.72683038941512e-11	1.39215727588595e-10
NM_001004738.2	6.66241125596939	-3.16630452519866	167.447020052754	2.67169541463328e-38	2.12941110641593e-37
NM_001004739.1	7.60148360518348	-2.62331901719387	227.62762639078	1.96213614916159e-51	2.0363948836507e-50
NM_001004740.2	8.76193705619316	-1.77158328323951	316.746239780024	7.40716165349102e-71	1.09318181388223e-69
NM_001004741.1	7.29950058728077	-2.87822219156968	165.930367497598	5.72897083950228e-38	4.53424389725729e-37
NM_001004742.3	7.41706541980042	-2.82399493702044	170.422124392814	5.98371586886021e-39	4.8405665656158e-38
NM_001004743.1	6.80015984815532	-3.08591793978963	151.305866423044	8.98537867467724e-35	6.62099411482508e-34
NM_001004744.1	7.54091673668791	-2.67612668111609	226.43242199949	3.57600236995112e-51	3.6929097074715e-50
NM_001004745.2	7.48667399139537	-2.84819512489814	150.977400329491	1.06005342793554e-34	7.8002972960522e-34
NM_001004746.4	7.72426872976814	-2.61889001485578	179.556326360354	6.0574929641787e-41	5.11193536356011e-40
NM_001004747.2	6.38257684639657	-3.24143448862617	124.966904914126	5.17506241540545e-29	3.32752604316613e-28
NM_001004748.1	6.50373227745443	-3.31779892037006	79.0440177952875	6.07413797326182e-19	2.97116801668848e-18
NM_001004749.2	7.58343009136203	-2.64930017706935	232.036881650794	2.14358638488407e-52	2.26404339928633e-51
NM_001004750.1	6.65066804738067	-3.16062795182192	123.200253826264	1.26061586839769e-28	8.02712459342368e-28
NM_001004751.3	9.8685768765263	-0.573508506405872	608.070978976359	2.93978948244948e-134	1.08706044083076e-132
NM_001004752.2	6.84453383482213	-3.07858088477521	144.924422582197	2.23092043575694e-33	1.59176647837637e-32
NM_001004753.2	8.01737513702996	-2.43912178543234	222.700450195563	2.33003523624996e-50	2.36619989491125e-49
NM_001004754.3	8.5766323816767	-1.46509556632577	411.921242513533	1.39934137386239e-91	2.88311002825717e-90
NM_001004755.2	9.74382610355559	-0.727279964531743	572.567609966891	1.55165330555856e-126	5.20356548731418e-125
NM_001004756.3	9.64155083917804	-0.566919416134059	629.873067327398	5.32632965872136e-139	2.08399148835673e-137
NM_001004757.2	8.10887758798951	-2.34627241729216	238.899144287354	6.83507776484972e-54	7.41607291682027e-53
NM_001004758.1	8.51591009429564	-1.83827818863468	330.655490837477	6.91864427393423e-74	1.07527290361265e-72
NM_001004759.3	6.76463632361067	-3.11061462791876	107.044600478961	4.35262794163761e-25	2.53499804019846e-24
NM_001004760.3	8.11655109738787	-2.2295759693019	252.911763358438	6.02092757757307e-57	6.9043359576119e-56
NM_001005.5	-6.12667028230339	7.22410660910907	819.424387698085	3.22784201017221e-180	2.01025546509933e-178
NM_001005160.3	8.74247233769469	-1.73534515493265	395.338809646237	5.69681222567442e-88	1.10735326238556e-86
NM_001005161.3	6.33044154567207	-2.56444944960303	162.151711400292	3.8330485018345e-37	2.97381644982477e-36
NM_001005162.2	8.19242568349405	-1.89259034856632	293.342149328724	9.29707534495838e-66	1.25745106240105e-64
NM_001005163.2	7.54912957143426	-2.6653273430671	241.953417595133	1.47496032950487e-54	1.61785757440703e-53
NM_001005164.2	6.36812303513941	-3.28253326362563	104.919354295853	1.27209315677083e-24	7.32308268751662e-24
NM_001005165.2	7.81026178067071	-2.04258236763451	270.765922414643	7.72646179319e-61	9.55145323148967e-60
NM_001005166.5	7.83839288580042	-2.45693745223919	308.75428280935	4.0794116454392e-69	5.84265206730757e-68
NM_001005167.2	6.51474748359705	-3.20946458481524	138.640566797917	5.27837677731654e-32	3.65317128284654e-31
NM_001005168.3	6.58254094199076	-3.17010073410642	157.967654345823	3.14563713533845e-36	2.39591965972132e-35
NM_001005169.1	3.90965465494117	-2.993233619047	64.7589689533278	8.46434638910107e-16	3.74839195830562e-15
NM_001005170.2	5.67297061461182	-3.12449103820443	73.6665743622505	9.24919370418871e-18	4.35241681567e-17
NM_001005171.3	2.20721146900406	0.088185050497387	16.4698149154956	4.94308236599677e-05	0.000131813657684138
NM_001005172.2	-1.21079100797975	1.51261640350536	13.6859712897293	0.0002160624851943	0.000546875190729432
NM_001005173.3	7.09740974118411	-2.02423808495294	171.192705589569	4.06137312531532e-39	3.29667515875088e-38
NM_001005174.3	5.73727149627028	-1.94480965217867	210.911057943351	8.69162113782709e-48	8.42550819185007e-47
NM_001005175.5	3.88799637772949	-2.12824199014949	27.9328407465637	1.2559983497903e-07	3.96604249332868e-07
NM_001005176.3	-5.10176053572736	2.14993821558666	263.555011500277	2.88156452822758e-59	3.4603838747682e-58
NM_001005177.3	8.08234918586715	-2.26982183872388	344.887630427583	5.50115183340769e-77	8.99114341287687e-76
NM_001005178.1	5.76508435787258	-1.9473109008967	111.283237104887	5.12930704747856e-26	3.05547129853989e-25
NM_001005179.4	5.51086856393214	0.883724364866083	456.616142527795	2.61988931807095e-101	6.26618482974516e-100
NM_001005180.3	4.97184072446792	-1.73169494947567	152.334495842053	5.35451168131667e-35	3.96438971895087e-34
NM_001005181.2	3.93797573281515	-2.28078619357647	94.4574622952298	2.5041629998331e-22	1.35515479233697e-21
NM_001005182.2	6.44837950611787	-3.20848320848669	144.601200614235	2.62512024965563e-33	1.86969970492987e-32
NM_001005183.1	7.10488621477558	-2.96006620424102	162.475215021968	3.25738265534833e-37	2.53173741049216e-36
NM_001005184.1	4.35071595349364	-2.52225066921274	58.3065706550612	2.24293721891362e-14	9.47067255988428e-14
NM_001005185.2	5.8788673622516	-3.47800402823131	22.9427702029571	1.66896728272463e-06	4.92680317400569e-06
NM_001005186.2	7.73564938713871	-2.54127185881805	311.680934508627	9.39826239371913e-70	1.35967763906878e-68
NM_001005187.1	8.03276465462486	-2.26133343077343	259.641328851099	2.05446189077195e-58	2.42652479149399e-57
NM_001005188.1	7.67608457910159	-2.5635439840385	302.570227961802	9.07429907726929e-68	1.27062615674052e-66
NM_001005189.2	8.51707224468542	-1.69584947795881	322.56054723386	4.01019460587742e-72	6.04883292319324e-71
NM_001005190.2	8.28743881507952	-2.20426988367409	243.846376500924	5.70231125196286e-55	6.30697736566737e-54
NM_001005191.3	8.1799331211283	-0.405421612782226	521.530832910574	1.9655760581041e-115	5.75831769190408e-114
NM_001005192.2	6.51922055069868	-3.21697737467914	122.002745959581	2.30518629542993e-28	1.45880883503131e-27
NM_001005193.2	9.48938015656628	-0.732318451404879	618.447133887649	1.62742339635939e-136	6.18627989845627e-135
NM_001005194.2	7.67454541795364	-2.57747474232927	256.023684800729	1.26265052699979e-57	1.46695507907024e-56
NM_001005195.1	7.11801203146618	-2.92975677231736	173.221647886083	1.46407761543713e-39	1.19979437109827e-38
NM_001005196.1	7.41425104740923	-2.76362309711795	194.555393455703	3.22141935900561e-44	2.90828776739417e-43
NM_001005197.2	8.61468671357885	-1.83155758355307	359.926830826086	2.92089766456993e-80	5.02436601622719e-79
NM_001005198.2	2.42828047453576	-1.2498515263596	16.7670933163248	4.22598386292437e-05	0.000113433286196629
NM_001005199.2	7.99483402938666	-2.36927554477399	274.808001875324	1.01638850557156e-61	1.2753645762534e-60
NM_001005200.2	8.29849223387524	-2.08987287323357	337.081390458347	2.75740006210703e-75	4.38671456961001e-74
NM_001005201.1	6.76341337706564	-3.10647238269695	148.607334445236	3.49439870105487e-34	2.54171982554127e-33
NM_001005202.2	7.46981367574259	-2.76026730094739	190.035731810623	3.12270935394881e-43	2.76552769376101e-42
NM_001005204.1	5.94014474363862	-3.45599101512265	66.3751150237398	3.72778755739773e-16	1.67000775936637e-15
NM_001005205.3	6.85170283388512	-3.0714457707393	146.599448085202	9.60051782419794e-34	6.90879839621246e-33
NM_001005207.5	0	-3.86976172607973	0	1	1
NM_001005209.3	3.43589611518481	-0.510295474886019	34.7129197704944	3.82087401949859e-09	1.30623054609618e-08
NM_001005210.4	10.4112606950828	0.229626812469851	849.527460598978	9.21080198197414e-187	6.15894126341275e-185
NM_001005211.2	8.8269084403111	-1.60699099495926	450.319258365961	6.14661740541241e-100	1.43953516771577e-98
NM_001005212.4	8.74531621104532	-1.67827914121237	449.837928261636	7.82324425613582e-100	1.82881135754811e-98
NM_001005213.2	8.5876923481083	-1.82488946113599	412.705685645372	9.44436714502423e-92	1.95001196760485e-90
NM_001005214.4	8.69076956434226	-1.74165859230467	437.910168685652	3.08515144317938e-97	6.9309806611703e-96
NM_001005216.4	8.91682281198553	-1.65301138709482	323.014894699616	3.19301798114268e-72	4.82686894681553e-71
NM_001005217.4	6.93218419943206	-2.35720209896674	191.924142699741	1.20876840041672e-43	1.07929222430904e-42
NM_001005218.3	3.12683893225388	-1.81910219728084	63.7217490265386	1.43293824058348e-15	6.29815823012123e-15
NM_001005221.2	0	-3.86976172607973	0	1	1
NM_001005224.2	7.30221471358255	1.01291137562829	308.691362629264	4.21021669467132e-69	6.02841825853448e-68
NM_001005226.2	6.69582119741143	-3.09201232014888	175.345924430966	5.03113640551105e-40	4.16051961140492e-39
NM_001005234.1	5.61794668288057	-2.96329096124087	60.8851267951658	6.05042285149251e-15	2.60660815705928e-14
NM_001005235.1	6.9152141162117	-2.55422924026788	232.236427514331	1.9392110176638e-52	2.05082019506278e-51
NM_001005236.3	6.81854096588165	-3.06266281895608	184.339924369034	5.46889479521602e-42	4.71772220950819e-41
NM_001005237.1	8.24273530963132	-2.14068125490454	382.00847353216	4.54661300769636e-85	8.42223021363675e-84
NM_001005238.2	8.83503443938238	-1.61586879604665	473.267277718663	6.23433850341369e-105	1.57843382195152e-103
NM_001005239.2	6.71625469953308	-3.20669095604463	91.6531519068598	1.03281283970216e-21	5.48050302792247e-21
NM_001005240.3	8.74187554092178	-1.83039344737924	269.024621514625	1.85135686485836e-60	2.27478326740293e-59
NM_001005241.4	6.8803267531172	-3.03400995404	156.663934571559	6.06157050839812e-36	4.58774349470325e-35
NM_001005242.3	-2.28111210722955	3.17742662026587	11.8888126857823	0.000564721083679181	0.00136991098778514
NM_001005243.2	8.4780267545593	-2.01374981957068	310.576738327619	1.63525882068124e-69	2.35623843982232e-68
NM_001005245.1	6.86076295860668	-3.14142540979574	118.627342861202	1.26374829526525e-27	7.84517178074523e-27
NM_001005270.4	7.32571143722009	-2.8257619693852	192.460791008495	9.23020233982735e-44	8.26037244042148e-43
NM_001005271.3	0	-3.86976172607973	0	1	1
NM_001005272.3	7.51612400333925	-2.82666055148419	153.262609590032	3.35645073950969e-35	2.49676106331969e-34
NM_001005273.3	0.33830851558946	-3.67389310278017	0.0243351024637288	0.876035288772386	1
NM_001005274.1	5.9483756481246	-3.38299074683523	69.7460510190147	6.74527638437135e-17	3.09178417672838e-16
NM_001005275.1	7.57644239122236	-2.66853568357242	221.990691446019	3.32791104566231e-50	3.36769838991627e-49
NM_001005276.1	4.86949058223509	-2.57457179999267	112.23769295485	3.16941088877878e-26	1.89816886967175e-25
NM_001005277.1	0	-3.86976172607973	0	1	1
NM_001005278.2	2.08256935204196	-0.0673027338860745	23.4316499977513	1.29431437894185e-06	3.84540441757195e-06
NM_001005279.3	7.33155532347356	-2.51932040780304	174.633395712002	7.19886613360273e-40	5.9346124539903e-39
NM_001005280.1	6.69331517662106	-3.1492880897853	112.135966265304	3.33627432334315e-26	1.99701185869629e-25
NM_001005281.3	9.53918310460256	-0.502844495891869	584.108684661656	4.79030955318672e-129	1.66174988767441e-127
NM_001005282.1	7.24250856940264	-2.89376877679327	171.127986207105	4.19573162715656e-39	3.40455842720985e-38
NM_001005283.3	9.64781775252258	-0.817490016794577	509.436792308543	8.40916091709305e-113	2.37911048085093e-111
NM_001005284.2	7.66696895164191	-2.69540170748549	184.173870480242	5.94499288248912e-42	5.12439048088678e-41
NM_001005285.2	8.16660638090838	-1.23609423151328	377.548711362911	4.25255350679013e-84	7.77234695943994e-83
NM_001005286.2	8.48476680921331	-1.69386420947966	404.162715027944	6.83558185049586e-90	1.37071228829466e-88
NM_001005287.2	1.59624673375396	0.79346675654676	25.8178095653659	3.75210325560034e-07	1.15202341546072e-06
NM_001005288.3	6.25437161526889	-3.23223006746758	104.425492381177	1.63217043012874e-24	9.36902666350864e-24
NM_001005289.5	7.45912323914476	-2.74637126043001	203.520769855366	3.56085044374601e-46	3.34313778075019e-45
NM_001005290.4	-0.430381697830168	-3.84147077265236	0.196846594203187	0.657278315449165	0.875858275448112
NM_001005291.3	0	-3.86976172607973	0	1	1
NM_001005323.1	7.21613402203413	-2.94821053231099	149.493873154389	2.23659949412724e-34	1.63392399612992e-33
NM_001005324.1	7.83356377119893	-2.45132337281392	227.626324264781	1.96341960686689e-51	2.03746949615821e-50
NM_001005325.1	7.35304159109415	-2.60920125221167	173.224688917099	1.46184046658519e-39	1.19808057515588e-38
NM_001005326.2	7.30605042642325	-2.80312429966778	219.098360511567	1.42251203765117e-49	1.42364720503014e-48
NM_001005327.3	-2.01582111234031	2.27056730979754	13.9453599807454	0.000188201613861167	0.000479087549278188
NM_001005328.2	-2.16455191983289	2.81282732449724	35.2976500563368	2.82973286246864e-09	9.73448724209212e-09
NM_001005329.2	9.45562982565403	-1.10981448222198	380.697490059748	8.77217043188601e-85	1.61767723922436e-83
NM_001005332.2	-2.90792954954991	2.99561970634412	69.1269929266812	9.23230960127847e-17	4.21422920844533e-16
NM_001005333.2	-0.639073043932694	-1.7671594498397	0.235822612196273	0.627239659914329	0.848412103925385
NM_001005335.2	-6.00384362287681	7.07438401851929	1533.67156779241	0	0
NM_001005336.3	-2.22879728004538	-3.59753612903357	0.6461779024592	0.421482502814493	0.619800120691528
NM_001005337.3	6.31682903737263	0.521583706351414	115.345587689836	6.61114379027547e-27	4.02606354973737e-26
NM_001005338.2	7.5227010696397	-0.65825981163763	421.455584157939	1.17658267892802e-93	2.50391120341663e-92
NM_001005339.2	-7.36298671112094	5.67426556643521	977.264418924485	1.57115308103384e-214	1.39226704873857e-212
NM_001005340.2	-7.06375858585676	8.75795903183076	368.470681393836	4.02880277695606e-82	7.13019537896034e-81
NM_001005353.3	9.21499204928287	-1.41273227221552	229.46439734231	7.80098013398464e-52	8.14768485182753e-51
NM_001005354.3	-6.38597494213942	3.41509900766508	297.62403176955	1.08497961282904e-66	1.4912773828436e-65
NM_001005356.3	8.38311784143274	-1.31259341630934	207.340306815466	5.22579906744873e-47	4.98752035895328e-46
NM_001005360.3	-6.06682494801104	5.91285927671662	176.281331086192	3.14342120899487e-40	2.60944779873162e-39
NM_001005361.3	-7.52094571673458	6.18505711808754	865.946120621272	2.48246785771696e-190	1.71436371085404e-188
NM_001005362.3	-4.29082881515388	4.66759590497267	70.6440674520817	4.27852390116183e-17	1.97405911661924e-16
NM_001005365.2	0	-3.86976172607973	0	1	1
NM_001005366.2	-7.95590301726025	1.91821372856332	172.265941550614	2.36745069609247e-39	1.93200299181267e-38
NM_001005367.3	5.87753924021138	-1.80783844301023	206.094657859012	9.77097895932297e-47	9.27480878325705e-46
NM_001005368.3	0.00193460984224656	-1.44897372088765	2.32671543258789e-05	0.996151335866701	1
NM_001005369.1	-3.31683403129954	-0.920514223481249	24.067988598157	9.29934396858759e-07	2.78756582412323e-06
NM_001005373.4	-11.1161186692571	2.97291548211521	100.04242234109	1.49167548449839e-23	8.34760055261684e-23
NM_001005374.4	-9.8589291351218	1.74082873345506	38.5296712481287	5.39275596604909e-10	1.9165882934609e-09
NM_001005375.3	0	-3.86976172607973	0	1	1
NM_001005376.3	-7.10101353521923	4.91973117909596	916.313100318924	2.78986930833102e-201	2.14182438567762e-199
NM_001005377.3	-4.91132613683566	2.16699858403678	149.784093571965	1.93264442424097e-34	1.41338119342521e-33
NM_001005386.3	-3.01366506344443	-1.37968628205803	1.61272410803704	0.204109298862728	0.331848795838263
NM_001005388.3	0	-3.86976172607973	0	1	1
NM_001005389.2	0	-3.86976172607973	0	1	1
NM_001005404.4	-3.43822128623351	4.76457540008328	126.947708521318	1.90733429870905e-29	1.23954849394466e-28
NM_001005405.3	8.8891804883218	-1.46256207771861	276.548550375504	4.24368564039988e-62	5.36348455686543e-61
NM_001005407.2	7.92006758440527	-2.6996459126779	44.0066952675964	3.27254544317807e-11	1.22518916984976e-10
NM_001005408.2	-5.50834629898884	2.87084830645999	140.32400151817	2.26132333776389e-32	1.57883248686655e-31
NM_001005413.1	-8.11389674180088	0.0840970423409102	36.4471992567906	1.56858361226968e-09	5.4597184433253e-09
NM_001005415.2	-6.05467450576806	4.01788566564169	297.704803193361	1.04189451628669e-66	1.4324175060691e-65
NM_001005416.2	-2.18800729466847	1.04181135071811	42.4096140885831	7.40252655429598e-11	2.7310603627402e-10
NM_001005417.2	-3.17426382893378	-0.0215640382982738	4.04833243437231	0.0442150010095952	0.0825553378284983
NM_001005463.3	0	-3.86976172607973	0	1	1
NM_001005464.3	4.18790725669514	-3.071075480931	24.5257517130328	7.3323287561588e-07	2.21237029141981e-06
NM_001005465.2	7.25005522158672	-0.0146339435899062	458.685537111859	9.28842271394368e-102	2.23721486013271e-100
NM_001005466.2	8.34085050060429	-0.907829967689914	369.058515295957	3.00044177691873e-82	5.32683790762648e-81
NM_001005467.2	7.43833987335236	-2.72276697955873	259.482097638827	2.22539399850053e-58	2.62633579058725e-57
NM_001005468.2	6.45152680041357	-3.23613858718861	128.322585294133	9.54052554855433e-30	6.2514357392316e-29
NM_001005469.2	6.56799868355003	-3.1758431610947	133.813924356586	6.0003686547198e-31	4.04516440973562e-30
NM_001005470.1	7.98164699171021	-2.45624401976895	218.576669669659	1.84864155990624e-49	1.8452832524367e-48
NM_001005471.2	9.0345708702541	-1.41593903960116	470.560475318361	2.41994416001314e-104	6.07819975527776e-103
NM_001005473.3	9.68843028985589	-0.801206594764693	519.849907865581	4.56243227711013e-115	1.33090653629031e-113
NM_001005474.3	-13.582115587796	5.42315953483691	624.30590458041	8.65453564568784e-138	3.33535612424514e-136
NM_001005476.4	-0.55576888528018	-3.22729023722804	0.160722359982607	0.688492326611355	0.90899887357704
NM_001005479.2	6.10132571745433	-3.36925184259401	111.300559903765	5.08468299216695e-26	3.02943845318622e-25
NM_001005480.2	5.97703667219591	-2.40303456251344	195.270468099593	2.24896193215995e-44	2.03606218546587e-43
NM_001005482.2	6.53675922300218	-3.21094942895351	149.811885741588	1.90579945489622e-34	1.39393508255879e-33
NM_001005483.1	7.62672367885096	-2.66684619149861	200.481295712543	1.63984581825454e-45	1.51918297804701e-44
NM_001005484.2	8.2645797484333	-1.94574419558388	339.829864501224	6.94901281538669e-76	1.11785005821276e-74
NM_001005486.2	7.83430442729839	-2.4789423072702	247.592415290821	8.69610610839182e-56	9.76082509157478e-55
NM_001005487.2	6.83013259226384	-2.33189621996282	237.283007333937	1.53866823848994e-53	1.65850507525095e-52
NM_001005489.2	6.41432413416398	-3.25391927880332	116.198536776039	4.30019094736769e-27	2.63024077041692e-26
NM_001005490.2	8.21506003966729	3.67359769585429	1552.13790413221	0	0
NM_001005491.2	8.1128667602396	-2.26428197206865	308.466173659823	4.71369054256898e-69	6.74344246716476e-68
NM_001005492.1	6.28995068038435	-3.28487445952792	113.097034448692	2.05469253633274e-26	1.23669215814274e-25
NM_001005493.2	7.02523414643398	-2.98293899225252	211.880082773437	5.34187263928291e-48	5.1994881081843e-47
NM_001005494.2	4.9632918762572	-3.73511248223337	18.5555620644702	1.65022996118949e-05	4.55698681492198e-05
NM_001005495.1	8.14820921236232	-2.04774475244718	193.616745531196	5.16311380151255e-44	4.64287427238258e-43
NM_001005496.1	5.61641974544334	-3.55049246828493	21.9781432219802	2.75773155815219e-06	8.03359177651971e-06
NM_001005497.2	10.0135887309881	-0.228046650135807	553.974003570225	1.71984171943873e-122	5.47162114500983e-121
NM_001005498.4	-7.87962561460751	-0.130307638438275	31.6130620658937	1.88159705527815e-08	6.21228395347163e-08
NM_001005499.1	5.89749511474625	-3.42924099031144	83.5453896858853	6.22696929723954e-20	3.13468259839681e-19
NM_001005500.2	9.1287030031862	-1.20188579595801	383.491848383746	2.16142417504394e-85	4.02793261277386e-84
NM_001005501.2	9.11653358870412	-0.762480978100817	486.659500343305	7.59751936203751e-108	2.00064762543437e-106
NM_001005502.2	-4.17425026245427	5.8272887153449	292.057547098625	1.77109067037121e-65	2.38249617068661e-64
NM_001005503.2	8.37682302848129	0.339147564660253	457.674606162974	1.54148706307541e-101	3.70143892253321e-100
NM_001005504.1	4.59370664376777	-3.29624619427974	41.2406192509855	1.34596245970379e-10	4.91017027794373e-10
NM_001005505.3	7.76695417524047	-2.50358433849213	261.310989476233	8.88698514288823e-59	1.05670672078617e-57
NM_001005512.2	7.53765488295201	-2.3266424656033	179.810572400923	5.33064995132051e-41	4.50340829512211e-40
NM_001005513.1	6.68739613181203	-3.13544863562937	147.378931148867	6.48478659406719e-34	4.68736888699852e-33
NM_001005514.2	9.08374307925344	0.0920094545113682	565.6190928127	5.0383477585055e-125	1.65352615180309e-123
NM_001005515.2	6.47628268535706	-3.23872480340751	106.012645458461	7.32661751781446e-25	4.24165663055626e-24
NM_001005516.1	5.82852746872571	-3.44085348205383	80.2725062047232	3.26176090008753e-19	1.60832546005666e-18
NM_001005517.1	6.35034736627353	-3.2814884839025	108.05071024037	2.61988536801658e-25	1.53394008195585e-24
NM_001005518.1	5.68263516540524	-3.49077888718674	90.4075298047525	1.93827086524378e-21	1.02025009202155e-20
NM_001005519.2	5.34602723242219	-3.56805758319397	70.0748269892322	5.70969710068927e-17	2.62370107786575e-16
NM_001005522.2	6.21587704652195	-1.77493002514361	98.6743228916467	2.97636390608175e-23	1.65271843206164e-22
NM_001005526.2	-4.69191641706884	-2.62067609407621	8.1328174299387	0.00434711439182817	0.00951494498465018
NM_001005527.3	-1.11425288085527	-3.77701633626599	0.450510418677219	0.502092664300306	0.715227262887131
NM_001005566.3	5.84911419527698	-2.27395299870228	129.567375164969	5.09570941592912e-30	3.35973671904812e-29
NM_001005567.3	6.84686232659498	-2.35507310422786	199.782823650651	2.32929644320393e-45	2.15123077154655e-44
NM_001005609.2	-1.17892624842243	0.794915107922946	1.35441072616072	0.244508505334231	0.389143903300134
NM_001005610.4	1.1713636212729	-2.55252953464084	3.91314429732189	0.0479098810860385	0.0889467220402332
NM_001005612.3	1.4901061332075	-1.04421049152251	1.15972894149077	0.281521762669299	0.439887125377594
NM_001005613.4	-0.995363885096466	-3.79032691018361	0.424136718694534	0.514880086260659	0.730194950640073
NM_001005619.1	-0.229450989514718	-3.85569551628802	0.101150513627853	0.750453316902325	0.967079184673383
NM_001005731.3	2.44613870711311	-3.5300091064928	1.18724083900436	0.275886819064966	0.432237504086306
NM_001005735.2	0	-3.86976172607973	0	1	1
NM_001005738.2	-5.80621388563221	5.87303079606429	154.861553922926	1.501234650463e-35	1.12492288236815e-34
NM_001005739.2	-5.08542033770319	4.24913024449708	419.99924465702	2.44124111311386e-93	5.17581550799574e-92
NM_001005741.3	-11.121326182956	2.97819272073258	198.012551142263	5.66954628422257e-45	5.19814402913784e-44
NM_001005742.3	-8.53798818877035	0.478097943803995	30.096088840577	4.11159613986617e-08	1.33466024147386e-07
NM_001005743.2	-6.6375198148202	-1.21477737010486	19.240410371747	1.15247819533457e-05	3.22031762687448e-05
NM_001005744.2	-10.0915771486806	1.9672806719766	35.7802010252717	2.20881219394039e-09	7.63958578039746e-09
NM_001005745.2	-6.19148675374406	7.16992655750841	1425.92981219636	4.87374093810234e-312	1.23949190783556e-309
NM_001005746.4	0	-3.86976172607973	0	1	1
NM_001005747.4	0	-3.86976172607973	0	1	1
NM_001005751.3	0	-3.86976172607973	0	1	1
NM_001005752.2	4.85539315010263	-1.50306068996405	119.373707790214	8.67460165610114e-28	5.40734170846302e-27
NM_001005753.3	-3.98257286501895	1.9684446968208	55.3768681590964	9.95004915179584e-14	4.11029022452966e-13
NM_001005781.2	-8.25636992671438	0.21539866055819	98.8937771511964	2.66415227242149e-23	1.481055192327e-22
NM_001005782.2	-5.03362562172219	0.135314762310875	37.267825864878	1.02969458821272e-09	3.6140390436039e-09
NM_001005783.3	0	-3.86976172607973	0	1	1
NM_001005785.2	0	-3.86976172607973	0	1	1
NM_001005786.2	2.76605843218891	-3.82947946295662	6.10369157196661	0.0134899789089291	0.0274598206532879
NM_001005849.2	-7.25089915711307	-0.692229454269729	49.5449168075494	1.9388155980275e-12	7.62306936497634e-12
NM_001005850.3	0.881911022662962	0.621694310660962	7.33077657344852	0.00677837614626093	0.0144486045468097
NM_001005851.3	-0.942040080726602	1.08872015934604	16.8213424410925	4.10688163800707e-05	0.000110344528953149
NM_001005853.1	8.7222240230562	-1.42580701598265	296.917273791142	1.54669603425122e-66	2.11933476366278e-65
NM_001005855.2	1.75084650087976	-2.79160418450487	4.19222390246899	0.0406097916754629	0.0763095845198326
NM_001005861.3	-5.51128942746743	4.70853347312182	608.573666710763	2.28549419497912e-134	8.45689474746206e-133
NM_001005862.3	0	-3.86976172607973	0	1	1
NM_001005909.3	-0.231052811152055	-3.85554373530354	0.101337630539045	0.750230291936152	0.967079184673383
NM_001005910.3	-2.56105569997673	-3.51660767397905	1.48910439160162	0.222355470542172	0.358048796515114
NM_001005911.3	-5.2435916582858	-2.27098404758867	11.1850544007126	0.000824588385285307	0.00196419437744716
NM_001005914.3	-2.72490847883059	-3.47242272834621	1.28883320019279	0.25626308837503	0.405276260561993
NM_001005915.1	3.22092002507789	-1.81401159481191	81.4078115221615	1.83630680354789e-19	9.11969653461767e-19
NM_001005918.3	2.19206991838381	-3.62767385110311	2.20243741815664	0.137792705684131	0.233698101658442
NM_001005920.4	-7.13346316490402	3.17796254964829	102.877123689142	3.56593630838037e-24	2.0292734396956e-23
NM_001005922.1	4.55278291995708	-1.82256645778248	108.693782964239	1.89397845490955e-25	1.11312733181493e-24
NM_001006.5	-6.81905695213778	9.45240479662792	503.904630145818	1.34402740528283e-111	3.74765116159744e-110
NM_001006109.1	-6.09483251123176	4.73974364740371	741.737428534432	2.51185923735164e-163	1.30966634707629e-161
NM_001006114.3	-7.36861579935417	-0.588056931434281	17.3964121900788	3.03398130916137e-05	8.23118422747875e-05
NM_001006115.3	-1.25934635547059	1.59202874750472	2.29800207236116	0.129540531162772	0.221016516312328
NM_001006117.3	0	-3.86976172607973	0	1	1
NM_001006118.2	0	-3.86976172607973	0	1	1
NM_001006120.3	0	-3.86976172607973	0	1	1
NM_001006121.4	0	-3.86976172607973	0	1	1
NM_001006600.3	-3.98524081589376	0.750893449809336	25.339118446262	4.80857330358989e-07	1.46712967597097e-06
NM_001006605.5	-5.7133854214439	3.19407545191813	91.8392502371605	9.40111886371646e-22	4.99537248694602e-21
NM_001006607.2	-10.9404912874049	2.79970335774175	59.4496424000386	1.25463887951877e-14	5.34683603940282e-14
NM_001006610.2	-2.600678637751	1.30752865750275	37.6826916029232	8.32398801134556e-10	2.9348591419447e-09
NM_001006612.2	-2.8025001912192	-2.02238698966008	3.3455770418702	0.0673858477988925	0.121808030991196
NM_001006613.2	-4.97727190368492	0.39279692587204	58.6607552188218	1.8734123933728e-14	7.93464283371001e-14
NM_001006614.2	3.28278084849117	-3.29782404030755	5.70781505702884	0.0168895481458616	0.0339504074883673
NM_001006615.3	1.89879304770837	0.691064940195599	19.1557621956542	1.20473264622192e-05	3.36084240950291e-05
NM_001006616.3	-9.68218490938096	1.56947695383527	126.198159702427	2.7826311240165e-29	1.80112382789298e-28
NM_001006617.3	-6.25616827486868	6.46546469919649	213.353893146295	2.54781735393853e-48	2.49245838332687e-47
NM_001006618.2	-6.13872288728474	2.74925963769959	290.846229447	3.25215689683124e-65	4.35523401318309e-64
NM_001006619.2	-4.50812004640446	0.971789934786298	65.0962701937401	7.13269484524103e-16	3.16610172057574e-15
NM_001006620.2	-7.70104804076018	3.40083932468367	338.630705547182	1.26788631441873e-75	2.03003908471073e-74
NM_001006621.2	-1.12772131981291	1.30925903154995	5.9537441189021	0.0146860612643738	0.029744538027605
NM_001006622.3	-3.11698723706422	3.24558204058458	318.326939540954	3.35222354112021e-71	4.97551863577722e-70
NM_001006623.4	-2.44302744603481	2.28863866470873	63.563032102906	1.55316694390446e-15	6.81929902939704e-15
NM_001006624.2	-2.34858373365354	-3.5691609205043	0.993953880411922	0.318777927905488	0.489150302177313
NM_001006625.2	2.322634076983	-3.1101367669205	1.27492775695082	0.258844267612569	0.408810357905583
NM_001006626.3	3.57218191656303	-3.77908450125758	13.5220850160926	0.000235772322374509	0.000594500439180283
NM_001006627.3	9.34499076111055	-1.1314010871209	372.004136558576	6.85227207885096e-83	1.22752876688093e-81
NM_001006628.3	0	-3.86976172607973	0	1	1
NM_001006629.3	6.55154671399886	-3.00383416993444	71.3275007548896	3.02588758007024e-17	1.40221165040284e-16
NM_001006630.2	0	-3.86976172607973	0	1	1
NM_001006631.3	0	-3.86976172607973	0	1	1
NM_001006632.3	0	-3.86976172607973	0	1	1
NM_001006634.3	-4.93293639679722	0.786609433753686	74.5932110801625	5.78417718636077e-18	2.7392933444536e-17
NM_001006635.3	-3.63685350216237	2.63136950272321	268.692089050478	2.18758663175492e-60	2.68329696369753e-59
NM_001006636.5	-1.69060292803128	-3.69844906914376	1.11504965266991	0.290986894314864	0.452571903229893
NM_001006638.3	-1.99071914502407	1.13812606105307	4.65569102767027	0.03095077207262	0.0593992628388526
NM_001006639.2	-3.51826820483558	2.50864560276359	119.639292554655	7.587587688524e-28	4.73729713815952e-27
NM_001006640.2	-10.953019014396	2.81220293726579	306.333664043866	1.37380917283741e-68	1.94942548639342e-67
NM_001006641.4	-4.48725677625007	-0.432924400706708	40.9782096544667	1.5393597469046e-10	5.60424916743199e-10
NM_001006642.4	4.18977426088515	-3.17324299378342	32.6439661241861	1.10682486583064e-08	3.69408560756084e-08
NM_001006655.3	2.88318244947463	-2.80924107848555	5.45150276412121	0.0195515016315532	0.0389430034619196
NM_001006656.4	-11.0048948442777	2.86329026215579	244.53014846035	4.04546597813541e-55	4.48803869953301e-54
NM_001006657.2	-5.22279703850465	-2.28365213506689	1.27922622775552	0.25804295472118	0.407737848636172
NM_001006658.3	6.33548063278424	-3.24547964421829	44.5662555658251	2.45893399562274e-11	9.25393941300778e-11
NM_001006665.2	-7.11454181828958	7.53707880793995	427.110466892413	6.91511729510658e-95	1.49505400122431e-93
NM_001006666.2	-1.56388290188188	-0.0355472057687587	21.091975308814	4.37757502940674e-06	1.25940563015491e-05
NM_001006681.2	-6.73874929622259	-1.13062232485612	24.2917174973944	8.27943067192681e-07	2.48976981773201e-06
NM_001006682.2	-5.17520179521954	-2.31663149692999	5.58509877456974	0.0181139116392443	0.0362540829998183
NM_001006683.2	-5.10809809996095	-2.36159130406455	7.48089603290664	0.00623570324421288	0.0133442511280748
NM_001006684.2	-2.97132097397866	1.32743686110209	53.4039366169481	2.71552146333946e-13	1.10293136398888e-12
NM_001006932.3	-8.52328789233506	0.464443502546597	16.9770204137982	3.7834983756186e-05	0.000101905787436883
NM_001006933.2	-10.686793777991	2.55002493877577	281.462169457747	3.60551239390481e-63	4.65101473545081e-62
NM_001006935.3	-10.2867091911772	5.5415561732275	1643.77988200277	0	0
NM_001006937.3	-10.1364177456559	2.01106059918776	167.746995621532	2.29754443612798e-38	1.83396109686086e-37
NM_001006938.3	4.87594198143568	-3.58684404176323	14.9778878437513	0.000108778391896242	0.000282559302792587
NM_001006939.4	-5.53968237687592	-2.06609802728464	11.1298980216799	0.000849472615725286	0.00202053981425089
NM_001006941.2	-3.16384109482844	1.5194613438296	77.3021548036583	1.46705887796537e-18	7.09083493041711e-18
NM_001006943.3	7.73400485686216	-1.3245295114858	403.05764568148	1.18940532531065e-89	2.37549951739135e-88
NM_001006944.2	-9.11263026849981	1.02180993189915	32.3697534376831	1.27454962840569e-08	4.24103846154653e-08
NM_001006945.2	-5.73905834039061	3.22084468507776	366.112243410045	1.31428986842429e-81	2.30517771723386e-80
NM_001006946.2	5.21313747565444	-1.54152687233955	12.1838583537463	0.000482048324558466	0.0011773060591065
NM_001006947.2	-0.506838175102129	-0.886309580037664	1.07455460595627	0.299918929680083	0.464437016947901
NM_001007.5	-6.52851759505569	9.49491042643733	270.485189793704	8.89538189276595e-61	1.09807738112887e-59
NM_001007022.3	-8.79438219379442	0.719445255953992	39.1337903629585	3.95735231468072e-10	1.41452335385247e-09
NM_001007024.2	-1.03959022187746	0.259042994831235	0.713981430749286	0.39812523353205	0.590856385599172
NM_001007025.2	-0.575662712896089	5.53828471252672	21.7274296763545	3.14265494386767e-06	9.12369541231602e-06
NM_001007026.2	-3.68680656141178	6.09354831554838	303.724500733019	5.08562684917659e-68	7.14855168273504e-67
NM_001007027.3	-11.3985011248816	3.25196428617791	213.479290990652	2.39228035646363e-48	2.34253267400027e-47
NM_001007033.2	-7.99550702786576	3.76539582925061	133.416057083911	7.33180628671922e-31	4.93041540113539e-30
NM_001007067.2	-7.68531775492877	2.44279749455187	192.529664883826	8.91617414592041e-44	7.98194837950856e-43
NM_001007068.2	-6.98300193753486	-0.923271545839069	36.1733048972655	1.80526616615311e-09	6.2677300021864e-09
NM_001007069.2	-7.18141527121087	4.60041670546685	610.915423620154	7.07363778211739e-135	2.63642247019476e-133
NM_001007070.2	-8.65224646628019	0.585388237884574	16.6027301537839	4.60846341485287e-05	0.000123254714932863
NM_001007072.2	-3.19869256367579	-0.280446452706595	49.5318443580997	1.95177766540898e-12	7.67274847884062e-12
NM_001007073.1	-5.56992091747479	3.62870128773686	189.072778532137	5.06670942976678e-43	4.4650257948067e-42
NM_001007074.1	-2.13558320877578	2.8449567643917	60.9689763129659	5.79813444961665e-15	2.49955735203875e-14
NM_001007075.2	-6.65050611958303	1.07713149801602	19.1065133460526	1.23622275658845e-05	3.44605719501625e-05
NM_001007088.2	-4.72107465527734	2.81444622283815	109.810063305656	1.07844498070023e-25	6.37586110778444e-25
NM_001007089.4	0	-3.86976172607973	0	1	1
NM_001007090.3	0.123483955345072	-0.77167453874373	0.0988312705106011	0.753236688474428	0.968090251712461
NM_001007094.4	0	-3.86976172607973	0	1	1
NM_001007097.3	0	-3.86976172607973	0	1	1
NM_001007098.3	5.92838644099362	-3.03242869530189	78.629926707114	7.4906016903689e-19	3.65369764952318e-18
NM_001007099.3	-7.38638003904499	6.68897695114067	722.105990679868	4.66355042779693e-159	2.32245942204664e-157
NM_001007100.3	-8.47954784883111	0.423450273672544	57.6166480449727	3.18518249665356e-14	1.33897143840569e-13
NM_001007101.4	-0.599897946810009	-2.32920771446339	0.311780656893113	0.576589553230558	0.795736690241518
NM_001007102.4	-7.11745730589444	-0.807298803903066	53.5875516083517	2.4732157130138e-13	1.00603402586533e-12
NM_001007122.4	4.3745996561562	-2.22765321664807	2.91404788913221	0.0878112249920173	0.155371924839137
NM_001007125.3	6.76188369238748	-2.18426796908467	82.4607458963013	1.07789674153101e-19	5.38918848334969e-19
NM_001007139.6	9.97347350681355	-0.360564292681056	295.757651990559	2.76730955938848e-66	3.77642706887193e-65
NM_001007156.3	0	-3.86976172607973	0	1	1
NM_001007157.2	-4.83984787584158	4.33520167930379	702.515099803026	8.48751521612146e-155	4.03946223166805e-153
NM_001007169.6	2.91774741400506	-0.671644790797015	86.6143314885325	1.31887930515922e-20	6.76955760822026e-20
NM_001007176.5	0	-3.86976172607973	0	1	1
NM_001007188.4	0.486373099948146	-2.1013001281883	0.513195129961332	0.473758970378291	0.682961014709824
NM_001007189.2	-3.22705752356037	3.38850002826759	255.550075497062	1.60149320017656e-57	1.85707876447069e-56
NM_001007214.1	-4.75956080170848	1.66015446826762	165.492393519019	7.14082919510961e-38	5.63646569277291e-37
NM_001007225.3	0	-3.86976172607973	0	1	1
NM_001007226.1	-6.12050495876996	2.5921289208292	213.365748991182	2.53268904369684e-48	2.47780632214612e-47
NM_001007227.1	-2.14700103199316	-0.593309506890472	2.44393265447022	0.117980111013218	0.203132124149533
NM_001007228.2	-5.29118049727275	4.56098167827947	427.59747328913	5.41752772530737e-95	1.17374528223457e-93
NM_001007229.1	-3.85987242016917	2.17511207508268	103.619721788819	2.45124958957722e-24	1.40173423710836e-23
NM_001007230.1	-9.49342874835856	1.38722857161221	76.8263048666728	1.86674560986707e-18	8.98987257777138e-18
NM_001007231.3	-7.67057644062964	2.95771229585676	391.038655308522	4.91769403976354e-87	9.42415573879378e-86
NM_001007232.1	-2.30146267725326	-3.58223556163879	2.1763806348489	0.140143697326709	0.237217681614489
NM_001007233.3	-1.25396102630407	1.39009211807016	6.88439065219038	0.00869517052740421	0.0183176460322588
NM_001007234.3	-5.27003834132568	0.950463038654425	120.379015948987	5.22586014531996e-28	3.276703263624e-27
NM_001007237.3	1.4193672674888	-1.51495639519001	2.20080845696548	0.137938376655659	0.233916184175792
NM_001007239.2	-4.11125064769157	0.392880335881449	7.26907637862541	0.00701518687522149	0.0149285917246352
NM_001007240.3	5.04734091169337	-3.63347742862062	59.5507265667535	1.1918213336557e-14	5.08298371593543e-14
NM_001007241.3	0	-3.86976172607973	0	1	1
NM_001007242.3	5.92905279624164	-3.6250358131868	15.1025734449572	0.000101824384523784	0.000265208629915295
NM_001007245.3	-2.16279145850831	-2.26798585792709	0.99878561540875	0.317604531911452	0.487636709987985
NM_001007246.3	-3.88745160349123	3.61307896543308	487.142678621726	5.96398269593466e-108	1.57478090822533e-106
NM_001007248.3	-0.562288387610281	0.613073879173292	7.26187983241921	0.00704335279072623	0.01498667341337
NM_001007250.3	2.3940418730621	-3.83133329670698	7.93929824860595	0.00483725897255169	0.0104895280527367
NM_001007253.4	-2.91422849006667	4.16294566146131	95.1745494368012	1.74317009492715e-22	9.4783107087763e-22
NM_001007255.3	3.79654272785026	-2.24086904813205	23.4267083143477	1.29764346449731e-06	3.85496523562423e-06
NM_001007257.3	-11.7398816261462	3.59004184201832	168.762623170168	1.37856604829897e-38	1.10632080227182e-37
NM_001007259.3	-2.31570370623687	-3.57722413033106	1.53684507002596	0.215088021726086	0.347777991667983
NM_001007261.3	-2.28743505913829	-2.07987396826735	5.63346324867712	0.017620785066937	0.0353277979063047
NM_001007267.3	0.614782484350674	-2.1396422238796	0.833151603635926	0.361362790254007	0.544351926626089
NM_001007269.2	2.26476900314665	-1.68970654464676	20.3150009093479	6.56835930660934e-06	1.8678984955379e-05
NM_001007270.2	-7.24358752522055	-0.697317351735782	47.1956184494547	6.42438950835336e-12	2.47565177256856e-11
NM_001007271.2	0	-3.86976172607973	0	1	1
NM_001007272.2	0	-3.86976172607973	0	1	1
NM_001007273.2	-0.745760215095673	-3.8155789363948	0.367330359501853	0.544463059153035	0.75959340592772
NM_001007278.3	-5.22335728357945	1.86551424711518	112.646446220356	2.57895030821569e-26	1.54843520479138e-25
NM_001007464.3	-6.25468858768431	3.97205170021466	574.090807527833	7.23538474852248e-127	2.43787652936732e-125
NM_001007466.3	-4.35997453676798	4.04731175893651	146.559137823515	9.79730997789742e-34	7.04918040456663e-33
NM_001007467.3	0	-3.86976172607973	0	1	1
NM_001007468.3	-3.45566647871785	4.68769708493912	118.602933268322	1.27939609640077e-27	7.94081088302906e-27
NM_001007469.2	-8.5290235513957	4.98248073300595	544.296824508028	2.1911605110251e-120	6.78582377977049e-119
NM_001007470.3	0	-3.86976172607973	0	1	1
NM_001007471.4	0	-3.86976172607973	0	1	1
NM_001007523.2	-2.92428922080808	2.56286491026094	9.24700563543538	0.00235880807860372	0.00531483148929417
NM_001007524.2	-3.04631878729325	2.59353456255559	9.01220024036297	0.00268183379730257	0.00601125786390303
NM_001007525.5	-4.31361820958967	-2.83506398463825	2.07764671275227	0.149470461247709	0.251373237269397
NM_001007527.2	-7.02866291451607	5.25756990358495	760.375809080358	2.22509007036669e-167	1.21732358558313e-165
NM_001007530.3	4.78658514514641	-2.64926951791682	26.0096431889627	3.39716261046673e-07	1.04569408849789e-06
NM_001007531.3	0.780904499390359	0.344852189519822	11.5788230651953	0.0006670714836823	0.00160577056594357
NM_001007532.3	6.76739270758032	-2.92136629761862	159.027424884618	1.84564518853057e-36	1.41309951378915e-35
NM_001007533.4	5.28215556882056	-2.81239570520328	87.8634469906629	7.01328261158877e-21	3.63292727185185e-20
NM_001007534.2	9.52170080113538	-0.83835370847054	386.755111513264	4.21018219695336e-86	7.93592293850005e-85
NM_001007537.2	3.00488197385106	-2.08241833605614	26.1170356226808	3.21336371976198e-07	9.90648963020802e-07
NM_001007538.2	7.56473583620205	-0.0789589507413206	485.09925986369	1.6602297304587e-107	4.3537239049767e-106
NM_001007540.4	-0.188732561128566	-0.250778170164246	0.0672589511256092	0.795370367587525	1
NM_001007544.4	-5.2597657932201	-2.26009310545925	12.1734596469391	0.000484743133892561	0.00118334226166928
NM_001007551.4	6.19746409803201	-3.59752713965749	20.0515076000786	7.53840805333167e-06	2.13503757669617e-05
NM_001007553.3	-7.39457644885861	6.14476073215309	526.035817024725	2.05771102122267e-116	6.0945267962447e-115
NM_001007559.3	-8.00653186884655	4.2186296301715	732.539142406872	2.51234992653671e-161	1.28664738709677e-159
NM_001007561.3	-1.13873135045154	4.20604716692113	12.3282128575086	0.000446163352597221	0.00109273439716085
NM_001007563.3	5.86594505707479	-1.48859609428887	209.724501076078	1.57750972481147e-47	1.5227417755523e-46
NM_001007565.2	-3.38176396189042	0.311733731930049	6.73149962103279	0.00947249296305139	0.0198634962588571
NM_001007593.3	-0.175468201696542	-1.22583926565625	0.0111677508286121	0.915838169616807	1
NM_001007595.3	4.65171476038304	-3.30279506006678	18.6503469746472	1.57018694902051e-05	4.34361986936401e-05
NM_001007792.1	-3.94263282308361	-3.01806851381454	6.39748299428302	0.0114282275459513	0.0236001223242693
NM_001007793.3	-7.3386173967873	5.63513274420374	1502.61711747882	0	0
NM_001007794.3	-3.26477328721289	1.9758089709677	26.0157950641201	3.3863548751372e-07	1.04243512983168e-06
NM_001008.4	-6.56852754529371	5.94004771107814	9.84061607221044	0.00170700317921985	0.00390973455063723
NM_001008211.1	-3.6866112252292	1.78754640019387	18.3222599070495	1.86515035268733e-05	5.13151465879423e-05
NM_001008212.2	-4.26974263206558	3.83022787672319	182.992611705436	1.07656642027721e-41	9.22063255936624e-41
NM_001008213.1	-6.31018593716527	2.70673613979407	130.424285167767	3.30916810352288e-30	2.19176189032807e-29
NM_001008215.3	-4.81819225451528	4.55176397987788	941.228661205131	1.07010258067862e-206	8.73364247800649e-205
NM_001008216.2	-6.3471775921039	4.50473033255556	567.105498184823	2.39304800755007e-125	7.87888276970758e-124
NM_001008218.2	-1.49708782676212	-2.27456449016583	1.42845632201541	0.232016532816759	0.371779966575292
NM_001008219.3	-1.3047738478766	-2.24301034799285	1.10822116270803	0.292468955373465	0.454481126954476
NM_001008220.2	2.77795836314807	-3.30750997220545	14.6743314919277	0.00012777454508121	0.000329874252179347
NM_001008221.1	-3.89927887795046	-3.04023551581538	1.67801198535692	0.195188822446683	0.318983863968209
NM_001008222.3	2.57151470496257	-0.820351516217568	5.93887562179748	0.0148104640224537	0.0299828221001176
NM_001008223.2	9.91737642053046	-0.482970601445593	466.238916979349	2.1096713851238e-103	5.2088972277333e-102
NM_001008224.3	0.694831062623241	-1.18502259938403	0.138594188693439	0.70968259783276	0.934639943570575
NM_001008225.3	-3.44026148197733	1.04595946889793	100.035074938812	1.49721946574888e-23	8.37776926015292e-23
NM_001008226.2	-1.5316684778733	-2.08034801405353	0.396434254889737	0.528936525590827	0.746694083347018
NM_001008228.3	0	-3.86976172607973	0	1	1
NM_001008229.3	6.59680677072298	-2.88799067932658	96.6601377971472	8.23098472166723e-23	4.51888625198807e-22
NM_001008237.3	-3.12460008552405	1.4406153998617	85.333257433219	2.52087452895168e-20	1.28329252699161e-19
NM_001008239.3	-3.52395203616886	4.13164871417524	57.1553612862395	4.02708551731579e-14	1.68654288084154e-13
NM_001008269.3	3.97662376330789	-2.73398045972675	61.8214007027439	3.76064869499767e-15	1.63173656969645e-14
NM_001008270.3	0	-3.86976172607973	0	1	1
NM_001008272.2	-1.14693418471099	-3.77378289877244	0.351277677478671	0.553390757461912	0.768860233984974
NM_001008273.2	-1.10559808976347	-2.68972413924913	1.05101301430331	0.305273895903424	0.471507240190934
NM_001008274.4	5.81689761740411	1.50607741502447	762.674264549378	7.04029151228572e-168	3.87230175040152e-166
NM_001008387.3	2.41696973634427	-3.83059340634385	8.00564108333871	0.00466318505356517	0.0101436484387739
NM_001008388.5	-2.26005857728917	5.61696626683413	408.404408630405	8.15543936384785e-91	1.65948140763677e-89
NM_001008389.3	0	-3.86976172607973	0	1	1
NM_001008390.2	-5.62539783666225	5.95080833069621	147.024465598401	7.75144958598374e-34	5.59310204194675e-33
NM_001008391.4	3.20748553605678	-2.66602697509507	38.5103025877747	5.44654075784417e-10	1.93511737991604e-09
NM_001008392.2	-2.25295999875219	2.47960819077648	14.8756081152803	0.000114838344033372	0.00029775434599436
NM_001008393.4	-2.64424074940046	2.85075621470634	148.244543558493	4.19445304116981e-34	3.04539015638514e-33
NM_001008394.3	0.0722253920904103	0.65574794605235	0.0622079317082935	0.803039644642314	1
NM_001008395.4	-8.94574859000757	5.71318467950155	1117.33615614557	5.63633491418713e-245	6.76405478003446e-243
NM_001008396.3	6.00811524383641	-3.04124496980744	29.7228108396682	4.98448336968604e-08	1.61100440133988e-07
NM_001008397.4	0.601364724131711	-1.26952833316979	0.236748319102851	0.626564577843811	0.847589696568417
NM_001008401.4	-2.48551874701948	2.95587931073105	58.1250119807555	2.45978878841833e-14	1.03748500677253e-13
NM_001008404.3	9.69840067567035	-0.722869295239017	502.283087931678	3.02843797733229e-111	8.4002212347442e-110
NM_001008405.4	0	-3.86976172607973	0	1	1
NM_001008409.5	4.4323109080808	-2.55347352992727	11.0522013382768	0.000885819591703077	0.00210309667105724
NM_001008410.2	-6.2681322607858	5.59619392298896	226.463282600445	3.52100925219159e-51	3.63703320372089e-50
NM_001008485.2	-5.32475181582871	-2.21642725364324	12.7016556884669	0.000365331964969708	0.000902798517769029
NM_001008486.2	-1.80871968541131	-2.99624539128073	2.01933564225266	0.155307078603903	0.260081496044216
NM_001008487.2	7.62318400028218	-0.899098652810541	85.079670728946	2.86581925560913e-20	1.45632017112057e-19
NM_001008489.4	-6.23228864975349	-1.54350127119086	10.3991300393443	0.00126074697186198	0.00293504953527902
NM_001008491.3	-4.26416288793731	-2.85860818540537	4.26388468478942	0.0389307977388126	0.0733433443949644
NM_001008492.3	-6.18101973185913	-1.58502841391318	31.8921878127239	1.62971287273314e-08	5.39627864591168e-08
NM_001008493.3	0	-3.86976172607973	0	1	1
NM_001008495.4	-2.27994038198487	3.61356052315728	136.777523650508	1.3488127556357e-31	9.23632029160326e-31
NM_001008496.3	4.83689413412038	-3.61849115849613	39.4466613462509	3.37143667660695e-10	1.20787819315793e-09
NM_001008503.3	3.86515747134819	-3.73000545013121	23.2909316979539	1.39255025264216e-06	4.13048572021219e-06
NM_001008504.4	4.36607437835243	-3.68556764868766	20.9913136273901	4.61370432523641e-06	1.32542450882974e-05
NM_001008505.2	0	-3.86976172607973	0	1	1
NM_001008528.3	-0.234107794165969	0.036709799041871	0.0821294308845566	0.774432147101627	0.99272920401067
NM_001008529.3	2.77376332821578	-3.5379993210483	3.07031050555265	0.0797342409379017	0.142192412325823
NM_001008530.3	-2.15231740697411	1.67865766096422	15.5554469736073	8.01204779764093e-05	0.000210255945167674
NM_001008534.2	-0.506312417331957	-2.69356038343984	0.120491349122226	0.728502191644402	0.957199839788308
NM_001008535.2	-0.617589634075525	-3.23426645885573	0.16515943426722	0.68445009871778	0.904148839498615
NM_001008536.2	9.10185050129891	-1.41015559960838	427.171607657513	6.70644031892663e-95	1.45031958198865e-93
NM_001008537.3	4.85421149231105	-0.11179910571762	179.480939482888	6.29148507498367e-41	5.30749357871189e-40
NM_001008539.4	0.769400201247831	-0.00096769103552845	0.68988119094076	0.406204795014837	0.601017597379119
NM_001008540.2	-2.36869835186453	2.34361379454273	20.6566111904091	5.49471284014251e-06	1.57073334357575e-05
NM_001008541.1	-6.62551030372664	0.38718491129991	13.0003743501928	0.000311428709680485	0.000776343739353866
NM_001008563.5	-0.576274532361391	-1.80279507747484	0.0685457797873568	0.793466009429806	1
NM_001008564.2	-3.06255574284322	1.46559334571431	11.9363963886429	0.000550478528531036	0.0013365847116767
NM_001008566.3	-3.62093946677115	-3.16271598148347	1.36521986435934	0.242634878066148	0.386569087761921
NM_001008657.3	5.80246946460345	-3.34412479340881	48.4351951249785	3.41385908836422e-12	1.33029653823782e-11
NM_001008660.3	-3.90717059201725	2.69498798662353	268.981313939513	1.89203412528333e-60	2.32424239925918e-59
NM_001008661.3	-9.4774756310646	1.37177760928454	23.0779864329782	1.55561579854234e-06	4.60111754506751e-06
NM_001008662.3	-9.30589598371042	4.05977239435076	498.249460465352	2.2848289213455e-110	6.25523793229083e-109
NM_001008693.3	9.40253514669634	-0.964657699017927	392.578313843598	2.27289773626442e-87	4.37871296890969e-86
NM_001008695.1	-8.84104407756869	2.78611067243609	412.882933492682	8.64154084912329e-92	1.78537146333415e-90
NM_001008697.3	-5.79007479716401	3.43181654489881	228.389456021174	1.33838365903801e-51	1.39237835440105e-50
NM_001008701.3	-1.34911083664782	-3.74840009463898	0.607470886398577	0.435741658299079	0.636890766114908
NM_001008703.4	-5.64127340539862	3.27116420204254	373.314319320318	3.55281530176194e-83	6.39526217532345e-82
NM_001008704.4	-3.5031457583803	-0.814156080142316	9.76872446855369	0.00177505559129843	0.00405593327144283
NM_001008707.2	0	-3.86976172607973	0	1	1
NM_001008708.4	-9.24895558582618	1.15231936865758	155.977829180212	8.56075979801511e-36	6.45340822233505e-35
NM_001008709.2	-2.37792540397892	1.89808194743771	56.5839578582847	5.38493686551806e-14	2.24519506286881e-13
NM_001008710.3	-3.97082313324541	-3.00832195076829	1.47575186388764	0.224440367273538	0.361030923881732
NM_001008711.3	-3.43516102850681	-3.23649652532174	1.73506105984355	0.18776584183308	0.30815265586421
NM_001008712.3	0	-3.86976172607973	0	1	1
NM_001008723.2	0.317212463862633	0.103199976811394	0.596393583392157	0.439957355141943	0.642212650676366
NM_001008726.3	-4.11950701648262	-2.93573006646012	3.63583211623417	0.0565483299179249	0.103667626349306
NM_001008727.5	-2.60142814159211	4.34719742468945	232.902882093432	1.38767983110926e-52	1.47076515794317e-51
NM_001008738.3	-5.07232279575776	5.3690091744071	230.966775909877	3.66865407444583e-52	3.85745181788659e-51
NM_001008739.2	-0.723327755231136	1.18846416860251	10.1018832749875	0.00148117880595497	0.00341833380919745
NM_001008740.4	-3.55768023128712	-0.285490925745339	36.128300816764	1.84744218446715e-09	6.41145170951188e-09
NM_001008743.3	2.84422166167386	-3.8282543967485	6.19238085997097	0.0128301460981516	0.026243495176935
NM_001008744.2	-1.63243243781112	-3.70530131571377	0.307244572609541	0.579375968256982	0.798788338180213
NM_001008747.2	0.251570484332499	-0.915113967461388	0.122365477895258	0.726482965320584	0.954798710895436
NM_001008749.3	4.19390558452149	-1.29778328375862	125.937336897145	3.17347432641456e-29	2.05160063967644e-28
NM_001008777.3	2.72152347835098	-3.79784875673031	2.94841958698227	0.0859615843291533	0.152350237338277
NM_001008778.2	-2.70221657946173	-3.47943019223027	2.44572002821879	0.117845799212495	0.202940339938355
NM_001008779.1	2.954012232369	-3.18977617732733	14.7593936729047	0.000122137513198762	0.000315911933325007
NM_001008781.3	-7.39899027780104	-0.561843539074351	16.5162743583951	4.8234288223526e-05	0.000128723229370899
NM_001008783.3	8.56247403562267	-0.727223168222187	533.93901613	3.92645332487019e-118	1.18472165876262e-116
NM_001008784.3	1.54286679164486	-2.8319624591426	1.94537528329973	0.163086080893264	0.27162441268461
NM_001008800.3	-0.882743292126977	-0.652386290502865	1.18295082213737	0.27675608456252	0.433376229675466
NM_001008801.2	-4.9157328549965	1.75277384760302	25.8546605867262	3.68114801702678e-07	1.13078826704812e-06
NM_001008844.3	-1.38874350343894	0.138693124935926	1.37616734704256	0.240755067858015	0.383940245141887
NM_001008860.3	-6.04631244617686	-1.68924336149195	8.49149660329866	0.00356810176116281	0.00787891463190773
NM_001008892.3	-7.61610295776873	-0.368297073535085	28.5898751253936	8.94486750073165e-08	2.84980942572324e-07
NM_001008894.3	-3.06656817801373	-2.30855758190961	1.48999031492519	0.222217962544135	0.357869464440269
NM_001008895.4	-5.50520377170258	3.38215510016644	66.9374047635753	2.80266337828514e-16	1.26016686029132e-15
NM_001008897.2	-2.17897564450865	1.01849183607478	27.4875096511535	1.58112335884944e-07	4.96254346640049e-07
NM_001008901.2	4.22806794653546	-3.51293715868285	7.32585103801607	0.00679697724107644	0.014486562554015
NM_001008910.4	-6.30264923330742	3.09203365518568	433.651727740208	2.60673891261014e-96	5.76863877547995e-95
NM_001008938.4	-6.40076710543076	7.05822194957928	456.606240807549	2.63292060865111e-101	6.29551971642992e-100
NM_001008949.3	1.25443074347576	-1.0747320067237	1.58793354048517	0.207621621837925	0.336899137497774
NM_001009.4	-6.57362447835552	7.70599394416109	404.474048962022	5.84795190415647e-90	1.17409979993373e-88
NM_001009181.2	3.06496909589008	-3.71243104009098	11.9638126697552	0.000542437630188561	0.00131754787476617
NM_001009182.2	-3.61139945468842	-1.64995022298875	4.12044737548496	0.0423678729694947	0.0793653678057016
NM_001009183.2	-1.17602443705778	-1.96230836838468	0.791133064872859	0.373757731348368	0.56035691483049
NM_001009184.2	-7.75567400589567	9.27137909608661	685.25711423344	4.80496372964722e-151	2.19342121730334e-149
NM_001009185.3	2.74775597117371	-1.24877197097932	6.57132431974432	0.0103634807715421	0.0215998099540434
NM_001009186.2	-1.92962246990353	0.768783387496146	15.8959355206802	6.69222808377356e-05	0.000176781175693996
NM_001009552.2	-6.13008121258251	6.46597196887693	1543.05609731807	0	0
NM_001009554.4	0	-3.86976172607973	0	1	1
NM_001009555.4	3.47021017820713	-3.78349291832508	13.123049815905	0.000291684821285191	0.000729671731614241
NM_001009562.4	4.36357150723709	-3.7117162938433	32.1239468002761	1.44643405529949e-08	4.80082622637242e-08
NM_001009565.2	4.54590157730006	-3.26879492113049	26.8037337669215	2.25201802641464e-07	7.00532601680748e-07
NM_001009566.3	-4.95783076498289	5.46088864564673	417.912695828642	6.94664917900336e-93	1.46167000546573e-91
NM_001009568.3	2.69587875025646	-1.1623295422196	22.9054772776434	1.70166269366406e-06	5.02061392149921e-06
NM_001009570.3	-0.00728315305483051	-1.24798020827993	8.25070379519843e-05	0.992752644125615	1
NM_001009571.4	-2.80848553452976	-3.45075089539848	1.12471421197488	0.288905621946738	0.449777724940553
NM_001009584.2	3.76446135801333	-1.21088796379358	8.86258335516151	0.00291075342647444	0.00649998764715599
NM_001009606.4	5.86198789567333	-1.46412408827655	86.3356760234698	1.51844382924472e-20	7.77978716242886e-20
NM_001009608.3	-11.0723722059767	2.92996244652238	466.600357817054	1.7601973889939e-103	4.35453379363344e-102
NM_001009609.4	1.07756285020747	-3.77852043495826	0.87782257197626	0.348798753668931	0.528176377151226
NM_001009610.2	3.3839650434781	3.07737393854025	428.259198004129	3.88843830960456e-95	8.44461888067736e-94
NM_001009611.4	7.99791033645376	-2.32357936312099	259.20474187953	2.55778727249209e-58	3.01277192991825e-57
NM_001009612.3	-1.94405432912069	2.20442946896585	21.7955468792385	3.03303275004774e-06	8.81447646533103e-06
NM_001009613.4	2.14993549228762	-3.84145858481531	5.29192668166274	0.0214245044176652	0.0422414494135471
NM_001009614.3	2.82675303158814	-3.81170650081487	10.6325803254466	0.00111112570415175	0.00260552015444599
NM_001009615.2	4.85826284553311	-3.66136639051801	34.7033664566021	3.83967027525094e-09	1.31254711552247e-08
NM_001009616.4	4.04768218782722	-3.75794923647397	15.9827570789601	6.39220401295976e-05	0.000169092306743712
NM_001009811.4	-3.13774194655034	-3.34714005398537	1.0210038125573	0.312281020284777	0.480779678982741
NM_001009812.2	-2.21115155923712	-3.59957467036562	1.3295866579857	0.248878765060173	0.395207287678457
NM_001009813.3	3.79276202573552	-3.41459967198613	21.174091377523	4.19395882362733e-06	1.20791278350114e-05
NM_001009814.2	-3.77806871293823	1.14079801869558	84.5710298790615	3.70656662501791e-20	1.87769583852122e-19
NM_001009877.3	-4.5587666321038	-2.69816882915352	6.51948551253936	0.0106698865215021	0.0222054688383276
NM_001009880.2	-6.02508230303105	7.00038909076139	522.888039395891	9.95896007853847e-116	2.92486147705249e-114
NM_001009881.3	0	-3.86976172607973	0	1	1
[truncated: 162,292 more rows]
