# Supplementary material for: Comment on ‘SARS-CoV-2 suppresses anticoagulant and fibrinolytic gene expression in the lung’
Source: eLife. 2022 Jan 11;11:e74268. doi: 10.7554/eLife.74268 (PMC8752089; doi:10.7554/eLife.74268)
Supplement: Source code 1. — This file contains an R script which was produced based on correspondence with the authors of Mast et al. It reproduced the implementation of EdgeR which they utilized for differential expression analysis of [file elife-74268-supp6.zip]

Archive with 1 entries (1 files):
- Source Code 1  Mast_EdgeR_script.R
